# Supplementary material for: Normative productivity of the global vegetation
Source: Carbon Balance Manag. 2008 Dec 24;3:8. doi: 10.1186/1750-0680-3-8 (PMC2654439; doi:10.1186/1750-0680-3-8)
Supplement: Additional file 1 — Gridded normative NPP, version 1.5.0. The file can be viewed with a spreadsheet. It stores tabular data: 3 columns separated by tabs and 62483 rows. Each row corresponds to a cell of the geographic grid of half-degree resolution. First two columns contain longitude and latitude for the north-west corner a cell in decimal degrees. West longitudes and south latitudes are negative. The third column contains NPP estimate in gC m-2 y-1 obtained by averaging outputs of Miami NPP model, Montreal NPP model, TGER-NPP model and the outputs of the Potsdam NPP model intercomparison (PotsdamNPP). Missing values are denoted by -9999. [file 1750-0680-3-8-S1.txt]

-44.	83.5	-9999
-43.5	83.5	-9999
-43.	83.5	23.85
-39.5	83.5	-9999
-39.	83.5	-9999
-38.5	83.5	-9999
-38.	83.5	-9999
-37.5	83.5	-9999
-37.	83.5	-9999
-36.5	83.5	0.
-36.	83.5	0.
-35.5	83.5	0.
-35.	83.5	0.
-34.5	83.5	0.
-34.	83.5	-9999
-33.5	83.5	0.
-33.	83.5	0.
-32.5	83.5	0.
-32.	83.5	0.
-31.5	83.5	0.
-31.	83.5	0.
-30.5	83.5	0.
-30.	83.5	0.
-29.5	83.5	-9999
-29.	83.5	0.
-28.5	83.5	-9999
-28.	83.5	-9999
-27.5	83.5	-9999
-82.5	83.	26.424878968699776
-82.	83.	21.812504623085385
-81.5	83.	31.94999999999999
-81.	83.	20.714091728955545
-80.5	83.	16.08914463762815
-80.	83.	16.31414463762815
-79.5	83.	22.94999999999999
-79.	83.	15.864144637628144
-78.5	83.	22.5
-78.	83.	22.94999999999999
-77.5	83.	23.4
-77.	83.	11.026096425085433
-76.5	83.	9.706923485209062
-76.	83.	0.
-75.5	83.	11.025
-75.	83.	11.474999999999994
-74.5	83.	11.925
-74.	83.	15.887580931383074
-73.5	83.	17.21414463762815
-73.	83.	10.8
-72.5	83.	0.
-72.	83.	0.
-71.5	83.	-9999
-71.	83.	0.
-70.5	83.	11.025
-70.	83.	11.25
-69.5	83.	11.7
-69.	83.	14.58255691390124
-68.5	83.	12.599999999999994
-68.	83.	13.929095376032784
-67.5	83.	24.3
-67.	83.	24.3
-66.5	83.	24.3
-66.	83.	24.75
-65.5	83.	15.63914463762815
-65.	83.	10.395038479486631
-64.5	83.	10.950000000000001
-64.	83.	11.65
-48.	83.	23.85
-47.5	83.	23.85
-47.	83.	23.85
-46.5	83.	0.
-46.	83.	12.375
-45.5	83.	12.375
-45.	83.	-9999
-44.5	83.	0.
-44.	83.	0.
-43.5	83.	0.
-43.	83.	0.
-42.5	83.	0.
-42.	83.	0.
-41.5	83.	0.
-41.	83.	0.
-40.5	83.	-9999
-40.	83.	-9999
-39.5	83.	-9999
-39.	83.	0.
-38.5	83.	0.
-38.	83.	0.
-37.5	83.	0.
-37.	83.	0.
-36.5	83.	0.
-36.	83.	0.
-35.5	83.	0.
-35.	83.	0.
-34.5	83.	0.
-34.	83.	0.
-33.5	83.	0.
-33.	83.	-9999
-32.5	83.	-9999
-32.	83.	-9999
-31.5	83.	0.
-31.	83.	0.
-30.5	83.	0.
-30.	83.	0.
-29.5	83.	0.
-29.	83.	0.
-28.5	83.	0.
-28.	83.	0.
-27.5	83.	0.
-27.	83.	0.
-26.5	83.	0.
-26.	83.	0.
-25.5	83.	0.
-25.	83.	15.075
-24.5	83.	28.8
-24.	83.	30.6
-23.5	83.	30.6
-23.	83.	30.6
-87.	82.5	37.22880776010242
-86.5	82.5	26.1
-86.	82.5	16.065076958973265
-85.5	82.5	25.19999999999999
-85.	82.5	25.19999999999999
-84.5	82.5	25.65
-84.	82.5	34.46365785935605
-83.5	82.5	26.1
-83.	82.5	14.51414463762815
-82.5	82.5	14.964144637628149
-82.	82.5	9.82609642508543
-81.5	82.5	9.391720620922046
-81.	82.5	21.15
-80.5	82.5	9.224999999999994
-80.	82.5	9.45
-79.5	82.5	0.
-79.	82.5	0.
-78.5	82.5	0.
-78.	82.5	0.
-77.5	82.5	0.
-77.	82.5	0.
-76.5	82.5	0.
-76.	82.5	-9999
-75.5	82.5	0.
-75.	82.5	0.
-74.5	82.5	0.
-74.	82.5	0.
-73.5	82.5	0.
-73.	82.5	0.
-72.5	82.5	0.
-72.	82.5	0.
-71.5	82.5	0.
-71.	82.5	0.
-70.5	82.5	0.
-70.	82.5	0.
-69.5	82.5	0.
-69.	82.5	0.
-68.5	82.5	0.
-68.	82.5	0.
-67.5	82.5	0.
-67.	82.5	0.
-66.5	82.5	0.
-66.	82.5	0.
-65.5	82.5	0.
-65.	82.5	3.3333333333333335
-64.5	82.5	3.266666666666667
-64.	82.5	9.0625
-63.5	82.5	8.03415409112544
-63.	82.5	10.694572318814075
-62.5	82.5	11.620024946847494
-62.	82.5	16.940378507249473
-57.5	82.5	24.75
-57.	82.5	25.65
-56.5	82.5	14.987580931383075
-56.	82.5	24.75
-55.5	82.5	14.3353852278136
-55.	82.5	14.987580931383075
-54.	82.5	15.840076958973263
-53.5	82.5	16.290076958973263
-51.5	82.5	16.290076958973263
-51.	82.5	12.825
-50.5	82.5	15.63914463762815
-50.	82.5	24.75
-49.5	82.5	24.75
-49.	82.5	24.75
-48.5	82.5	24.75
-48.	82.5	25.65
-47.5	82.5	12.375
-47.	82.5	12.375
-46.5	82.5	12.375
-46.	82.5	12.375
-45.5	82.5	-9999
-45.	82.5	-9999
-44.5	82.5	0.
-44.	82.5	0.
-43.5	82.5	0.
-43.	82.5	0.
-42.5	82.5	0.
-42.	82.5	-9999
-41.5	82.5	0.
-41.	82.5	0.
-40.5	82.5	-9999
-40.	82.5	-9999
-39.5	82.5	0.
-39.	82.5	0.
-38.5	82.5	0.
-38.	82.5	0.
-37.5	82.5	0.
-37.	82.5	0.
-36.5	82.5	0.
-36.	82.5	0.
-35.5	82.5	0.
-35.	82.5	0.
-34.5	82.5	0.
-34.	82.5	0.
-33.5	82.5	0.
-33.	82.5	0.
-32.5	82.5	0.
-32.	82.5	0.
-31.5	82.5	0.
-31.	82.5	0.
-30.5	82.5	0.
-30.	82.5	0.
-29.5	82.5	0.
-29.	82.5	0.
-28.5	82.5	0.
-28.	82.5	14.625
-27.5	82.5	14.625
-27.	82.5	14.625
-26.5	82.5	14.849999999999994
-26.	82.5	14.849999999999994
-25.5	82.5	14.849999999999994
-25.	82.5	14.849999999999994
-24.5	82.5	14.849999999999994
-24.	82.5	15.3
-23.5	82.5	15.3
-91.5	82.	29.364884117388687
-91.	82.	30.67707971925886
-90.5	82.	30.67707971925886
-90.	82.	29.589884117388685
-89.5	82.	29.364884117388687
-89.	82.	20.69999999999999
-88.5	82.	7.8917206209220465
-88.	82.	8.19172062092205
-87.5	82.	10.575
-87.	82.	20.25
-86.5	82.	7.8917206209220465
-86.	82.	10.9603852278136
-85.5	82.	15.75
-85.	82.	-9999
-84.5	82.	0.
-84.	82.	0.
-83.5	82.	0.
-83.	82.	0.
-82.5	82.	0.
-82.	82.	0.
-81.5	82.	0.
-81.	82.	0.
-80.5	82.	-9999
-80.	82.	-9999
-79.5	82.	0.
-79.	82.	0.
-78.5	82.	0.
-78.	82.	0.
-77.5	82.	0.
-77.	82.	0.
-76.5	82.	0.
-76.	82.	0.
-75.5	82.	0.
-75.	82.	0.
-74.5	82.	0.
-74.	82.	0.
-73.5	82.	0.
-73.	82.	0.
-72.5	82.	0.
-72.	82.	10.575
-71.5	82.	11.7
-71.	82.	11.32609642508543
-70.5	82.	11.536063584021855
-70.	82.	11.536063584021855
-69.5	82.	15.75
-69.	82.	14.409394485970367
-68.5	82.	14.409394485970367
-68.	82.	13.676699929129994
-67.5	82.	13.809394485970364
-67.	82.	14.175
-66.5	82.	13.359394485970368
-66.	82.	11.626096425085434
-65.5	82.	11.32609642508543
-65.	82.	13.359394485970368
-64.5	82.	12.326699929129994
-61.5	82.	25.65
-61.	82.	18.040049893694988
-60.5	82.	18.49004989369499
-60.	82.	26.55
-59.5	82.	26.55
-59.	82.	12.825
-58.5	82.	12.825
-58.	82.	8.549999999999999
-57.5	82.	12.825
-57.	82.	12.825
-56.5	82.	12.825
-56.	82.	12.825
-55.5	82.	12.825
-55.	82.	12.825
-54.5	82.	11.593585671499648
-54.	82.	12.825
-53.5	82.	12.825
-53.	82.	12.825
-52.5	82.	25.65
-52.	82.	12.825
-51.5	82.	12.825
-51.	82.	25.65
-50.5	82.	16.740076958973262
-50.	82.	-9999
-49.5	82.	0.
-49.	82.	0.
-48.5	82.	0.
-48.	82.	0.
-47.5	82.	0.
-47.	82.	0.
-46.5	82.	0.
-46.	82.	12.825
-45.5	82.	25.65
-45.	82.	-9999
-44.5	82.	0.
-44.	82.	0.
-43.5	82.	0.
-43.	82.	0.
-42.5	82.	0.
-42.	82.	0.
-41.5	82.	0.
-41.	82.	0.
-40.5	82.	0.
-40.	82.	0.
-39.5	82.	0.
-39.	82.	0.
-38.5	82.	0.
-38.	82.	0.
-37.5	82.	0.
-37.	82.	0.
-36.5	82.	0.
-36.	82.	0.
-35.5	82.	0.
-35.	82.	0.
-34.5	82.	0.
-34.	82.	0.
-33.5	82.	0.
-33.	82.	0.
-32.5	82.	0.
-32.	82.	0.
-31.5	82.	0.
-31.	82.	-9999
-30.5	82.	-9999
-30.	82.	-9999
-29.5	82.	-9999
-29.	82.	-9999
-28.5	82.	0.
-28.	82.	0.
-27.5	82.	0.
-27.	82.	14.849999999999994
-26.5	82.	15.075
-25.5	82.	30.6
-25.	82.	31.5
-24.5	82.	31.05
-24.	82.	28.8
-23.5	82.	15.3
-23.	82.	15.75
-21.	82.	32.39999999999999
-20.5	82.	12.106923485209064
-18.	82.	18.610385227813598
-17.5	82.	33.3
-17.	82.	35.1
-16.5	82.	20.612580931383075
-16.	82.	19.08255691390124
-15.5	82.	21.26414463762815
-15.	82.	36.
-14.5	82.	36.
-14.	82.	24.512504623085384
-94.	81.5	34.119693489501735
-93.5	81.5	33.89469348950173
-93.	81.5	30.63865785935605
-92.5	81.5	30.63865785935605
-92.	81.5	30.41365785935605
-90.	81.5	21.299746090679502
-89.5	81.5	19.55138647950591
-89.	81.5	29.55207971925886
-88.5	81.5	19.55138647950591
-88.	81.5	12.385983833577901
-87.5	81.5	8.026096425085433
-87.	81.5	8.026096425085433
-86.5	81.5	7.441720620922051
-86.	81.5	7.591720620922049
-85.5	81.5	5.7
-85.	81.5	7.65
-84.5	81.5	0.
-84.	81.5	0.
-83.5	81.5	0.
-83.	81.5	0.
-82.5	81.5	0.
-82.	81.5	0.
-81.5	81.5	0.
-81.	81.5	0.
-80.5	81.5	0.
-80.	81.5	0.
-79.5	81.5	0.
-79.	81.5	9.9
-78.5	81.5	0.
-78.	81.5	8.775
-77.5	81.5	0.
-77.	81.5	0.
-76.5	81.5	0.
-76.	81.5	0.
-75.5	81.5	0.
-75.	81.5	0.
-74.5	81.5	0.
-74.	81.5	0.
-73.5	81.5	0.
-73.	81.5	0.
-72.5	81.5	0.
-72.	81.5	13.5
-71.5	81.5	14.259394485970367
-71.	81.5	12.841720620922048
-70.5	81.5	13.291720620922048
-70.	81.5	14.176096425085433
-69.5	81.5	14.559394485970364
-69.	81.5	11.536063584021855
-68.5	81.5	11.971704609267492
-68.	81.5	11.236063584021855
-67.5	81.5	11.236063584021855
-67.	81.5	14.54166974872359
-66.5	81.5	19.865378507249474
-63.5	81.5	27.44999999999999
-63.	81.5	27.44999999999999
-62.	81.5	19.589091728955545
-61.5	81.5	19.13909172895555
-61.	81.5	26.55
-60.5	81.5	0.
-60.	81.5	0.
-59.5	81.5	0.
-59.	81.5	0.
-58.5	81.5	0.
-58.	81.5	0.
-57.5	81.5	0.
-57.	81.5	0.
-56.5	81.5	0.
-56.	81.5	0.
-55.5	81.5	0.
-55.	81.5	13.275
-54.5	81.5	0.
-54.	81.5	0.
-53.5	81.5	0.
-53.	81.5	0.
-52.5	81.5	0.
-52.	81.5	0.
-51.5	81.5	0.
-51.	81.5	0.
-50.5	81.5	0.
-50.	81.5	0.
-49.5	81.5	0.
-49.	81.5	0.
-48.5	81.5	0.
-48.	81.5	0.
-47.5	81.5	0.
-47.	81.5	0.
-46.5	81.5	0.
-46.	81.5	0.
-45.5	81.5	0.
-45.	81.5	0.
-44.5	81.5	0.
-44.	81.5	0.
-43.5	81.5	0.
-43.	81.5	0.
-42.5	81.5	0.
-42.	81.5	0.
-41.5	81.5	0.
-41.	81.5	0.
-40.5	81.5	0.
-40.	81.5	0.
-39.5	81.5	0.
-39.	81.5	0.
-38.5	81.5	0.
-38.	81.5	0.
-37.5	81.5	0.
-37.	81.5	0.
-36.5	81.5	0.
-36.	81.5	0.
-35.5	81.5	0.
-35.	81.5	0.
-34.5	81.5	0.
-34.	81.5	0.
-33.5	81.5	0.
-33.	81.5	0.
-32.5	81.5	0.
-32.	81.5	0.
-31.5	81.5	0.
-31.	81.5	0.
-30.5	81.5	0.
-30.	81.5	0.
-29.5	81.5	0.
-29.	81.5	0.
-28.5	81.5	0.
-28.	81.5	0.
-27.5	81.5	-9999
-27.	81.5	-9999
-26.5	81.5	-9999
-26.	81.5	0.
-25.5	81.5	0.
-25.	81.5	0.
-24.5	81.5	0.
-24.	81.5	15.075
-23.5	81.5	12.541720620922048
-23.	81.5	16.65
-22.5	81.5	16.65
-22.	81.5	17.304095376032784
-21.5	81.5	33.3
-21.	81.5	16.65
-20.5	81.5	16.199999999999996
-20.	81.5	31.5
-19.5	81.5	15.974999999999994
-19.	81.5	31.94999999999999
-18.5	81.5	30.15
-18.	81.5	0.
-17.5	81.5	0.
-17.	81.5	0.
-16.5	81.5	15.974999999999994
-16.	81.5	17.55
-15.5	81.5	15.476699929129992
-15.	81.5	13.74172062092205
-14.5	81.5	19.784825938058678
-14.	81.5	21.069140152497265
56.5	81.5	36.
57.	81.5	65.7
57.5	81.5	33.975
64.	81.5	46.53528918554723
64.5	81.5	46.53528918554723
90.5	81.5	-9999
95.	81.5	-9999
95.5	81.5	-9999
-95.	81.	8.610051305982175
-94.5	81.	8.325
-94.	81.	7.875
-93.5	81.	7.876096425085433
-93.	81.	0.
-92.5	81.	0.
-92.	81.	6.975
-91.5	81.	12.03914463762815
-91.	81.	30.188657859356045
-89.	81.	23.319205173401613
-88.5	81.	19.701386479505906
-88.	81.	9.49358567149965
-87.5	81.	8.760051305982172
-87.	81.	15.71334579074823
-86.5	81.	34.97880776010242
-86.	81.	18.0685877960737
-85.5	81.	10.176030783589304
-85.	81.	9.075
-84.5	81.	9.1375
-84.	81.	9.060051305982176
-83.5	81.	8.099999999999994
-83.	81.	7.875
-82.5	81.	9.
-82.	81.	8.099999999999994
-81.5	81.	8.056923485209067
-81.	81.	9.660051305982174
-80.5	81.	10.710051305982176
-80.	81.	23.34646232633449
-79.5	81.	21.50397575036685
-79.	81.	15.165076958973263
-78.5	81.	9.676096425085433
-78.	81.	10.575
-77.5	81.	0.
-77.	81.	0.
-76.5	81.	0.
-76.	81.	0.
-75.5	81.	0.
-75.	81.	0.
-74.5	81.	0.
-74.	81.	0.
-73.5	81.	0.
-73.	81.	0.
-72.5	81.	0.
-72.	81.	0.
-71.5	81.	14.849999999999994
-71.	81.	0.
-70.5	81.	0.
-70.	81.	0.
-69.5	81.	0.
-69.	81.	17.324999999999996
-68.5	81.	19.48482593805868
-66.	81.	26.139808312732583
-65.5	81.	27.233835650876202
-65.	81.	20.96504989369499
-64.5	81.	15.3
-64.	81.	14.849999999999994
-63.5	81.	14.954964016809095
-63.	81.	11.926096425085433
-62.5	81.	14.175
-62.	81.	0.
-61.5	81.	13.724999999999994
-61.	81.	12.193585671499646
-60.5	81.	13.923526123698146
-60.	81.	12.193585671499646
-59.5	81.	14.175
-59.	81.	0.
-58.5	81.	0.
-58.	81.	0.
-57.5	81.	0.
-57.	81.	0.
-56.5	81.	0.
-56.	81.	0.
-55.5	81.	0.
-55.	81.	0.
-54.5	81.	0.
-54.	81.	0.
-53.5	81.	0.
-53.	81.	0.
-52.5	81.	0.
-52.	81.	0.
-51.5	81.	0.
-51.	81.	0.
-50.5	81.	0.
-50.	81.	0.
-49.5	81.	0.
-49.	81.	0.
-48.5	81.	0.
-48.	81.	0.
-47.5	81.	0.
-47.	81.	0.
-46.5	81.	0.
-46.	81.	0.
-45.5	81.	0.
-45.	81.	0.
-44.5	81.	0.
-44.	81.	0.
-43.5	81.	0.
-43.	81.	0.
-42.5	81.	0.
-42.	81.	0.
-41.5	81.	0.
-41.	81.	0.
-40.5	81.	0.
-40.	81.	0.
-39.5	81.	0.
-39.	81.	0.
-38.5	81.	0.
-38.	81.	0.
-37.5	81.	0.
-37.	81.	0.
-36.5	81.	0.
-36.	81.	0.
-35.5	81.	0.
-35.	81.	0.
-34.5	81.	0.
-34.	81.	0.
-33.5	81.	0.
-33.	81.	0.
-32.5	81.	0.
-32.	81.	0.
-31.5	81.	0.
-31.	81.	0.
-30.5	81.	0.
-30.	81.	0.
-29.5	81.	0.
-29.	81.	0.
-28.5	81.	0.
-28.	81.	0.
-27.5	81.	0.
-27.	81.	0.
-26.5	81.	0.
-26.	81.	2.1999999999999997
-25.5	81.	2.2666666666666666
-25.	81.	9.749999999999998
-24.5	81.	2.2666666666666666
-24.	81.	12.999999999999998
-23.5	81.	4.8
-23.	81.	3.3333333333333335
-22.5	81.	3.3333333333333335
-22.	81.	3.266666666666667
-21.5	81.	3.266666666666667
-21.	81.	16.199999999999996
-20.5	81.	0.
-20.	81.	0.
-19.5	81.	0.
-19.	81.	0.
-18.5	81.	14.310051305982176
-18.	81.	15.176699929129994
-17.5	81.	17.55
-17.	81.	18.
-16.5	81.	18.
47.	81.	41.570018686122346
48.	81.	50.39999999999999
49.	81.	47.25
49.5	81.	45.45
50.	81.	45.89999999999999
50.5	81.	45.
55.	81.	59.39999999999999
55.5	81.	30.375
56.	81.	27.449999999999996
56.5	81.	29.925
57.	81.	58.05
57.5	81.	27.449999999999996
58.	81.	29.25
58.5	81.	67.04999999999998
59.5	81.	42.23538522781359
60.	81.	76.04999999999998
60.5	81.	71.1
61.	81.	71.1
61.5	81.	79.65
63.	81.	38.475
63.5	81.	35.1
64.	81.	25.95
64.5	81.	27.856923485209066
93.	81.	-9999
93.5	81.	0.
94.	81.	0.
94.5	81.	0.
95.	81.	0.
95.5	81.	0.
96.	81.	0.
96.5	81.	0.
97.	81.	55.35
-96.	80.5	16.88909172895555
-95.5	80.5	11.259394485970367
-95.	80.5	8.55
-94.5	80.5	0.
-94.	80.5	8.099999999999994
-93.5	80.5	7.2
-93.	80.5	0.
-92.5	80.5	0.
-92.	80.5	0.
-91.5	80.5	0.
-91.	80.5	0.
-90.5	80.5	0.
-90.	80.5	11.966666666666669
-89.5	80.5	11.175636691582222
-89.	80.5	35.16230755483303
-88.5	80.5	37.5524660978898
-88.	80.5	37.3274660978898
-86.5	80.5	36.920193469139264
-86.	80.5	23.764403880051212
-85.5	80.5	20.764403880051212
-85.	80.5	22.3887330489449
-84.5	80.5	23.270086937658363
-84.	80.5	43.629650738390126
-83.5	80.5	43.40465073839013
-83.	80.5	39.0841260353769
-82.5	80.5	25.787175592147406
-82.	80.5	15.365378507249474
-81.5	80.5	19.8
-81.	80.5	18.44999999999999
-80.5	80.5	-9999
-80.	80.5	0.
-79.5	80.5	0.
-79.	80.5	0.
-78.5	80.5	0.
-78.	80.5	0.
-77.5	80.5	0.
-77.	80.5	0.
-76.5	80.5	0.
-76.	80.5	0.
-75.5	80.5	0.
-75.	80.5	0.
-74.5	80.5	0.
-74.	80.5	0.
-73.5	80.5	0.
-73.	80.5	0.
-72.5	80.5	16.65
-72.	80.5	18.675
-71.5	80.5	19.304964016809095
-71.	80.5	25.426589411592456
-70.5	80.5	38.13988411738868
-67.5	80.5	32.69462319891578
-67.	80.5	32.69462319891578
-66.5	80.5	20.341450394764937
-66.	80.5	19.61334579074823
-65.5	80.5	20.341450394764937
-65.	80.5	12.706923485209067
-64.5	80.5	11.971704609267492
-64.	80.5	11.971704609267492
-63.5	80.5	16.266585979133186
-63.	80.5	13.24358567149965
-62.5	80.5	14.673526123698146
-62.	80.5	9.899999999999997
-61.5	80.5	14.625
-61.	80.5	14.175
-60.5	80.5	14.22352612369815
-60.	80.5	14.22352612369815
-59.5	80.5	10.756923485209066
-59.	80.5	14.625
-58.5	80.5	14.625
-58.	80.5	0.
-57.5	80.5	0.
-57.	80.5	0.
-56.5	80.5	0.
-56.	80.5	0.
-55.5	80.5	0.
-55.	80.5	0.
-54.5	80.5	0.
-54.	80.5	0.
-53.5	80.5	0.
-53.	80.5	0.
-52.5	80.5	0.
-52.	80.5	0.
-51.5	80.5	0.
-51.	80.5	0.
-50.5	80.5	0.
-50.	80.5	0.
-49.5	80.5	0.
-49.	80.5	0.
-48.5	80.5	0.
-48.	80.5	0.
-47.5	80.5	0.
-47.	80.5	0.
-46.5	80.5	0.
-46.	80.5	0.
-45.5	80.5	0.
-45.	80.5	0.
-44.5	80.5	0.
-44.	80.5	0.
-43.5	80.5	0.
-43.	80.5	0.
-42.5	80.5	0.
-42.	80.5	0.
-41.5	80.5	0.
-41.	80.5	0.
-40.5	80.5	0.
-40.	80.5	0.
-39.5	80.5	0.
-39.	80.5	0.
-38.5	80.5	0.
-38.	80.5	0.
-37.5	80.5	0.
-37.	80.5	0.
-36.5	80.5	0.
-36.	80.5	0.
-35.5	80.5	0.
-35.	80.5	0.
-34.5	80.5	0.
-34.	80.5	0.
-33.5	80.5	0.
-33.	80.5	0.
-32.5	80.5	0.
-32.	80.5	0.
-31.5	80.5	0.
-31.	80.5	0.
-30.5	80.5	0.
-30.	80.5	0.
-29.5	80.5	0.
-29.	80.5	0.
-28.5	80.5	0.
-28.	80.5	0.
-27.5	80.5	0.
-27.	80.5	0.
-26.5	80.5	0.
-26.	80.5	3.1999999999999997
-25.5	80.5	3.266666666666667
-25.	80.5	3.266666666666667
-24.5	80.5	3.
-24.	80.5	3.266666666666667
-23.5	80.5	3.266666666666667
-23.	80.5	3.266666666666667
-22.5	80.5	3.1999999999999997
-22.	80.5	4.066666666666666
-21.5	80.5	4.066666666666666
-21.	80.5	0.
-20.5	80.5	15.75
-20.	80.5	18.
-19.5	80.5	17.324999999999996
-19.	80.5	15.643585671499649
-18.5	80.5	14.776096425085433
-18.	80.5	16.509394485970365
-17.5	80.5	17.24166974872359
18.	80.5	119.3197836233648
18.5	80.5	119.76978362336484
19.	80.5	104.4084994365239
19.5	80.5	103.11456974904087
20.	80.5	87.99041977506829
20.5	80.5	95.16521967500785
21.	80.5	100.92003971825638
21.5	80.5	121.16191287972485
22.5	80.5	100.92003971825638
23.	80.5	100.92003971825638
23.5	80.5	103.7334994365239
24.	80.5	93.19147090462302
24.5	80.5	94.4383640140052
25.	80.5	92.36090450732746
25.5	80.5	92.36090450732746
47.	80.5	48.14999999999999
47.5	80.5	34.9451562873165
48.	80.5	24.074999999999996
48.5	80.5	20.726699929129992
49.5	80.5	26.1
50.	80.5	36.999878968699775
53.	80.5	56.7
56.	80.5	58.05
56.5	80.5	56.7
57.5	80.5	63.45
59.5	80.5	33.87352612369815
92.	80.5	59.85
92.5	80.5	29.699999999999996
93.	80.5	0.
93.5	80.5	0.
94.	80.5	0.
94.5	80.5	0.
95.	80.5	0.
95.5	80.5	0.
96.	80.5	0.
96.5	80.5	0.
97.	80.5	0.
-99.5	80.	24.99646232633449
-99.	80.	32.36363813207018
-96.5	80.	20.099724366026464
-96.	80.	13.304964016809096
-95.5	80.	12.423526123698146
-95.	80.	7.459999999999996
-94.5	80.	9.833333333333334
-94.	80.	4.
-93.5	80.	5.466666666666666
-93.	80.	5.3999999999999995
-92.5	80.	4.336666666666667
-92.	80.	4.266666666666667
-91.5	80.	4.3999999999999995
-91.	80.	3.9333333333333336
-90.5	80.	5.133333333333334
-90.	80.	0.
-89.5	80.	0.
-89.	80.	11.69166974872359
-88.5	80.	12.423526123698146
-88.	80.	16.16334579074823
-87.5	80.	16.741450394764936
-87.	80.	41.82965073839013
-86.5	80.	38.1841260353769
-86.	80.	27.31695708969617
-85.5	80.	28.905504075870912
-85.	80.	27.197073473900286
-84.5	80.	27.766957089696163
-84.	80.	18.946415465943858
-83.5	80.	12.87352612369815
-83.	80.	12.29166974872359
-82.5	80.	28.869623198915786
-82.	80.	20.2732767367136
-81.5	80.	13.604964016809092
-81.	80.	9.406923485209067
-80.5	80.	0.
-80.	80.	0.
-79.5	80.	0.
-79.	80.	0.
-78.5	80.	0.
-78.	80.	0.
-77.5	80.	0.
-77.	80.	0.
-76.5	80.	0.
-76.	80.	15.525
-75.5	80.	16.65
-75.	80.	13.456923485209067
-74.5	80.	18.225
-74.	80.	18.
-73.5	80.	19.35
-73.	80.	16.27609642508543
-72.5	80.	19.92352612369815
-72.	80.	25.799724366026464
-65.	80.	21.069140152497265
-64.5	80.	21.069140152497265
-64.	80.	20.341450394764937
-63.5	80.	12.706923485209067
-63.	80.	14.44358567149965
-62.5	80.	16.65
-62.	80.	15.974999999999994
-61.5	80.	0.
-61.	80.	0.
-60.5	80.	0.
-60.	80.	0.
-59.5	80.	0.
-59.	80.	0.
-58.5	80.	0.
-58.	80.	0.
-57.5	80.	0.
-57.	80.	0.
-56.5	80.	0.
-56.	80.	0.
-55.5	80.	0.
-55.	80.	0.
-54.5	80.	0.
-54.	80.	0.
-53.5	80.	0.
-53.	80.	0.
-52.5	80.	0.
-52.	80.	0.
-51.5	80.	0.
-51.	80.	0.
-50.5	80.	0.
-50.	80.	0.
-49.5	80.	0.
-49.	80.	0.
-48.5	80.	0.
-48.	80.	0.
-47.5	80.	0.
-47.	80.	0.
-46.5	80.	0.
-46.	80.	0.
-45.5	80.	0.
-45.	80.	0.
-44.5	80.	0.
-44.	80.	0.
-43.5	80.	0.
-43.	80.	0.
-42.5	80.	0.
-42.	80.	0.
-41.5	80.	0.
-41.	80.	0.
-40.5	80.	0.
-40.	80.	0.
-39.5	80.	0.
-39.	80.	0.
-38.5	80.	0.
-38.	80.	0.
-37.5	80.	0.
-37.	80.	0.
-36.5	80.	0.
-36.	80.	0.
-35.5	80.	0.
-35.	80.	0.
-34.5	80.	0.
-34.	80.	0.
-33.5	80.	0.
-33.	80.	0.
-32.5	80.	0.
-32.	80.	0.
-31.5	80.	0.
-31.	80.	0.
-30.5	80.	0.
-30.	80.	0.
-29.5	80.	0.
-29.	80.	0.
-28.5	80.	0.
-28.	80.	0.
-27.5	80.	0.
-27.	80.	0.
-26.5	80.	0.
-26.	80.	0.
-25.5	80.	0.
-25.	80.	0.
-24.5	80.	0.
-24.	80.	17.1
-23.5	80.	17.324999999999996
-23.	80.	18.
-22.5	80.	19.125
-22.	80.	18.449999999999996
-21.5	80.	17.324999999999996
-21.	80.	20.073526123698148
-20.5	80.	44.959964147007824
-20.	80.	19.125
-19.5	80.	20.354964016809095
-19.	80.	21.796770858211
-18.5	80.	23.12653887515506
11.	80.	79.15996414700783
11.5	80.	71.0121755921474
12.	80.	81.10380776010243
12.5	80.	87.55043563454424
13.	80.	93.29215772400087
13.5	80.	117.04924643256999
14.	80.	108.00849943652389
14.5	80.	104.79990876185546
16.	80.	54.123309431338555
16.5	80.	47.68482593805868
17.	80.	85.07019346913926
17.5	80.	123.45520073554381
18.	80.	113.91169225385438
18.5	80.	110.20182936245635
19.	80.	70.73002647883756
19.5	80.	69.60566629101594
20.	80.	62.67772809299743
20.5	80.	69.15566629101593
21.	80.	63.92764726974868
21.5	80.	63.92764726974868
22.	80.	70.28002647883758
22.5	80.	66.86660584123698
23.	80.	43.904964016809096
23.5	80.	52.65
24.	80.	49.27499999999999
24.5	80.	49.27499999999999
25.	80.	37.35
25.5	80.	64.2739363382183
26.	80.	68.78002647883758
26.5	80.	85.2945634259227
91.5	80.	22.006923485209068
92.	80.	20.7
92.5	80.	20.400000000000002
93.	80.	20.25
94.	80.	58.05
94.5	80.	52.2
95.	80.	0.
95.5	80.	0.
96.	80.	0.
96.5	80.	0.
97.	80.	0.
97.5	80.	0.
98.	80.	-9999
98.5	80.	-9999
99.	80.	0.
99.5	80.	49.95
-105.5	79.5	34.83863813207018
-105.	79.5	34.83863813207018
-104.5	79.5	36.114884117388684
-104.	79.5	35.66488411738869
-103.5	79.5	36.114884117388684
-94.5	79.5	14.148062514926599
-94.	79.5	13.08297841008546
-93.5	79.5	10.174999999999997
-93.	79.5	8.9375
-92.5	79.5	8.825
-92.	79.5	9.2125
-91.5	79.5	4.533333333333333
-91.	79.5	9.0875
-90.5	79.5	11.3125
-90.	79.5	0.
-89.5	79.5	0.
-89.	79.5	0.
-88.5	79.5	11.109394485970368
-88.	79.5	13.585983833577899
-87.5	79.5	10.349999999999994
-87.	79.5	25.9060840235846
-86.5	79.5	26.206084023584598
-86.	79.5	45.9154197750683
-85.5	79.5	49.36711711657032
-85.	79.5	42.729650738390134
-84.5	79.5	28.366957089696168
-84.	79.5	23.34646232633449
-83.5	79.5	14.335983833577899
-83.	79.5	10.276096425085433
-82.5	79.5	12.459394485970366
-82.	79.5	20.99972436602646
-81.5	79.5	15.946770858211003
-81.	79.5	13.059394485970364
-80.5	79.5	12.15
-80.	79.5	0.
-79.5	79.5	0.
-79.	79.5	13.95
-78.5	79.5	0.
-78.	79.5	24.74974609067951
-77.5	79.5	30.28643382559342
-77.	79.5	43.344693489501736
-76.5	79.5	52.40465073839013
-76.	79.5	34.66695708969616
-75.5	79.5	34.66695708969616
-75.	79.5	33.94707347390028
-66.	79.5	35.96363813207018
-65.5	79.5	33.14462319891578
-65.	79.5	22.565378507249473
-64.5	79.5	14.610051305982175
-64.	79.5	17.55
-63.5	79.5	17.55
-63.	79.5	16.875
-62.5	79.5	0.
-62.	79.5	0.
-61.5	79.5	0.
-61.	79.5	0.
-60.5	79.5	0.
-60.	79.5	0.
-59.5	79.5	0.
-59.	79.5	0.
-58.5	79.5	0.
-58.	79.5	0.
-57.5	79.5	0.
-57.	79.5	0.
-56.5	79.5	0.
-56.	79.5	0.
-55.5	79.5	0.
-55.	79.5	0.
-54.5	79.5	0.
-54.	79.5	0.
-53.5	79.5	0.
-53.	79.5	0.
-52.5	79.5	0.
-52.	79.5	0.
-51.5	79.5	0.
-51.	79.5	0.
-50.5	79.5	0.
-50.	79.5	0.
-49.5	79.5	0.
-49.	79.5	0.
-48.5	79.5	0.
-48.	79.5	0.
-47.5	79.5	0.
-47.	79.5	0.
-46.5	79.5	0.
-46.	79.5	0.
-45.5	79.5	0.
-45.	79.5	0.
-44.5	79.5	0.
-44.	79.5	0.
-43.5	79.5	0.
-43.	79.5	0.
-42.5	79.5	0.
-42.	79.5	0.
-41.5	79.5	0.
-41.	79.5	0.
-40.5	79.5	0.
-40.	79.5	0.
-39.5	79.5	0.
-39.	79.5	0.
-38.5	79.5	0.
-38.	79.5	0.
-37.5	79.5	0.
-37.	79.5	0.
-36.5	79.5	0.
-36.	79.5	0.
-35.5	79.5	0.
-35.	79.5	0.
-34.5	79.5	0.
-34.	79.5	0.
-33.5	79.5	0.
-33.	79.5	0.
-32.5	79.5	0.
-32.	79.5	0.
-31.5	79.5	0.
-31.	79.5	0.
-30.5	79.5	0.
-30.	79.5	0.
-29.5	79.5	0.
-29.	79.5	0.
-28.5	79.5	0.
-28.	79.5	0.
-27.5	79.5	0.
-27.	79.5	0.
-26.5	79.5	0.
-26.	79.5	0.
-25.5	79.5	0.
-25.	79.5	0.
-24.5	79.5	0.
-24.	79.5	0.
-23.5	79.5	18.
-23.	79.5	20.699999999999996
-22.5	79.5	17.593585671499646
-22.	79.5	22.226538875155054
-21.5	79.5	21.36658597913318
-21.	79.5	16.576096425085435
-20.5	79.5	19.35
-20.	79.5	30.24646232633449
11.	79.5	51.976589411592464
11.5	79.5	56.025
12.	79.5	0.
12.5	79.5	0.
13.	79.5	0.
13.5	79.5	72.87723890708803
14.	79.5	53.775
14.5	79.5	0.
15.	79.5	55.47330943133855
15.5	79.5	150.97239434968287
16.	79.5	50.769140152497265
16.5	79.5	53.1
17.	79.5	50.4
17.5	79.5	53.1
18.	79.5	67.03750462308538
18.5	79.5	73.0556662910159
22.5	79.5	83.09221454806057
23.	79.5	74.52602673525983
23.5	79.5	68.0297067386835
24.	79.5	71.5034671570292
94.5	79.5	26.775
95.	79.5	0.
95.5	79.5	0.
96.	79.5	23.625
96.5	79.5	25.65
97.	79.5	27.675
97.5	79.5	24.3
98.	79.5	0.
98.5	79.5	0.
99.	79.5	0.
99.5	79.5	24.75
101.5	79.5	53.1
102.	79.5	53.1
102.5	79.5	27.449999999999996
-111.	79.	35.09958654903969
-105.	79.	36.339884117388685
-104.5	79.	25.225771906237366
-104.	79.	18.66546314374242
-103.5	79.	26.435463143742417
-103.	79.	26.76546314374242
-102.5	79.	30.64432892967803
-102.	79.	25.855463143742423
-101.5	79.	30.96230956800963
-101.	79.	29.96230956800963
-100.5	79.	32.174809568009636
-98.	79.	32.60498207350391
-97.5	79.	31.58853985962943
-97.	79.	31.68853985962943
-94.	79.	33.14347978333856
-93.5	79.	28.936433825593422
-93.	79.	19.40492302193321
-92.5	79.	11.237499999999997
-92.	79.	4.2
-91.5	79.	4.8
-91.	79.	3.9333333333333336
-90.5	79.	7.7749999999999995
-90.	79.	0.
-89.5	79.	9.45
-89.	79.	11.709394485970366
-88.5	79.	20.62658941159246
-88.	79.	30.97707045482588
-87.5	79.	20.801380303217254
-87.	79.	19.01082818193035
-86.5	79.	23.66353522741294
-86.	79.	20.83244205869434
-85.5	79.	21.639403880051212
-85.	79.	21.182442058694345
-84.5	79.	17.875953646955473
-84.	79.	17.670828181930354
-83.5	79.	21.15824408434017
-83.	79.	17.120828181930353
-82.5	79.	20.103302445522548
-82.	79.	33.5245865490397
-81.5	79.	15.12352612369815
-81.	79.	0.
-80.5	79.	0.
-80.	79.	0.
-79.5	79.	0.
-79.	79.	0.
-78.5	79.	0.
-78.	79.	0.
-77.5	79.	-9999
-77.	79.	16.199999999999996
-76.5	79.	17.823526123698148
-76.	79.	37.60991510507041
-75.5	79.	49.84017387531672
-71.	79.	28.122346744750867
-70.5	79.	28.62998207350391
-70.	79.	28.03730956800963
-69.5	79.	25.563539859629433
-69.	79.	26.563539859629433
-68.5	79.	20.290831887703547
-68.	79.	23.849724366026464
-67.5	79.	24.701380303217253
-67.	79.	14.506923485209066
-66.5	79.	19.125
-66.	79.	0.
-65.5	79.	0.
-65.	79.	0.
-64.5	79.	0.
-64.	79.	0.
-63.5	79.	0.
-63.	79.	0.
-62.5	79.	0.
-62.	79.	0.
-61.5	79.	0.
-61.	79.	0.
-60.5	79.	0.
-60.	79.	0.
-59.5	79.	0.
-59.	79.	0.
-58.5	79.	0.
-58.	79.	0.
-57.5	79.	0.
-57.	79.	0.
-56.5	79.	0.
-56.	79.	0.
-55.5	79.	0.
-55.	79.	0.
-54.5	79.	0.
-54.	79.	0.
-53.5	79.	0.
-53.	79.	0.
-52.5	79.	0.
-52.	79.	0.
-51.5	79.	0.
-51.	79.	0.
-50.5	79.	0.
-50.	79.	0.
-49.5	79.	0.
-49.	79.	0.
-48.5	79.	0.
-48.	79.	0.
-47.5	79.	0.
-47.	79.	0.
-46.5	79.	0.
-46.	79.	0.
-45.5	79.	0.
-45.	79.	0.
-44.5	79.	0.
-44.	79.	0.
-43.5	79.	0.
-43.	79.	0.
-42.5	79.	0.
-42.	79.	0.
-41.5	79.	0.
-41.	79.	0.
-40.5	79.	0.
-40.	79.	0.
-39.5	79.	0.
-39.	79.	0.
-38.5	79.	0.
-38.	79.	0.
-37.5	79.	0.
-37.	79.	0.
-36.5	79.	0.
-36.	79.	0.
-35.5	79.	0.
-35.	79.	0.
-34.5	79.	0.
-34.	79.	0.
-33.5	79.	0.
-33.	79.	0.
-32.5	79.	0.
-32.	79.	0.
-31.5	79.	0.
-31.	79.	0.
-30.5	79.	0.
-30.	79.	0.
-29.5	79.	0.
-29.	79.	0.
-28.5	79.	0.
-28.	79.	0.
-27.5	79.	0.
-27.	79.	0.
-26.5	79.	0.
-26.	79.	0.
-25.5	79.	0.
-25.	79.	0.
-24.5	79.	0.
-24.	79.	0.
-23.5	79.	0.
-23.	79.	0.
-22.5	79.	0.
-22.	79.	14.700000000000001
-21.5	79.	39.14347978333856
10.5	79.	66.98244602521365
11.5	79.	105.75849943652389
12.	79.	109.8
12.5	79.	51.975
13.	79.	0.
13.5	79.	0.
14.	79.	64.59477181600057
14.5	79.	51.975
15.	79.	70.38532872883634
15.5	79.	64.34077879136282
16.	79.	70.67591468122818
16.5	79.	39.03545525282807
17.	79.	53.775
17.5	79.	52.65
18.	79.	0.
18.5	79.	58.05
19.	79.	68.43856116007947
19.5	79.	72.23002647883756
20.	79.	84.80934209095507
20.5	79.	114.58669225385438
21.	79.	117.39416306597634
97.5	79.	39.910279850045534
98.	79.	20.47609642508543
98.5	79.	25.199999999999996
99.	79.	24.975
100.5	79.	27.9676926139068
101.	79.	15.6125
101.5	79.	5.2
102.	79.	0.
102.5	79.	0.
103.	79.	0.
103.5	79.	17.412499999999998
104.	79.	23.46666666666667
104.5	79.	22.766666666666662
-112.	78.5	37.239884117388684
-111.5	78.5	24.826589411592455
-111.	78.5	24.826589411592455
-110.5	78.5	25.25138647950591
-110.	78.5	25.67577190623737
-103.5	78.5	24.742482073503915
-103.	78.5	19.387877395800693
-102.5	78.5	19.12787739580069
-102.	78.5	19.557877395800695
-101.5	78.5	19.677877395800692
-101.	78.5	19.167877395800694
-100.5	78.5	19.433985658803127
-100.	78.5	25.77330943133855
-99.5	78.5	40.19469348950173
-98.	78.5	19.57787739580069
-97.5	78.5	19.103985658803133
-97.	78.5	18.94398565880313
-96.5	78.5	18.923985658803126
-96.	78.5	37.79961913601926
-95.5	78.5	49.01659213949614
-92.5	78.5	24.338539859629435
-92.	78.5	19.055953646955476
-91.5	78.5	22.381860295356052
-91.	78.5	22.25186029535605
-90.5	78.5	22.36098643915592
-90.	78.5	22.14987896869978
-89.5	78.5	15.196770858211003
-89.	78.5	21.976589411592457
-87.5	78.5	34.989884117388684
-87.	78.5	24.455456016863515
-86.5	78.5	19.945953646955473
-86.	78.5	17.955953646955475
-85.5	78.5	21.36545601686351
-85.	78.5	18.810831887703547
-84.5	78.5	18.590831887703548
-84.	78.5	23.63534560560208
-83.5	78.5	18.435953646955472
-83.	78.5	18.305953646955473
-82.5	78.5	25.244942058694342
-82.	78.5	26.176589411592456
-81.5	78.5	16.65
-81.	78.5	0.
-80.5	78.5	0.
-80.	78.5	0.
-79.5	78.5	0.
-79.	78.5	0.
-78.5	78.5	0.
-78.	78.5	0.
-77.5	78.5	0.
-77.	78.5	15.376096425085434
-76.5	78.5	18.449999999999996
-76.	78.5	28.301380303217254
-73.	78.5	44.42880776010243
-72.5	78.5	44.42880776010243
-72.	78.5	27.290378507249475
-71.5	78.5	21.824999999999996
-71.	78.5	17.700000000000003
-70.5	78.5	17.525
-70.	78.5	17.9
-69.5	78.5	17.9
-69.	78.5	8.866666666666667
-68.5	78.5	7.933333333333334
-68.	78.5	0.
-67.5	78.5	0.
-67.	78.5	0.
-66.5	78.5	0.
-66.	78.5	0.
-65.5	78.5	0.
-65.	78.5	0.
-64.5	78.5	0.
-64.	78.5	0.
-63.5	78.5	0.
-63.	78.5	0.
-62.5	78.5	0.
-62.	78.5	0.
-61.5	78.5	0.
-61.	78.5	0.
-60.5	78.5	0.
-60.	78.5	0.
-59.5	78.5	0.
-59.	78.5	0.
-58.5	78.5	0.
-58.	78.5	0.
-57.5	78.5	0.
-57.	78.5	0.
-56.5	78.5	0.
-56.	78.5	0.
-55.5	78.5	0.
-55.	78.5	0.
-54.5	78.5	0.
-54.	78.5	0.
-53.5	78.5	0.
-53.	78.5	0.
-52.5	78.5	0.
-52.	78.5	0.
-51.5	78.5	0.
-51.	78.5	0.
-50.5	78.5	0.
-50.	78.5	0.
-49.5	78.5	0.
-49.	78.5	0.
-48.5	78.5	0.
-48.	78.5	0.
-47.5	78.5	0.
-47.	78.5	0.
-46.5	78.5	0.
-46.	78.5	0.
-45.5	78.5	0.
-45.	78.5	0.
-44.5	78.5	0.
-44.	78.5	0.
-43.5	78.5	0.
-43.	78.5	0.
-42.5	78.5	0.
-42.	78.5	0.
-41.5	78.5	0.
-41.	78.5	0.
-40.5	78.5	0.
-40.	78.5	0.
-39.5	78.5	0.
-39.	78.5	0.
-38.5	78.5	0.
-38.	78.5	0.
-37.5	78.5	0.
-37.	78.5	0.
-36.5	78.5	0.
-36.	78.5	0.
-35.5	78.5	0.
-35.	78.5	0.
-34.5	78.5	0.
-34.	78.5	0.
-33.5	78.5	0.
-33.	78.5	0.
-32.5	78.5	0.
-32.	78.5	0.
-31.5	78.5	0.
-31.	78.5	0.
-30.5	78.5	0.
-30.	78.5	0.
-29.5	78.5	0.
-29.	78.5	0.
-28.5	78.5	0.
-28.	78.5	0.
-27.5	78.5	0.
-27.	78.5	0.
-26.5	78.5	0.
-26.	78.5	0.
-25.5	78.5	0.
-25.	78.5	0.
-24.5	78.5	0.
-24.	78.5	0.
-23.5	78.5	0.
-23.	78.5	0.
-22.5	78.5	20.475
-22.	78.5	29.451386479505913
-19.5	78.5	42.695018686122346
13.	78.5	45.141669748723594
13.5	78.5	54.9
14.	78.5	77.17300192713715
15.	78.5	65.06706301768845
15.5	78.5	52.29365041415076
16.	78.5	38.0625
16.5	78.5	57.21662805690318
17.	78.5	57.375
17.5	78.5	61.247073473900286
18.	78.5	59.175
18.5	78.5	55.10138647950591
20.5	78.5	166.23244621943036
21.	78.5	109.86456974904087
21.5	78.5	108.34503971825633
22.	78.5	112.60950289070573
22.5	78.5	106.59416306597633
99.5	78.5	57.354650738390134
100.	78.5	30.56764459277361
100.5	78.5	21.645657855051258
101.	78.5	15.76565785505126
101.5	78.5	17.906151402899788
102.	78.5	18.16563669158222
102.5	78.5	17.81563669158222
103.	78.5	22.79396604202816
103.5	78.5	23.175455252828073
104.	78.5	32.93492302193321
-114.5	78.	37.652079719258865
-113.	78.	27.481828929678027
-112.5	78.	25.906828929678028
-112.	78.	20.97546314374242
-111.5	78.	21.01546314374242
-111.	78.	25.401386479505913
-110.5	78.	24.125758754713456
-105.5	78.	46.55465073839013
-102.	78.	41.91230755483302
-100.	78.	28.241538369888683
-96.5	78.	26.946462326334494
-95.5	78.	30.07416823442561
-95.	78.	28.070018686122346
-94.5	78.	28.070018686122346
-94.	78.	37.574619136019265
-88.	78.	38.36674971826195
-87.5	78.	33.06932002107939
-87.	78.	36.535019859128184
-86.5	78.	39.66834612692718
-85.5	78.	59.960904507327456
-85.	78.	18.849834619615876
-84.5	78.	18.293966042028163
-84.	78.	20.74983461961588
-83.5	78.	28.226588361849203
-83.	78.	28.735345605602078
-82.5	78.	20.993966042028163
-82.	78.	20.037849279566316
-81.5	78.	13.825000000000001
-81.	78.	0.
-80.5	78.	0.
-80.	78.	16.65
-79.5	78.	19.125
-79.	78.	26.76914015249727
-78.5	78.	47.96788624163759
-71.5	78.	31.06346231275951
-71.	78.	28.89646232633449
-70.5	78.	27.449746090679508
-70.	78.	26.151386479505913
-69.5	78.	25.601380303217255
-69.	78.	26.87577190623737
-68.5	78.	15.406923485209065
-68.	78.	21.15
-67.5	78.	20.699999999999996
-67.	78.	20.025
-66.5	78.	0.
-66.	78.	0.
-65.5	78.	0.
-65.	78.	0.
-64.5	78.	0.
-64.	78.	0.
-63.5	78.	0.
-63.	78.	0.
-62.5	78.	0.
-62.	78.	0.
-61.5	78.	0.
-61.	78.	0.
-60.5	78.	0.
-60.	78.	0.
-59.5	78.	0.
-59.	78.	0.
-58.5	78.	0.
-58.	78.	0.
-57.5	78.	0.
-57.	78.	0.
-56.5	78.	0.
-56.	78.	0.
-55.5	78.	0.
-55.	78.	0.
-54.5	78.	0.
-54.	78.	0.
-53.5	78.	0.
-53.	78.	0.
-52.5	78.	0.
-52.	78.	0.
-51.5	78.	0.
-51.	78.	0.
-50.5	78.	0.
-50.	78.	0.
-49.5	78.	0.
-49.	78.	0.
-48.5	78.	0.
-48.	78.	0.
-47.5	78.	0.
-47.	78.	0.
-46.5	78.	0.
-46.	78.	0.
-45.5	78.	0.
-45.	78.	0.
-44.5	78.	0.
-44.	78.	0.
-43.5	78.	0.
-43.	78.	0.
-42.5	78.	0.
-42.	78.	0.
-41.5	78.	0.
-41.	78.	0.
-40.5	78.	0.
-40.	78.	0.
-39.5	78.	0.
-39.	78.	0.
-38.5	78.	0.
-38.	78.	0.
-37.5	78.	0.
-37.	78.	0.
-36.5	78.	0.
-36.	78.	0.
-35.5	78.	0.
-35.	78.	0.
-34.5	78.	0.
-34.	78.	0.
-33.5	78.	0.
-33.	78.	0.
-32.5	78.	0.
-32.	78.	0.
-31.5	78.	0.
-31.	78.	0.
-30.5	78.	0.
-30.	78.	0.
-29.5	78.	0.
-29.	78.	0.
-28.5	78.	0.
-28.	78.	0.
-27.5	78.	0.
-27.	78.	0.
-26.5	78.	0.
-26.	78.	0.
-25.5	78.	0.
-25.	78.	0.
-24.5	78.	0.
-24.	78.	0.
-23.5	78.	0.
-23.	78.	21.6
-22.5	78.	19.843585671499646
-22.	78.	27.751590300146738
-21.5	78.	37.03240415636629
-21.	78.	18.7551926139068
-20.5	78.	48.53258693765836
-20.	78.	50.87019346913927
-19.5	78.	40.989808312732585
-18.	78.	56.43496414700783
13.5	78.	174.9572753772565
14.	78.	84.7905358476418
14.5	78.	81.50993675755531
15.	78.	71.36660584123698
15.5	78.	76.39112816923625
16.	78.	77.81277537731755
16.5	78.	74.29304649936059
17.	78.	79.87300192713715
17.5	78.	83.35129798560475
18.	78.	110.47236906666599
21.	78.	143.2877229483248
21.5	78.	72.83002647883758
22.	78.	54.519140152497236
22.5	78.	61.875
23.	78.	71.96363813207017
23.5	78.	84.5383640140052
104.	78.	32.069572318814075
-119.	77.5	25.994328929678026
-118.5	77.5	26.57998207350391
-118.	77.5	39.78496414700783
-117.5	77.5	39.78496414700783
-117.	77.5	40.00996414700782
-116.5	77.5	26.67330943133855
-106.5	77.5	40.82880776010242
-105.5	77.5	32.324168234425606
-105.	77.5	48.261252351638404
-96.	77.5	28.963462312759507
-95.5	77.5	28.963462312759507
-91.	77.5	26.373309431338544
-90.5	77.5	24.62577190623737
-88.	77.5	39.64728005401262
-87.5	77.5	28.146846846628126
-87.	77.5	21.935953646955475
-86.5	77.5	21.94082818193035
-86.	77.5	28.87658941159246
-85.5	77.5	41.55207045482588
-85.	77.5	24.78181906603509
-84.5	77.5	24.31931906603509
-84.	77.5	25.9674575525352
-83.5	77.5	27.51229327451985
-83.	77.5	21.77396604202816
-82.5	77.5	22.233966042028165
-82.	77.5	28.19450094065536
-81.5	77.5	26.759811599457894
-81.	77.5	21.73482593805868
-80.5	77.5	22.741450394764936
-80.	77.5	22.18482593805868
-79.5	77.5	31.576782583544475
-71.	77.5	81.94924643256998
-70.5	77.5	71.66090450732746
-70.	77.5	88.26080377146275
-69.5	77.5	32.769140152497265
-69.	77.5	28.955890433917464
-68.5	77.5	48.6
-68.	77.5	35.64987896869978
-67.5	77.5	36.099878968699784
-67.	77.5	39.69987896869978
-66.5	77.5	39.69987896869978
-66.	77.5	24.06658597913319
-65.5	77.5	22.725
-65.	77.5	0.
-64.5	77.5	0.
-64.	77.5	0.
-63.5	77.5	0.
-63.	77.5	0.
-62.5	77.5	0.
-62.	77.5	0.
-61.5	77.5	0.
-61.	77.5	0.
-60.5	77.5	0.
-60.	77.5	0.
-59.5	77.5	0.
-59.	77.5	0.
-58.5	77.5	0.
-58.	77.5	0.
-57.5	77.5	0.
-57.	77.5	0.
-56.5	77.5	0.
-56.	77.5	0.
-55.5	77.5	0.
-55.	77.5	0.
-54.5	77.5	0.
-54.	77.5	0.
-53.5	77.5	0.
-53.	77.5	0.
-52.5	77.5	0.
-52.	77.5	0.
-51.5	77.5	0.
-51.	77.5	0.
-50.5	77.5	0.
-50.	77.5	0.
-49.5	77.5	0.
-49.	77.5	0.
-48.5	77.5	0.
-48.	77.5	0.
-47.5	77.5	0.
-47.	77.5	0.
-46.5	77.5	0.
-46.	77.5	0.
-45.5	77.5	0.
-45.	77.5	0.
-44.5	77.5	0.
-44.	77.5	0.
-43.5	77.5	0.
-43.	77.5	0.
-42.5	77.5	0.
-42.	77.5	0.
-41.5	77.5	0.
-41.	77.5	0.
-40.5	77.5	0.
-40.	77.5	0.
-39.5	77.5	0.
-39.	77.5	0.
-38.5	77.5	0.
-38.	77.5	0.
-37.5	77.5	0.
-37.	77.5	0.
-36.5	77.5	0.
-36.	77.5	0.
-35.5	77.5	0.
-35.	77.5	0.
-34.5	77.5	0.
-34.	77.5	0.
-33.5	77.5	0.
-33.	77.5	0.
-32.5	77.5	0.
-32.	77.5	0.
-31.5	77.5	0.
-31.	77.5	0.
-30.5	77.5	0.
-30.	77.5	0.
-29.5	77.5	0.
-29.	77.5	0.
-28.5	77.5	0.
-28.	77.5	0.
-27.5	77.5	0.
-27.	77.5	0.
-26.5	77.5	0.
-26.	77.5	0.
-25.5	77.5	0.
-25.	77.5	0.
-24.5	77.5	0.
-24.	77.5	0.
-23.5	77.5	24.975
-23.	77.5	23.504964016809094
-22.5	77.5	34.9349773985932
-22.	77.5	16.53563669158222
-21.5	77.5	13.819999999999999
-21.	77.5	17.562500000000004
-20.5	77.5	21.90514459277361
-20.	77.5	38.739808312732585
-19.5	77.5	59.23864004215878
-19.	77.5	46.487175592147395
-18.5	77.5	52.42458654903969
14.	77.5	124.7279582983664
14.5	77.5	141.15009574738954
15.	77.5	68.87764726974868
15.5	77.5	63.9
16.	77.5	59.64646232633449
16.5	77.5	64.69707347390029
17.	77.5	65.9864338255934
101.5	77.5	55.3274660978898
102.	77.5	54.6524660978898
102.5	77.5	64.18284174011922
103.	77.5	36.64450094065536
103.5	77.5	37.86663685579846
104.	77.5	37.47450094065537
104.5	77.5	41.79616791002732
105.	77.5	41.27764726974868
105.5	77.5	42.70890934267013
-121.	77.	26.429982073503908
-120.5	77.	25.032442058694343
-120.	77.	36.76865377741652
-119.5	77.	29.784923021933206
-119.	77.	28.091538369888685
-118.5	77.	28.39153836988868
-118.	77.	27.27396604202816
-117.5	77.	16.859951587479912
-117.	77.	20.446770858211003
-116.5	77.	30.895156287316503
-115.	77.	34.14501868612234
-114.5	77.	35.4287102287459
-109.5	77.	42.44469348950173
-109.	77.	43.07880776010242
-101.	77.	46.01517387531672
-100.	77.	34.76706301768845
-97.	77.	47.7154197750683
-96.5	77.	47.9404197750683
-96.	77.	24.80615377741651
-95.5	77.	34.03258693765836
-95.	77.	35.79508693765836
-94.5	77.	36.889825369195066
-94.	77.	50.66647090462301
-92.	77.	34.63484674475087
-90.5	77.	36.092063017688446
-90.	77.	41.13496414700782
-89.5	77.	57.43956974904087
-89.	77.	30.154982073503916
-88.5	77.	29.57480956800963
-88.	77.	40.0178862416376
-87.5	77.	39.45566629101593
-87.	77.	24.415456016863512
-86.5	77.	13.345657855051261
-86.	77.	16.65
-85.5	77.	17.1
-85.	77.	27.519205173401616
-84.5	77.	38.66660584123697
-84.	77.	26.823309431338554
-83.5	77.	39.530026478837584
-83.	77.	35.16141141104688
-82.5	77.	34.327728092997425
-82.	77.	21.353966042028166
-81.5	77.	26.606846846628134
-81.	77.	32.38643382559342
-80.5	77.	36.
-80.	77.	35.794771816000576
-79.5	77.	37.51695708969617
-79.	77.	59.68864004215878
-78.5	77.	53.7524660978898
-70.5	77.	69.80010983307166
-70.	77.	61.36482371981793
[truncated: 60,483 more rows]
