# Supplementary material for: Normative productivity of the global vegetation
Source: Carbon Balance Manag. 2008 Dec 24;3:8. doi: 10.1186/1750-0680-3-8 (PMC2654439; doi:10.1186/1750-0680-3-8)
Supplement: Additional file 2 — Gridded normative NPP, version 1.6.0. The file can be viewed with a spreadsheet. It stores tabular data: 3 columns separated by tabs and 62483 rows. Each row corresponds to a cell of the geographic grid of half-degree resolution. First two columns contain longitude and latitude for the north-west corner a cell in decimal degrees. West longitudes and south latitudes are negative. The third column contains NPP estimate in gC m-2 y-1 formed from the normative ensemble of estimates underlying Normative NPP 1.5.0. and outputs of TsuBiMo 1.0 model. Missing values are denoted by -9999. [file 1750-0680-3-8-S2.txt]

-44.	83.5	-9999
-43.5	83.5	-9999
-43.	83.5	23.85
-39.5	83.5	-9999
-39.	83.5	-9999
-38.5	83.5	-9999
-38.	83.5	-9999
-37.5	83.5	-9999
-37.	83.5	-9999
-36.5	83.5	0.
-36.	83.5	0.
-35.5	83.5	0.
-35.	83.5	0.
-34.5	83.5	0.
-34.	83.5	-9999
-33.5	83.5	0.
-33.	83.5	0.
-32.5	83.5	0.
-32.	83.5	0.
-31.5	83.5	0.
-31.	83.5	0.
-30.5	83.5	0.
-30.	83.5	0.
-29.5	83.5	-9999
-29.	83.5	0.
-28.5	83.5	-9999
-28.	83.5	-9999
-27.5	83.5	-9999
-82.5	83.	26.424878968699776
-82.	83.	21.812504623085385
-81.5	83.	31.94999999999999
-81.	83.	20.714091728955545
-80.5	83.	16.08914463762815
-80.	83.	16.31414463762815
-79.5	83.	22.94999999999999
-79.	83.	15.864144637628144
-78.5	83.	22.5
-78.	83.	22.94999999999999
-77.5	83.	23.4
-77.	83.	8.269572318814074
-76.5	83.	7.280192613906797
-76.	83.	0.
-75.5	83.	7.3500000000000005
-75.	83.	7.649999999999996
-74.5	83.	7.95
-74.	83.	15.887580931383074
-73.5	83.	17.21414463762815
-73.	83.	7.2
-72.5	83.	0.
-72.	83.	0.
-71.5	83.	-9999
-71.	83.	0.
-70.5	83.	7.3500000000000005
-70.	83.	7.5
-69.5	83.	7.8
-69.	83.	14.58255691390124
-68.5	83.	8.399999999999997
-68.	83.	13.929095376032784
-67.5	83.	24.3
-67.	83.	24.3
-66.5	83.	24.3
-66.	83.	24.75
-65.5	83.	15.63914463762815
-65.	83.	10.395038479486631
-64.5	83.	10.950000000000001
-64.	83.	11.65
-48.	83.	23.85
-47.5	83.	23.85
-47.	83.	23.85
-46.5	83.	0.
-46.	83.	8.25
-45.5	83.	8.25
-45.	83.	-9999
-44.5	83.	0.
-44.	83.	0.
-43.5	83.	0.
-43.	83.	0.
-42.5	83.	0.
-42.	83.	0.
-41.5	83.	0.
-41.	83.	0.
-40.5	83.	-9999
-40.	83.	-9999
-39.5	83.	-9999
-39.	83.	0.
-38.5	83.	0.
-38.	83.	0.
-37.5	83.	0.
-37.	83.	0.
-36.5	83.	0.
-36.	83.	0.
-35.5	83.	0.
-35.	83.	0.
-34.5	83.	0.
-34.	83.	0.
-33.5	83.	0.
-33.	83.	-9999
-32.5	83.	-9999
-32.	83.	-9999
-31.5	83.	0.
-31.	83.	0.
-30.5	83.	0.
-30.	83.	0.
-29.5	83.	0.
-29.	83.	0.
-28.5	83.	0.
-28.	83.	0.
-27.5	83.	0.
-27.	83.	0.
-26.5	83.	0.
-26.	83.	0.
-25.5	83.	0.
-25.	83.	10.049999999999999
-24.5	83.	28.8
-24.	83.	30.6
-23.5	83.	30.6
-23.	83.	30.6
-87.	82.5	37.22880776010242
-86.5	82.5	26.1
-86.	82.5	16.065076958973265
-85.5	82.5	25.19999999999999
-85.	82.5	25.19999999999999
-84.5	82.5	25.65
-84.	82.5	34.46365785935605
-83.5	82.5	26.1
-83.	82.5	14.51414463762815
-82.5	82.5	14.964144637628149
-82.	82.5	7.369572318814072
-81.5	82.5	7.043790465691535
-81.	82.5	21.15
-80.5	82.5	6.149999999999996
-80.	82.5	6.3
-79.5	82.5	0.
-79.	82.5	0.
-78.5	82.5	0.
-78.	82.5	0.
-77.5	82.5	0.
-77.	82.5	0.
-76.5	82.5	0.
-76.	82.5	-9999
-75.5	82.5	0.
-75.	82.5	0.
-74.5	82.5	0.
-74.	82.5	0.
-73.5	82.5	0.
-73.	82.5	0.
-72.5	82.5	0.
-72.	82.5	0.
-71.5	82.5	0.
-71.	82.5	0.
-70.5	82.5	0.
-70.	82.5	0.
-69.5	82.5	0.
-69.	82.5	0.
-68.5	82.5	0.
-68.	82.5	0.
-67.5	82.5	0.
-67.	82.5	0.
-66.5	82.5	0.
-66.	82.5	0.
-65.5	82.5	0.
-65.	82.5	2.5
-64.5	82.5	2.45
-64.	82.5	7.25
-63.5	82.5	6.6951284092712
-63.	82.5	10.694572318814075
-62.5	82.5	11.620024946847494
-62.	82.5	16.940378507249473
-57.5	82.5	24.75
-57.	82.5	25.65
-56.5	82.5	14.987580931383075
-56.	82.5	24.75
-55.5	82.5	14.3353852278136
-55.	82.5	14.987580931383075
-54.	82.5	15.840076958973263
-53.5	82.5	16.290076958973263
-51.5	82.5	16.290076958973263
-51.	82.5	8.549999999999999
-50.5	82.5	15.63914463762815
-50.	82.5	24.75
-49.5	82.5	24.75
-49.	82.5	24.75
-48.5	82.5	24.75
-48.	82.5	25.65
-47.5	82.5	8.25
-47.	82.5	8.25
-46.5	82.5	8.25
-46.	82.5	8.25
-45.5	82.5	-9999
-45.	82.5	-9999
-44.5	82.5	0.
-44.	82.5	0.
-43.5	82.5	0.
-43.	82.5	0.
-42.5	82.5	0.
-42.	82.5	-9999
-41.5	82.5	0.
-41.	82.5	0.
-40.5	82.5	-9999
-40.	82.5	-9999
-39.5	82.5	0.
-39.	82.5	0.
-38.5	82.5	0.
-38.	82.5	0.
-37.5	82.5	0.
-37.	82.5	0.
-36.5	82.5	0.
-36.	82.5	0.
-35.5	82.5	0.
-35.	82.5	0.
-34.5	82.5	0.
-34.	82.5	0.
-33.5	82.5	0.
-33.	82.5	0.
-32.5	82.5	0.
-32.	82.5	0.
-31.5	82.5	0.
-31.	82.5	0.
-30.5	82.5	0.
-30.	82.5	0.
-29.5	82.5	0.
-29.	82.5	0.
-28.5	82.5	0.
-28.	82.5	9.75
-27.5	82.5	9.75
-27.	82.5	9.75
-26.5	82.5	9.899999999999997
-26.	82.5	9.899999999999997
-25.5	82.5	9.899999999999997
-25.	82.5	9.899999999999997
-24.5	82.5	9.899999999999997
-24.	82.5	10.200000000000001
-23.5	82.5	10.200000000000001
-91.5	82.	29.364884117388687
-91.	82.	30.67707971925886
-90.5	82.	30.67707971925886
-90.	82.	29.589884117388685
-89.5	82.	29.364884117388687
-89.	82.	20.69999999999999
-88.5	82.	5.918790465691535
-88.	82.	6.143790465691538
-87.5	82.	7.05
-87.	82.	20.25
-86.5	82.	5.918790465691535
-86.	82.	10.9603852278136
-85.5	82.	15.75
-85.	82.	-9999
-84.5	82.	0.
-84.	82.	0.
-83.5	82.	0.
-83.	82.	0.
-82.5	82.	0.
-82.	82.	0.
-81.5	82.	0.
-81.	82.	0.
-80.5	82.	-9999
-80.	82.	-9999
-79.5	82.	0.
-79.	82.	0.
-78.5	82.	0.
-78.	82.	0.
-77.5	82.	0.
-77.	82.	0.
-76.5	82.	0.
-76.	82.	0.
-75.5	82.	0.
-75.	82.	0.
-74.5	82.	0.
-74.	82.	0.
-73.5	82.	0.
-73.	82.	0.
-72.5	82.	0.
-72.	82.	7.05
-71.5	82.	7.8
-71.	82.	8.494572318814072
-70.5	82.	8.652047688016392
-70.	82.	8.652047688016392
-69.5	82.	10.5
-69.	82.	10.807045864477775
-68.5	82.	10.807045864477775
-68.	82.	10.257524946847495
-67.5	82.	10.357045864477772
-67.	82.	9.450000000000001
-66.5	82.	10.019545864477776
-66.	82.	8.719572318814075
-65.5	82.	8.494572318814072
-65.	82.	10.019545864477776
-64.5	82.	9.245024946847495
-61.5	82.	25.65
-61.	82.	18.040049893694988
-60.5	82.	18.49004989369499
-60.	82.	26.55
-59.5	82.	26.55
-59.	82.	8.549999999999999
-58.5	82.	8.549999999999999
-58.	82.	6.4125
-57.5	82.	8.549999999999999
-57.	82.	8.549999999999999
-56.5	82.	8.549999999999999
-56.	82.	8.549999999999999
-55.5	82.	8.549999999999999
-55.	82.	8.549999999999999
-54.5	82.	8.695189253624736
-54.	82.	8.549999999999999
-53.5	82.	8.549999999999999
-53.	82.	8.549999999999999
-52.5	82.	25.65
-52.	82.	8.549999999999999
-51.5	82.	8.549999999999999
-51.	82.	25.65
-50.5	82.	16.740076958973262
-50.	82.	-9999
-49.5	82.	0.
-49.	82.	0.
-48.5	82.	0.
-48.	82.	0.
-47.5	82.	0.
-47.	82.	0.
-46.5	82.	0.
-46.	82.	8.549999999999999
-45.5	82.	25.65
-45.	82.	-9999
-44.5	82.	0.
-44.	82.	0.
-43.5	82.	0.
-43.	82.	0.
-42.5	82.	0.
-42.	82.	0.
-41.5	82.	0.
-41.	82.	0.
-40.5	82.	0.
-40.	82.	0.
-39.5	82.	0.
-39.	82.	0.
-38.5	82.	0.
-38.	82.	0.
-37.5	82.	0.
-37.	82.	0.
-36.5	82.	0.
-36.	82.	0.
-35.5	82.	0.
-35.	82.	0.
-34.5	82.	0.
-34.	82.	0.
-33.5	82.	0.
-33.	82.	0.
-32.5	82.	0.
-32.	82.	0.
-31.5	82.	0.
-31.	82.	-9999
-30.5	82.	-9999
-30.	82.	-9999
-29.5	82.	-9999
-29.	82.	-9999
-28.5	82.	0.
-28.	82.	0.
-27.5	82.	0.
-27.	82.	9.899999999999997
-26.5	82.	10.049999999999999
-25.5	82.	30.6
-25.	82.	31.5
-24.5	82.	31.05
-24.	82.	28.8
-23.5	82.	10.200000000000001
-23.	82.	10.5
-21.	82.	32.39999999999999
-20.5	82.	9.080192613906798
-18.	82.	18.610385227813598
-17.5	82.	33.3
-17.	82.	35.1
-16.5	82.	20.612580931383075
-16.	82.	19.08255691390124
-15.5	82.	21.26414463762815
-15.	82.	36.
-14.5	82.	36.
-14.	82.	24.512504623085384
-94.	81.5	34.119693489501735
-93.5	81.5	33.89469348950173
-93.	81.5	30.63865785935605
-92.5	81.5	30.63865785935605
-92.	81.5	30.41365785935605
-90.	81.5	15.974809568009627
-89.5	81.5	14.663539859629433
-89.	81.5	29.55207971925886
-88.5	81.5	14.663539859629433
-88.	81.5	9.289487875183426
-87.5	81.5	6.019572318814075
-87.	81.5	6.019572318814075
-86.5	81.5	5.581290465691538
-86.	81.5	5.693790465691537
-85.5	81.5	4.275
-85.	81.5	5.1000000000000005
-84.5	81.5	0.
-84.	81.5	0.
-83.5	81.5	0.
-83.	81.5	0.
-82.5	81.5	0.
-82.	81.5	0.
-81.5	81.5	0.
-81.	81.5	0.
-80.5	81.5	0.
-80.	81.5	0.
-79.5	81.5	0.
-79.	81.5	6.6000000000000005
-78.5	81.5	0.
-78.	81.5	5.8500000000000005
-77.5	81.5	0.
-77.	81.5	0.
-76.5	81.5	0.
-76.	81.5	0.
-75.5	81.5	0.
-75.	81.5	0.
-74.5	81.5	0.
-74.	81.5	0.
-73.5	81.5	0.
-73.	81.5	0.
-72.5	81.5	0.
-72.	81.5	9.
-71.5	81.5	10.694545864477774
-71.	81.5	9.631290465691537
-70.5	81.5	9.968790465691535
-70.	81.5	10.632072318814075
-69.5	81.5	10.919545864477772
-69.	81.5	8.652047688016392
-68.5	81.5	8.97877845695062
-68.	81.5	8.42704768801639
-67.5	81.5	8.42704768801639
-67.	81.5	10.906252311542692
-66.5	81.5	19.865378507249474
-63.5	81.5	27.44999999999999
-63.	81.5	27.44999999999999
-62.	81.5	19.589091728955545
-61.5	81.5	19.13909172895555
-61.	81.5	26.55
-60.5	81.5	0.
-60.	81.5	0.
-59.5	81.5	0.
-59.	81.5	0.
-58.5	81.5	0.
-58.	81.5	0.
-57.5	81.5	0.
-57.	81.5	0.
-56.5	81.5	0.
-56.	81.5	0.
-55.5	81.5	0.
-55.	81.5	8.85
-54.5	81.5	0.
-54.	81.5	0.
-53.5	81.5	0.
-53.	81.5	0.
-52.5	81.5	0.
-52.	81.5	0.
-51.5	81.5	0.
-51.	81.5	0.
-50.5	81.5	0.
-50.	81.5	0.
-49.5	81.5	0.
-49.	81.5	0.
-48.5	81.5	0.
-48.	81.5	0.
-47.5	81.5	0.
-47.	81.5	0.
-46.5	81.5	0.
-46.	81.5	0.
-45.5	81.5	0.
-45.	81.5	0.
-44.5	81.5	0.
-44.	81.5	0.
-43.5	81.5	0.
-43.	81.5	0.
-42.5	81.5	0.
-42.	81.5	0.
-41.5	81.5	0.
-41.	81.5	0.
-40.5	81.5	0.
-40.	81.5	0.
-39.5	81.5	0.
-39.	81.5	0.
-38.5	81.5	0.
-38.	81.5	0.
-37.5	81.5	0.
-37.	81.5	0.
-36.5	81.5	0.
-36.	81.5	0.
-35.5	81.5	0.
-35.	81.5	0.
-34.5	81.5	0.
-34.	81.5	0.
-33.5	81.5	0.
-33.	81.5	0.
-32.5	81.5	0.
-32.	81.5	0.
-31.5	81.5	0.
-31.	81.5	0.
-30.5	81.5	0.
-30.	81.5	0.
-29.5	81.5	0.
-29.	81.5	0.
-28.5	81.5	0.
-28.	81.5	0.
-27.5	81.5	-9999
-27.	81.5	-9999
-26.5	81.5	-9999
-26.	81.5	0.
-25.5	81.5	0.
-25.	81.5	0.
-24.5	81.5	0.
-24.	81.5	10.049999999999999
-23.5	81.5	9.406290465691535
-23.	81.5	11.1
-22.5	81.5	11.1
-22.	81.5	17.304095376032784
-21.5	81.5	33.3
-21.	81.5	11.1
-20.5	81.5	10.799999999999997
-20.	81.5	31.5
-19.5	81.5	10.649999999999997
-19.	81.5	31.94999999999999
-18.5	81.5	30.15
-18.	81.5	0.
-17.5	81.5	0.
-17.	81.5	0.
-16.5	81.5	10.649999999999997
-16.	81.5	11.700000000000001
-15.5	81.5	11.607524946847494
-15.	81.5	10.306290465691538
-14.5	81.5	14.838619453544009
-14.	81.5	15.80185511437295
56.5	81.5	24.
57.	81.5	65.7
57.5	81.5	22.650000000000002
64.	81.5	46.53528918554723
64.5	81.5	46.53528918554723
90.5	81.5	-9999
95.	81.5	-9999
95.5	81.5	-9999
-95.	81.	6.457538479486631
-94.5	81.	5.55
-94.	81.	5.25
-93.5	81.	5.907072318814075
-93.	81.	0.
-92.5	81.	0.
-92.	81.	4.6499999999999995
-91.5	81.	12.03914463762815
-91.	81.	30.188657859356045
-89.	81.	17.48940388005121
-88.5	81.	14.77603985962943
-88.	81.	7.120189253624737
-87.5	81.	6.5700384794866284
-87.	81.	11.785009343061173
-86.5	81.	34.97880776010242
-86.	81.	18.0685877960737
-85.5	81.	8.480025652991086
-85.	81.	7.26
-84.5	81.	7.31
-84.	81.	6.795038479486632
-83.5	81.	5.399999999999996
-83.	81.	5.25
-82.5	81.	6.
-82.	81.	5.399999999999996
-81.5	81.	6.0426926139068
-81.	81.	7.245038479486631
-80.5	81.	8.032538479486632
-80.	81.	17.509846744750867
-79.5	81.	21.50397575036685
-79.	81.	15.165076958973263
-78.5	81.	7.257072318814075
-78.	81.	7.05
-77.5	81.	0.
-77.	81.	0.
-76.5	81.	0.
-76.	81.	0.
-75.5	81.	0.
-75.	81.	0.
-74.5	81.	0.
-74.	81.	0.
-73.5	81.	0.
-73.	81.	0.
-72.5	81.	0.
-72.	81.	0.
-71.5	81.	9.899999999999997
-71.	81.	0.
-70.5	81.	0.
-70.	81.	0.
-69.5	81.	0.
-69.	81.	11.549999999999997
-68.5	81.	14.613619453544011
-66.	81.	26.139808312732583
-65.5	81.	27.233835650876202
-65.	81.	20.96504989369499
-64.5	81.	10.200000000000001
-64.	81.	9.899999999999997
-63.5	81.	11.216223012606822
-63.	81.	8.944572318814075
-62.5	81.	9.450000000000001
-62.	81.	0.
-61.5	81.	9.149999999999997
-61.	81.	9.145189253624734
-60.5	81.	10.44264459277361
-60.	81.	9.145189253624734
-59.5	81.	9.450000000000001
-59.	81.	0.
-58.5	81.	0.
-58.	81.	0.
-57.5	81.	0.
-57.	81.	0.
-56.5	81.	0.
-56.	81.	0.
-55.5	81.	0.
-55.	81.	0.
-54.5	81.	0.
-54.	81.	0.
-53.5	81.	0.
-53.	81.	0.
-52.5	81.	0.
-52.	81.	0.
-51.5	81.	0.
-51.	81.	0.
-50.5	81.	0.
-50.	81.	0.
-49.5	81.	0.
-49.	81.	0.
-48.5	81.	0.
-48.	81.	0.
-47.5	81.	0.
-47.	81.	0.
-46.5	81.	0.
-46.	81.	0.
-45.5	81.	0.
-45.	81.	0.
-44.5	81.	0.
-44.	81.	0.
-43.5	81.	0.
-43.	81.	0.
-42.5	81.	0.
-42.	81.	0.
-41.5	81.	0.
-41.	81.	0.
-40.5	81.	0.
-40.	81.	0.
-39.5	81.	0.
-39.	81.	0.
-38.5	81.	0.
-38.	81.	0.
-37.5	81.	0.
-37.	81.	0.
-36.5	81.	0.
-36.	81.	0.
-35.5	81.	0.
-35.	81.	0.
-34.5	81.	0.
-34.	81.	0.
-33.5	81.	0.
-33.	81.	0.
-32.5	81.	0.
-32.	81.	0.
-31.5	81.	0.
-31.	81.	0.
-30.5	81.	0.
-30.	81.	0.
-29.5	81.	0.
-29.	81.	0.
-28.5	81.	0.
-28.	81.	0.
-27.5	81.	0.
-27.	81.	0.
-26.5	81.	0.
-26.	81.	1.65
-25.5	81.	1.7
-25.	81.	7.799999999999999
-24.5	81.	1.7
-24.	81.	12.999999999999998
-23.5	81.	4.8
-23.	81.	2.5
-22.5	81.	2.5
-22.	81.	2.45
-21.5	81.	2.45
-21.	81.	10.799999999999997
-20.5	81.	0.
-20.	81.	0.
-19.5	81.	0.
-19.	81.	0.
-18.5	81.	10.732538479486632
-18.	81.	11.382524946847495
-17.5	81.	11.700000000000001
-17.	81.	12.
-16.5	81.	12.
47.	81.	41.570018686122346
48.	81.	50.39999999999999
49.	81.	47.25
49.5	81.	45.45
50.	81.	45.89999999999999
50.5	81.	45.
55.	81.	59.39999999999999
55.5	81.	20.25
56.	81.	18.299999999999997
56.5	81.	19.95
57.	81.	58.05
57.5	81.	18.299999999999997
58.	81.	19.5
58.5	81.	67.04999999999998
59.5	81.	42.23538522781359
60.	81.	76.04999999999998
60.5	81.	71.1
61.	81.	71.1
61.5	81.	79.65
63.	81.	25.650000000000002
63.5	81.	23.400000000000002
64.	81.	19.4625
64.5	81.	20.8926926139068
93.	81.	-9999
93.5	81.	0.
94.	81.	0.
94.5	81.	0.
95.	81.	0.
95.5	81.	0.
96.	81.	0.
96.5	81.	0.
97.	81.	55.35
-96.	80.5	16.88909172895555
-95.5	80.5	8.444545864477774
-95.	80.5	5.7
-94.5	80.5	0.
-94.	80.5	5.399999999999996
-93.5	80.5	4.8
-93.	80.5	0.
-92.5	80.5	0.
-92.	80.5	0.
-91.5	80.5	0.
-91.	80.5	0.
-90.5	80.5	0.
-90.	80.5	11.966666666666669
-89.5	80.5	9.313030576318518
-89.	80.5	35.16230755483303
-88.5	80.5	37.5524660978898
-88.	80.5	37.3274660978898
-86.5	80.5	36.920193469139264
-86.	80.5	23.764403880051212
-85.5	80.5	20.764403880051212
-85.	80.5	22.3887330489449
-84.5	80.5	23.270086937658363
-84.	80.5	43.629650738390126
-83.5	80.5	43.40465073839013
-83.	80.5	39.0841260353769
-82.5	80.5	25.787175592147406
-82.	80.5	15.365378507249474
-81.5	80.5	19.8
-81.	80.5	18.44999999999999
-80.5	80.5	-9999
-80.	80.5	0.
-79.5	80.5	0.
-79.	80.5	0.
-78.5	80.5	0.
-78.	80.5	0.
-77.5	80.5	0.
-77.	80.5	0.
-76.5	80.5	0.
-76.	80.5	0.
-75.5	80.5	0.
-75.	80.5	0.
-74.5	80.5	0.
-74.	80.5	0.
-73.5	80.5	0.
-73.	80.5	0.
-72.5	80.5	11.1
-72.	80.5	12.450000000000001
-71.5	80.5	14.478723012606821
-71.	80.5	19.06994205869434
-70.5	80.5	38.13988411738868
-67.5	80.5	32.69462319891578
-67.	80.5	32.69462319891578
-66.5	80.5	15.256087796073704
-66.	80.5	14.710009343061174
-65.5	80.5	15.256087796073704
-65.	80.5	9.5301926139068
-64.5	80.5	8.97877845695062
-64.	80.5	8.97877845695062
-63.5	80.5	12.19993948434989
-63.	80.5	9.932689253624737
-62.5	80.5	11.00514459277361
-62.	80.5	7.424999999999997
-61.5	80.5	9.75
-61.	80.5	9.450000000000001
-60.5	80.5	10.667644592773613
-60.	80.5	10.667644592773613
-59.5	80.5	8.0676926139068
-59.	80.5	9.75
-58.5	80.5	9.75
-58.	80.5	0.
-57.5	80.5	0.
-57.	80.5	0.
-56.5	80.5	0.
-56.	80.5	0.
-55.5	80.5	0.
-55.	80.5	0.
-54.5	80.5	0.
-54.	80.5	0.
-53.5	80.5	0.
-53.	80.5	0.
-52.5	80.5	0.
-52.	80.5	0.
-51.5	80.5	0.
-51.	80.5	0.
-50.5	80.5	0.
-50.	80.5	0.
-49.5	80.5	0.
-49.	80.5	0.
-48.5	80.5	0.
-48.	80.5	0.
-47.5	80.5	0.
-47.	80.5	0.
-46.5	80.5	0.
-46.	80.5	0.
-45.5	80.5	0.
-45.	80.5	0.
-44.5	80.5	0.
-44.	80.5	0.
-43.5	80.5	0.
-43.	80.5	0.
-42.5	80.5	0.
-42.	80.5	0.
-41.5	80.5	0.
-41.	80.5	0.
-40.5	80.5	0.
-40.	80.5	0.
-39.5	80.5	0.
-39.	80.5	0.
-38.5	80.5	0.
-38.	80.5	0.
-37.5	80.5	0.
-37.	80.5	0.
-36.5	80.5	0.
-36.	80.5	0.
-35.5	80.5	0.
-35.	80.5	0.
-34.5	80.5	0.
-34.	80.5	0.
-33.5	80.5	0.
-33.	80.5	0.
-32.5	80.5	0.
-32.	80.5	0.
-31.5	80.5	0.
-31.	80.5	0.
-30.5	80.5	0.
-30.	80.5	0.
-29.5	80.5	0.
-29.	80.5	0.
-28.5	80.5	0.
-28.	80.5	0.
-27.5	80.5	0.
-27.	80.5	0.
-26.5	80.5	0.
-26.	80.5	2.4
-25.5	80.5	2.45
-25.	80.5	2.45
-24.5	80.5	2.25
-24.	80.5	2.45
-23.5	80.5	2.45
-23.	80.5	2.45
-22.5	80.5	2.4
-22.	80.5	3.05
-21.5	80.5	3.05
-21.	80.5	0.
-20.5	80.5	10.5
-20.	80.5	12.
-19.5	80.5	11.549999999999997
-19.	80.5	11.732689253624736
-18.5	80.5	11.082072318814074
-18.	80.5	12.382045864477774
-17.5	80.5	12.931252311542693
18.	80.5	119.3197836233648
18.5	80.5	119.76978362336484
19.	80.5	104.4084994365239
19.5	80.5	103.11456974904087
20.	80.5	87.99041977506829
20.5	80.5	95.16521967500785
21.	80.5	100.92003971825638
21.5	80.5	121.16191287972485
22.5	80.5	100.92003971825638
23.	80.5	100.92003971825638
23.5	80.5	103.7334994365239
24.	80.5	93.19147090462302
24.5	80.5	94.4383640140052
25.	80.5	92.36090450732746
25.5	80.5	92.36090450732746
47.	80.5	48.14999999999999
47.5	80.5	34.9451562873165
48.	80.5	16.049999999999997
48.5	80.5	15.545024946847494
49.5	80.5	17.400000000000002
50.	80.5	36.999878968699775
53.	80.5	56.7
56.	80.5	58.05
56.5	80.5	56.7
57.5	80.5	63.45
59.5	80.5	25.40514459277361
92.	80.5	59.85
92.5	80.5	19.799999999999997
93.	80.5	0.
93.5	80.5	0.
94.	80.5	0.
94.5	80.5	0.
95.	80.5	0.
95.5	80.5	0.
96.	80.5	0.
96.5	80.5	0.
97.	80.5	0.
-99.5	80.	18.747346744750867
-99.	80.	32.36363813207018
-96.5	80.	15.074793274519848
-96.	80.	9.978723012606823
-95.5	80.	9.31764459277361
-95.	80.	6.216666666666664
-94.5	80.	9.833333333333334
-94.	80.	3.
-93.5	80.	4.1
-93.	80.	4.05
-92.5	80.	3.2525
-92.	80.	3.2
-91.5	80.	3.3
-91.	80.	2.95
-90.5	80.	3.85
-90.	80.	0.
-89.5	80.	0.
-89.	80.	8.768752311542693
-88.5	80.	9.31764459277361
-88.	80.	12.122509343061173
-87.5	80.	12.556087796073703
-87.	80.	41.82965073839013
-86.5	80.	38.1841260353769
-86.	80.	20.487717817272127
-85.5	80.	21.679128056903185
-85.	80.	20.397805105425213
-84.5	80.	20.825217817272122
-84.	80.	14.209811599457893
-83.5	80.	9.655144592773613
-83.	80.	9.218752311542692
-82.5	80.	28.869623198915786
-82.	80.	15.204957552535202
-81.5	80.	10.203723012606819
-81.	80.	7.0551926139068
-80.5	80.	0.
-80.	80.	0.
-79.5	80.	0.
-79.	80.	0.
-78.5	80.	0.
-78.	80.	0.
-77.5	80.	0.
-77.	80.	0.
-76.5	80.	0.
-76.	80.	10.35
-75.5	80.	11.1
-75.	80.	10.0926926139068
-74.5	80.	12.15
-74.	80.	12.
-73.5	80.	12.9
-73.	80.	12.207072318814074
-72.5	80.	14.942644592773613
-72.	80.	19.349793274519847
-65.	80.	15.80185511437295
-64.5	80.	15.80185511437295
-64.	80.	15.256087796073704
-63.5	80.	9.5301926139068
-63.	80.	10.832689253624737
-62.5	80.	11.1
-62.	80.	10.649999999999997
-61.5	80.	0.
-61.	80.	0.
-60.5	80.	0.
-60.	80.	0.
-59.5	80.	0.
-59.	80.	0.
-58.5	80.	0.
-58.	80.	0.
-57.5	80.	0.
-57.	80.	0.
-56.5	80.	0.
-56.	80.	0.
-55.5	80.	0.
-55.	80.	0.
-54.5	80.	0.
-54.	80.	0.
-53.5	80.	0.
-53.	80.	0.
-52.5	80.	0.
-52.	80.	0.
-51.5	80.	0.
-51.	80.	0.
-50.5	80.	0.
-50.	80.	0.
-49.5	80.	0.
-49.	80.	0.
-48.5	80.	0.
-48.	80.	0.
-47.5	80.	0.
-47.	80.	0.
-46.5	80.	0.
-46.	80.	0.
-45.5	80.	0.
-45.	80.	0.
-44.5	80.	0.
-44.	80.	0.
-43.5	80.	0.
-43.	80.	0.
-42.5	80.	0.
-42.	80.	0.
-41.5	80.	0.
-41.	80.	0.
-40.5	80.	0.
-40.	80.	0.
-39.5	80.	0.
-39.	80.	0.
-38.5	80.	0.
-38.	80.	0.
-37.5	80.	0.
-37.	80.	0.
-36.5	80.	0.
-36.	80.	0.
-35.5	80.	0.
-35.	80.	0.
-34.5	80.	0.
-34.	80.	0.
-33.5	80.	0.
-33.	80.	0.
-32.5	80.	0.
-32.	80.	0.
-31.5	80.	0.
-31.	80.	0.
-30.5	80.	0.
-30.	80.	0.
-29.5	80.	0.
-29.	80.	0.
-28.5	80.	0.
-28.	80.	0.
-27.5	80.	0.
-27.	80.	0.
-26.5	80.	0.
-26.	80.	0.
-25.5	80.	0.
-25.	80.	0.
-24.5	80.	0.
-24.	80.	11.4
-23.5	80.	11.549999999999997
-23.	80.	12.
-22.5	80.	12.75
-22.	80.	12.299999999999997
-21.5	80.	11.549999999999997
-21.	80.	15.05514459277361
-20.5	80.	44.959964147007824
-20.	80.	12.75
-19.5	80.	15.266223012606822
-19.	80.	16.34757814365825
-18.5	80.	17.344904156366294
11.	80.	79.15996414700783
11.5	80.	71.0121755921474
12.	80.	81.10380776010243
12.5	80.	87.55043563454424
13.	80.	93.29215772400087
13.5	80.	117.04924643256999
14.	80.	108.00849943652389
14.5	80.	104.79990876185546
16.	80.	40.592482073503916
16.5	80.	35.76361945354401
17.	80.	85.07019346913926
17.5	80.	123.45520073554381
18.	80.	113.91169225385438
18.5	80.	110.20182936245635
19.	80.	53.047519859128165
19.5	80.	52.20424971826195
20.	80.	47.00829606974807
20.5	80.	51.86674971826195
21.	80.	47.94573545231151
21.5	80.	47.94573545231151
22.	80.	52.71001985912819
22.5	80.	50.14995438092773
23.	80.	32.928723012606824
23.5	80.	35.1
24.	80.	32.849999999999994
24.5	80.	32.849999999999994
25.	80.	28.0125
25.5	80.	48.20545225366373
26.	80.	51.58501985912819
26.5	80.	63.970922569442024
91.5	80.	16.5051926139068
92.	80.	15.525
92.5	80.	15.3
93.	80.	15.1875
94.	80.	58.05
94.5	80.	52.2
95.	80.	0.
95.5	80.	0.
96.	80.	0.
96.5	80.	0.
97.	80.	0.
97.5	80.	0.
98.	80.	-9999
98.5	80.	-9999
99.	80.	0.
99.5	80.	49.95
-105.5	79.5	34.83863813207018
-105.	79.5	34.83863813207018
-104.5	79.5	36.114884117388684
-104.	79.5	35.66488411738869
-103.5	79.5	36.114884117388684
-94.5	79.5	11.790052095772166
-94.	79.5	10.902482008404549
-93.5	79.5	8.139999999999997
-93.	79.5	7.15
-92.5	79.5	7.06
-92.	79.5	7.37
-91.5	79.5	3.4
-91.	79.5	7.2700000000000005
-90.5	79.5	9.05
-90.	79.5	0.
-89.5	79.5	0.
-89.	79.5	0.
-88.5	79.5	8.332045864477776
-88.	79.5	10.189487875183424
-87.5	79.5	6.899999999999996
-87.	79.5	19.42956301768845
-86.5	79.5	19.65456301768845
-86.	79.5	45.9154197750683
-85.5	79.5	49.36711711657032
-85.	79.5	42.729650738390134
-84.5	79.5	21.275217817272125
-84.	79.5	17.509846744750867
-83.5	79.5	10.751987875183424
-83.	79.5	7.707072318814075
-82.5	79.5	9.344545864477775
-82.	79.5	15.749793274519845
-81.5	79.5	11.960078143658253
-81.	79.5	9.794545864477772
-80.5	79.5	8.1
-80.	79.5	0.
-79.5	79.5	0.
-79.	79.5	9.299999999999999
-78.5	79.5	0.
-78.	79.5	18.56230956800963
-77.5	79.5	22.714825369195065
-77.	79.5	43.344693489501736
-76.5	79.5	52.40465073839013
-76.	79.5	26.000217817272123
-75.5	79.5	26.000217817272123
-75.	79.5	25.460305105425213
-66.	79.5	35.96363813207018
-65.5	79.5	33.14462319891578
-65.	79.5	22.565378507249473
-64.5	79.5	10.957538479486631
-64.	79.5	11.700000000000001
-63.5	79.5	11.700000000000001
-63.	79.5	11.25
-62.5	79.5	0.
-62.	79.5	0.
-61.5	79.5	0.
-61.	79.5	0.
-60.5	79.5	0.
-60.	79.5	0.
-59.5	79.5	0.
-59.	79.5	0.
-58.5	79.5	0.
-58.	79.5	0.
-57.5	79.5	0.
-57.	79.5	0.
-56.5	79.5	0.
-56.	79.5	0.
-55.5	79.5	0.
-55.	79.5	0.
-54.5	79.5	0.
-54.	79.5	0.
-53.5	79.5	0.
-53.	79.5	0.
-52.5	79.5	0.
-52.	79.5	0.
-51.5	79.5	0.
-51.	79.5	0.
-50.5	79.5	0.
-50.	79.5	0.
-49.5	79.5	0.
-49.	79.5	0.
-48.5	79.5	0.
-48.	79.5	0.
-47.5	79.5	0.
-47.	79.5	0.
-46.5	79.5	0.
-46.	79.5	0.
-45.5	79.5	0.
-45.	79.5	0.
-44.5	79.5	0.
-44.	79.5	0.
-43.5	79.5	0.
-43.	79.5	0.
-42.5	79.5	0.
-42.	79.5	0.
-41.5	79.5	0.
-41.	79.5	0.
-40.5	79.5	0.
-40.	79.5	0.
-39.5	79.5	0.
-39.	79.5	0.
-38.5	79.5	0.
-38.	79.5	0.
-37.5	79.5	0.
-37.	79.5	0.
-36.5	79.5	0.
-36.	79.5	0.
-35.5	79.5	0.
-35.	79.5	0.
-34.5	79.5	0.
-34.	79.5	0.
-33.5	79.5	0.
-33.	79.5	0.
-32.5	79.5	0.
-32.	79.5	0.
-31.5	79.5	0.
-31.	79.5	0.
-30.5	79.5	0.
-30.	79.5	0.
-29.5	79.5	0.
-29.	79.5	0.
-28.5	79.5	0.
-28.	79.5	0.
-27.5	79.5	0.
-27.	79.5	0.
-26.5	79.5	0.
-26.	79.5	0.
-25.5	79.5	0.
-25.	79.5	0.
-24.5	79.5	0.
-24.	79.5	0.
-23.5	79.5	12.
-23.	79.5	13.799999999999997
-22.5	79.5	13.195189253624735
-22.	79.5	16.66990415636629
-21.5	79.5	16.024939484349886
-21.	79.5	12.432072318814075
-20.5	79.5	12.9
-20.	79.5	22.684846744750867
11.	79.5	38.982442058694346
11.5	79.5	37.35
12.	79.5	0.
12.5	79.5	0.
13.	79.5	0.
13.5	79.5	72.87723890708803
14.	79.5	35.85
14.5	79.5	0.
15.	79.5	41.60498207350391
15.5	79.5	150.97239434968287
16.	79.5	38.07685511437295
16.5	79.5	35.4
17.	79.5	33.6
17.5	79.5	35.4
18.	79.5	67.03750462308538
18.5	79.5	54.791749718261926
22.5	79.5	62.31916091104543
23.	79.5	55.89452005144488
23.5	79.5	51.022280054012626
24.	79.5	53.627600367771905
94.5	79.5	17.849999999999998
95.	79.5	0.
95.5	79.5	0.
96.	79.5	15.75
96.5	79.5	17.099999999999998
97.	79.5	18.45
97.5	79.5	16.2
98.	79.5	0.
98.5	79.5	0.
99.	79.5	0.
99.5	79.5	16.5
101.5	79.5	53.1
102.	79.5	53.1
102.5	79.5	18.299999999999997
-111.	79.	35.09958654903969
-105.	79.	36.339884117388685
-104.5	79.	18.919328929678024
-104.	79.	15.55455261978535
-103.5	79.	22.02955261978535
-103.	79.	22.30455261978535
-102.5	79.	30.64432892967803
-102.	79.	21.54621928645202
-101.5	79.	30.96230956800963
-101.	79.	29.96230956800963
-100.5	79.	32.174809568009636
-98.	79.	32.60498207350391
-97.5	79.	31.58853985962943
-97.	79.	31.68853985962943
-94.	79.	24.857609837503922
-93.5	79.	21.702325369195066
-93.	79.	16.170769184944344
-92.5	79.	8.989999999999998
-92.	79.	3.15
-91.5	79.	3.6
-91.	79.	2.95
-90.5	79.	6.22
-90.	79.	0.
-89.5	79.	6.3
-89.	79.	8.782045864477775
-88.5	79.	15.469942058694343
-88.	79.	30.97707045482588
-87.5	79.	15.60103522741294
-87.	79.	15.842356818275292
-86.5	79.	23.66353522741294
-86.	79.	20.83244205869434
-85.5	79.	21.639403880051212
-85.	79.	21.182442058694345
-84.5	79.	14.896628039129562
-84.	79.	14.725690151608626
-83.5	79.	17.631870070283473
-83.	79.	14.267356818275294
-82.5	79.	16.752752037935455
-82.	79.	33.5245865490397
-81.5	79.	11.342644592773613
-81.	79.	0.
-80.5	79.	0.
-80.	79.	0.
-79.5	79.	0.
-79.	79.	0.
-78.5	79.	0.
-78.	79.	0.
-77.5	79.	-9999
-77.	79.	10.799999999999997
-76.5	79.	13.36764459277361
-76.	79.	37.60991510507041
-75.5	79.	49.84017387531672
-71.	79.	28.122346744750867
-70.5	79.	28.62998207350391
-70.	79.	28.03730956800963
-69.5	79.	25.563539859629433
-69.	79.	26.563539859629433
-68.5	79.	16.90902657308629
-68.	79.	17.88729327451985
-67.5	79.	18.52603522741294
-67.	79.	10.8801926139068
-66.5	79.	12.75
-66.	79.	0.
-65.5	79.	0.
-65.	79.	0.
-64.5	79.	0.
-64.	79.	0.
-63.5	79.	0.
-63.	79.	0.
-62.5	79.	0.
-62.	79.	0.
-61.5	79.	0.
-61.	79.	0.
-60.5	79.	0.
-60.	79.	0.
-59.5	79.	0.
-59.	79.	0.
-58.5	79.	0.
-58.	79.	0.
-57.5	79.	0.
-57.	79.	0.
-56.5	79.	0.
-56.	79.	0.
-55.5	79.	0.
-55.	79.	0.
-54.5	79.	0.
-54.	79.	0.
-53.5	79.	0.
-53.	79.	0.
-52.5	79.	0.
-52.	79.	0.
-51.5	79.	0.
-51.	79.	0.
-50.5	79.	0.
-50.	79.	0.
-49.5	79.	0.
-49.	79.	0.
-48.5	79.	0.
-48.	79.	0.
-47.5	79.	0.
-47.	79.	0.
-46.5	79.	0.
-46.	79.	0.
-45.5	79.	0.
-45.	79.	0.
-44.5	79.	0.
-44.	79.	0.
-43.5	79.	0.
-43.	79.	0.
-42.5	79.	0.
-42.	79.	0.
-41.5	79.	0.
-41.	79.	0.
-40.5	79.	0.
-40.	79.	0.
-39.5	79.	0.
-39.	79.	0.
-38.5	79.	0.
-38.	79.	0.
-37.5	79.	0.
-37.	79.	0.
-36.5	79.	0.
-36.	79.	0.
-35.5	79.	0.
-35.	79.	0.
-34.5	79.	0.
-34.	79.	0.
-33.5	79.	0.
-33.	79.	0.
-32.5	79.	0.
-32.	79.	0.
-31.5	79.	0.
-31.	79.	0.
-30.5	79.	0.
-30.	79.	0.
-29.5	79.	0.
-29.	79.	0.
-28.5	79.	0.
-28.	79.	0.
-27.5	79.	0.
-27.	79.	0.
-26.5	79.	0.
-26.	79.	0.
-25.5	79.	0.
-25.	79.	0.
-24.5	79.	0.
-24.	79.	0.
-23.5	79.	0.
-23.	79.	0.
-22.5	79.	0.
-22.	79.	11.025
-21.5	79.	29.357609837503922
10.5	79.	66.98244602521365
11.5	79.	105.75849943652389
12.	79.	109.8
12.5	79.	34.65
13.	79.	0.
13.5	79.	0.
14.	79.	48.446078862000434
14.5	79.	34.65
15.	79.	58.65444060736362
15.5	79.	53.61731565946902
16.	79.	70.67591468122818
16.5	79.	32.52954604402339
17.	79.	35.85
17.5	79.	35.1
18.	79.	0.
18.5	79.	38.699999999999996
19.	79.	51.328920870059605
19.5	79.	54.172519859128165
20.	79.	63.607006568216306
20.5	79.	114.58669225385438
21.	79.	117.39416306597634
97.5	79.	29.932709887534152
98.	79.	15.357072318814073
98.5	79.	16.799999999999997
99.	79.	16.650000000000002
100.5	79.	27.9676926139068
101.	79.	12.49
101.5	79.	3.9
102.	79.	0.
102.5	79.	0.
103.	79.	0.
103.5	79.	13.929999999999998
104.	79.	17.6
104.5	79.	22.766666666666662
-112.	78.5	37.239884117388684
-111.5	78.5	18.619942058694342
-111.	78.5	18.619942058694342
-110.5	78.5	18.938539859629433
-110.	78.5	19.256828929678026
-103.5	78.5	24.742482073503915
-103.	78.5	16.15656449650058
-102.5	78.5	15.93989782983391
-102.	78.5	16.298231163167245
-101.5	78.5	16.398231163167242
-101.	78.5	15.973231163167243
-100.5	78.5	16.194988049002607
-100.	78.5	19.329982073503913
-99.5	78.5	40.19469348950173
-98.	78.5	16.31489782983391
-97.5	78.5	15.91998804900261
-97.	78.5	15.786654715669274
-96.5	78.5	15.769988049002606
-96.	78.5	37.79961913601926
-95.5	78.5	49.01659213949614
-92.5	78.5	24.338539859629435
-92.	78.5	15.879961372462896
-91.5	78.5	18.651550246130043
-91.	78.5	18.54321691279671
-90.5	78.5	18.634155365963267
-90.	78.5	22.14987896869978
-89.5	78.5	11.397578143658253
-89.	78.5	16.482442058694343
-87.5	78.5	34.989884117388684
-87.	78.5	20.379546680719596
-86.5	78.5	16.62162803912956
-86.	78.5	14.96329470579623
-85.5	78.5	17.804546680719593
-85.	78.5	15.675693239752954
-84.5	78.5	15.492359906419622
-84.	78.5	19.696121338001735
-83.5	78.5	15.363294705796227
-83.	78.5	15.254961372462894
-82.5	78.5	25.244942058694342
-82.	78.5	19.63244205869434
-81.5	78.5	11.1
-81.	78.5	0.
-80.5	78.5	0.
-80.	78.5	0.
-79.5	78.5	0.
-79.	78.5	0.
-78.5	78.5	0.
-78.	78.5	0.
-77.5	78.5	0.
-77.	78.5	11.532072318814075
-76.5	78.5	12.299999999999997
-76.	78.5	21.22603522741294
-73.	78.5	44.42880776010243
-72.5	78.5	44.42880776010243
-72.	78.5	27.290378507249475
-71.5	78.5	14.549999999999997
-71.	78.5	14.160000000000002
-70.5	78.5	14.02
-70.	78.5	14.319999999999999
-69.5	78.5	14.319999999999999
-69.	78.5	6.65
-68.5	78.5	5.95
-68.	78.5	0.
-67.5	78.5	0.
-67.	78.5	0.
-66.5	78.5	0.
-66.	78.5	0.
-65.5	78.5	0.
-65.	78.5	0.
-64.5	78.5	0.
-64.	78.5	0.
-63.5	78.5	0.
-63.	78.5	0.
-62.5	78.5	0.
-62.	78.5	0.
-61.5	78.5	0.
-61.	78.5	0.
-60.5	78.5	0.
-60.	78.5	0.
-59.5	78.5	0.
-59.	78.5	0.
-58.5	78.5	0.
-58.	78.5	0.
-57.5	78.5	0.
-57.	78.5	0.
-56.5	78.5	0.
-56.	78.5	0.
-55.5	78.5	0.
-55.	78.5	0.
-54.5	78.5	0.
-54.	78.5	0.
-53.5	78.5	0.
-53.	78.5	0.
-52.5	78.5	0.
-52.	78.5	0.
-51.5	78.5	0.
-51.	78.5	0.
-50.5	78.5	0.
-50.	78.5	0.
-49.5	78.5	0.
-49.	78.5	0.
-48.5	78.5	0.
-48.	78.5	0.
-47.5	78.5	0.
-47.	78.5	0.
-46.5	78.5	0.
-46.	78.5	0.
-45.5	78.5	0.
-45.	78.5	0.
-44.5	78.5	0.
-44.	78.5	0.
-43.5	78.5	0.
-43.	78.5	0.
-42.5	78.5	0.
-42.	78.5	0.
-41.5	78.5	0.
-41.	78.5	0.
-40.5	78.5	0.
-40.	78.5	0.
-39.5	78.5	0.
-39.	78.5	0.
-38.5	78.5	0.
-38.	78.5	0.
-37.5	78.5	0.
-37.	78.5	0.
-36.5	78.5	0.
-36.	78.5	0.
-35.5	78.5	0.
-35.	78.5	0.
-34.5	78.5	0.
-34.	78.5	0.
-33.5	78.5	0.
-33.	78.5	0.
-32.5	78.5	0.
-32.	78.5	0.
-31.5	78.5	0.
-31.	78.5	0.
-30.5	78.5	0.
-30.	78.5	0.
-29.5	78.5	0.
-29.	78.5	0.
-28.5	78.5	0.
-28.	78.5	0.
-27.5	78.5	0.
-27.	78.5	0.
-26.5	78.5	0.
-26.	78.5	0.
-25.5	78.5	0.
-25.	78.5	0.
-24.5	78.5	0.
-24.	78.5	0.
-23.5	78.5	0.
-23.	78.5	0.
-22.5	78.5	13.65
-22.	78.5	22.088539859629435
-19.5	78.5	42.695018686122346
13.	78.5	33.8562523115427
13.5	78.5	36.6
14.	78.5	57.879751445352866
15.	78.5	65.06706301768845
15.5	78.5	43.5780420117923
16.	78.5	30.45
16.5	78.5	57.21662805690318
17.	78.5	38.25
17.5	78.5	45.935305105425215
18.	78.5	39.449999999999996
18.5	78.5	41.32603985962943
20.5	78.5	166.23244621943036
21.	78.5	109.86456974904087
21.5	78.5	108.34503971825633
22.	78.5	112.60950289070573
22.5	78.5	106.59416306597633
99.5	78.5	57.354650738390134
100.	78.5	30.56764459277361
100.5	78.5	18.038048212542716
101.	78.5	13.138048212542715
101.5	78.5	14.921792835749825
102.	78.5	15.138030576318515
102.5	78.5	14.84636390965185
103.	78.5	18.994971701690133
103.5	78.5	19.312879377356726
104.	78.5	27.44576918494434
-114.5	78.	37.652079719258865
-113.	78.	27.481828929678027
-112.5	78.	25.906828929678028
-112.	78.	17.47955261978535
-111.5	78.	17.512885953118683
-111.	78.	19.051039859629434
-110.5	78.	18.09431906603509
-105.5	78.	46.55465073839013
-102.	78.	41.91230755483302
-100.	78.	21.18115377741651
-96.5	78.	20.20984674475087
-95.5	78.	22.555626175819206
-95.	78.	28.070018686122346
-94.5	78.	28.070018686122346
-94.	78.	37.574619136019265
-88.	78.	38.36674971826195
-87.5	78.	33.06932002107939
-87.	78.	36.535019859128184
-86.5	78.	39.66834612692718
-85.5	78.	59.960904507327456
-85.	78.	15.708195516346564
-84.5	78.	15.244971701690135
-84.	78.	17.2915288496799
-83.5	78.	23.522156968207668
-83.	78.	23.94612133800173
-82.5	78.	17.494971701690137
-82.	78.	16.69820773297193
-81.5	78.	11.06
-81.	78.	0.
-80.5	78.	0.
-80.	78.	11.1
-79.5	78.	12.75
-79.	78.	20.07685511437295
-78.5	78.	35.9759146812282
-71.5	78.	23.29759673456963
-71.	78.	21.672346744750868
-70.5	78.	20.58730956800963
-70.	78.	19.613539859629434
-69.5	78.	19.20103522741294
-69.	78.	20.156828929678028
-68.5	78.	11.555192613906799
-68.	78.	14.1
-67.5	78.	13.799999999999997
-67.	78.	13.35
-66.5	78.	0.
-66.	78.	0.
-65.5	78.	0.
-65.	78.	0.
-64.5	78.	0.
-64.	78.	0.
-63.5	78.	0.
-63.	78.	0.
-62.5	78.	0.
-62.	78.	0.
-61.5	78.	0.
-61.	78.	0.
-60.5	78.	0.
-60.	78.	0.
-59.5	78.	0.
-59.	78.	0.
-58.5	78.	0.
-58.	78.	0.
-57.5	78.	0.
-57.	78.	0.
-56.5	78.	0.
-56.	78.	0.
-55.5	78.	0.
-55.	78.	0.
-54.5	78.	0.
-54.	78.	0.
-53.5	78.	0.
-53.	78.	0.
-52.5	78.	0.
-52.	78.	0.
-51.5	78.	0.
-51.	78.	0.
-50.5	78.	0.
-50.	78.	0.
-49.5	78.	0.
-49.	78.	0.
-48.5	78.	0.
-48.	78.	0.
-47.5	78.	0.
-47.	78.	0.
-46.5	78.	0.
-46.	78.	0.
-45.5	78.	0.
-45.	78.	0.
-44.5	78.	0.
-44.	78.	0.
-43.5	78.	0.
-43.	78.	0.
-42.5	78.	0.
-42.	78.	0.
-41.5	78.	0.
-41.	78.	0.
-40.5	78.	0.
-40.	78.	0.
-39.5	78.	0.
-39.	78.	0.
-38.5	78.	0.
-38.	78.	0.
-37.5	78.	0.
-37.	78.	0.
-36.5	78.	0.
-36.	78.	0.
-35.5	78.	0.
-35.	78.	0.
-34.5	78.	0.
-34.	78.	0.
-33.5	78.	0.
-33.	78.	0.
-32.5	78.	0.
-32.	78.	0.
-31.5	78.	0.
-31.	78.	0.
-30.5	78.	0.
-30.	78.	0.
-29.5	78.	0.
-29.	78.	0.
-28.5	78.	0.
-28.	78.	0.
-27.5	78.	0.
-27.	78.	0.
-26.5	78.	0.
-26.	78.	0.
-25.5	78.	0.
-25.	78.	0.
-24.5	78.	0.
-24.	78.	0.
-23.5	78.	0.
-23.	78.	14.4
-22.5	78.	14.882689253624735
-22.	78.	23.12632525012228
-21.5	78.	37.03240415636629
-21.	78.	18.7551926139068
-20.5	78.	48.53258693765836
-20.	78.	50.87019346913927
-19.5	78.	40.989808312732585
-18.	78.	56.43496414700783
13.5	78.	174.9572753772565
14.	78.	63.59290188573135
14.5	78.	61.13245256816648
15.	78.	53.52495438092773
15.5	78.	57.29334612692719
16.	78.	58.359581532988166
16.5	78.	55.71978487452044
17.	78.	59.904751445352865
17.5	78.	62.51347348920356
18.	78.	82.8542767999995
21.	78.	143.2877229483248
21.5	78.	54.62251985912819
22.	78.	40.889355114372925
22.5	78.	41.25
23.	78.	71.96363813207017
23.5	78.	84.5383640140052
104.	78.	32.069572318814075
-119.	77.5	25.994328929678026
-118.5	77.5	26.57998207350391
-118.	77.5	39.78496414700783
-117.5	77.5	39.78496414700783
-117.	77.5	40.00996414700782
-116.5	77.5	20.00498207350391
-106.5	77.5	40.82880776010242
-105.5	77.5	24.243126175819206
-105.	77.5	48.261252351638404
-96.	77.5	21.72259673456963
-95.5	77.5	21.72259673456963
-91.	77.5	19.77998207350391
-90.5	77.5	18.469328929678028
-88.	77.5	39.64728005401262
-87.5	77.5	23.45570570552344
-87.	77.5	18.279961372462896
-86.5	77.5	18.284023484941958
-86.	77.5	21.657442058694343
-85.5	77.5	41.55207045482588
-85.	77.5	24.78181906603509
-84.5	77.5	24.31931906603509
-84.	77.5	25.9674575525352
-83.5	77.5	27.51229327451985
-83.	77.5	18.144971701690135
-82.5	77.5	18.528305035023468
-82.	77.5	23.49541745054613
-81.5	77.5	26.759811599457894
-81.	77.5	16.30111945354401
-80.5	77.5	17.0560877960737
-80.	77.5	16.63861945354401
-79.5	77.5	23.682586937658357
-71.	77.5	81.94924643256998
-70.5	77.5	71.66090450732746
-70.	77.5	88.26080377146275
-69.5	77.5	24.576855114372947
-69.	77.5	21.7169178254381
-68.5	77.5	48.6
-68.	77.5	35.64987896869978
-67.5	77.5	36.099878968699784
-67.	77.5	39.69987896869978
-66.5	77.5	39.69987896869978
-66.	77.5	18.049939484349892
-65.5	77.5	15.15
-65.	77.5	0.
-64.5	77.5	0.
-64.	77.5	0.
-63.5	77.5	0.
-63.	77.5	0.
-62.5	77.5	0.
-62.	77.5	0.
-61.5	77.5	0.
-61.	77.5	0.
-60.5	77.5	0.
-60.	77.5	0.
-59.5	77.5	0.
-59.	77.5	0.
-58.5	77.5	0.
-58.	77.5	0.
-57.5	77.5	0.
-57.	77.5	0.
-56.5	77.5	0.
-56.	77.5	0.
-55.5	77.5	0.
-55.	77.5	0.
-54.5	77.5	0.
-54.	77.5	0.
-53.5	77.5	0.
-53.	77.5	0.
-52.5	77.5	0.
-52.	77.5	0.
-51.5	77.5	0.
-51.	77.5	0.
-50.5	77.5	0.
-50.	77.5	0.
-49.5	77.5	0.
-49.	77.5	0.
-48.5	77.5	0.
-48.	77.5	0.
-47.5	77.5	0.
-47.	77.5	0.
-46.5	77.5	0.
-46.	77.5	0.
-45.5	77.5	0.
-45.	77.5	0.
-44.5	77.5	0.
-44.	77.5	0.
-43.5	77.5	0.
-43.	77.5	0.
-42.5	77.5	0.
-42.	77.5	0.
-41.5	77.5	0.
-41.	77.5	0.
-40.5	77.5	0.
-40.	77.5	0.
-39.5	77.5	0.
-39.	77.5	0.
-38.5	77.5	0.
-38.	77.5	0.
-37.5	77.5	0.
-37.	77.5	0.
-36.5	77.5	0.
-36.	77.5	0.
-35.5	77.5	0.
-35.	77.5	0.
-34.5	77.5	0.
-34.	77.5	0.
-33.5	77.5	0.
-33.	77.5	0.
-32.5	77.5	0.
-32.	77.5	0.
-31.5	77.5	0.
-31.	77.5	0.
-30.5	77.5	0.
-30.	77.5	0.
-29.5	77.5	0.
-29.	77.5	0.
-28.5	77.5	0.
-28.	77.5	0.
-27.5	77.5	0.
-27.	77.5	0.
-26.5	77.5	0.
-26.	77.5	0.
-25.5	77.5	0.
-25.	77.5	0.
-24.5	77.5	0.
-24.	77.5	0.
-23.5	77.5	16.650000000000002
-23.	77.5	17.62872301260682
-22.5	77.5	26.2012330489449
-22.	77.5	13.779697242985185
-21.5	77.5	11.516666666666666
-21.	77.5	14.050000000000002
-20.5	77.5	21.90514459277361
-20.	77.5	38.739808312732585
-19.5	77.5	59.23864004215878
-19.	77.5	46.487175592147395
-18.5	77.5	52.42458654903969
14.	77.5	93.5459687237748
14.5	77.5	141.15009574738954
15.	77.5	51.65823545231151
15.5	77.5	42.6
16.	77.5	44.73484674475087
16.5	77.5	48.52280510542521
17.	77.5	49.489825369195046
101.5	77.5	55.3274660978898
102.	77.5	54.6524660978898
102.5	77.5	64.18284174011922
103.	77.5	30.5370841172128
103.5	77.5	31.555530713165382
104.	77.5	31.228750783879473
104.5	77.5	34.83013992502277
105.	77.5	30.958235452311506
105.5	77.5	32.0316820070026
-121.	77.	26.429982073503908
-120.5	77.	25.032442058694343
-120.	77.	36.76865377741652
-119.5	77.	24.82076918494434
-119.	77.	21.068653777416515
-118.5	77.	21.29365377741651
-118.	77.	22.728305035023467
-117.5	77.	14.049959656233261
-117.	77.	15.335078143658253
-116.5	77.	30.895156287316503
-115.	77.	34.14501868612234
-114.5	77.	35.4287102287459
-109.5	77.	42.44469348950173
-109.	77.	43.07880776010242
-101.	77.	46.01517387531672
-100.	77.	34.76706301768845
-97.	77.	47.7154197750683
-96.5	77.	47.9404197750683
-96.	77.	24.80615377741651
-95.5	77.	34.03258693765836
-95.	77.	35.79508693765836
-94.5	77.	36.889825369195066
-94.	77.	50.66647090462301
-92.	77.	34.63484674475087
-90.5	77.	36.092063017688446
-90.	77.	41.13496414700782
-89.5	77.	57.43956974904087
-89.	77.	30.154982073503916
-88.5	77.	29.57480956800963
-88.	77.	30.0134146812282
-87.5	77.	29.591749718261948
-87.	77.	20.34621334738626
-86.5	77.	11.12138154587605
-86.	77.	11.1
-85.5	77.	11.4
-85.	77.	20.639403880051212
-84.5	77.	28.99995438092773
-84.	77.	20.117482073503915
-83.5	77.	29.647519859128188
-83.	77.	26.37105855828516
-82.5	77.	25.74579606974807
-82.	77.	17.794971701690137
-81.5	77.	22.17237237219011
-81.	77.	24.289825369195064
-80.5	77.	36.
-80.	77.	26.846078862000432
-79.5	77.	28.137717817272126
-79.	77.	59.68864004215878
-78.5	77.	53.7524660978898
-70.5	77.	52.35008237480375
-70.	77.	46.023617789863444
[truncated: 60,483 more rows]
