# Supplementary material for: Normative productivity of the global vegetation
Source: Carbon Balance Manag. 2008 Dec 24;3:8. doi: 10.1186/1750-0680-3-8 (PMC2654439; doi:10.1186/1750-0680-3-8)
Supplement: Additional file 3 — Gridded normative NPP, version 1.7.0. The file can be viewed with a spreadsheet. It stores tabular data: 3 columns separated by tabs and 62483 rows. Each row corresponds to a cell of the geographic grid of half-degree resolution. First two columns contain longitude and latitude for the north-west corner a cell in decimal degrees. West longitudes and south latitudes are negative. The third column contains NPP estimate in gC m-2 y-1 formed from the normative ensemble of estimates underlying Normative NPP 1.6.0. and outputs of the updated version of GLO-PEM. Missing values are denoted by -9999. [file 1750-0680-3-8-S3.txt]

-44.	83.5	-9999
-43.5	83.5	-9999
-43.	83.5	23.85
-39.5	83.5	-9999
-39.	83.5	-9999
-38.5	83.5	-9999
-38.	83.5	-9999
-37.5	83.5	-9999
-37.	83.5	-9999
-36.5	83.5	0.
-36.	83.5	0.
-35.5	83.5	0.
-35.	83.5	0.
-34.5	83.5	0.
-34.	83.5	-9999
-33.5	83.5	0.
-33.	83.5	0.
-32.5	83.5	0.
-32.	83.5	0.
-31.5	83.5	0.
-31.	83.5	0.
-30.5	83.5	0.
-30.	83.5	0.
-29.5	83.5	-9999
-29.	83.5	0.
-28.5	83.5	-9999
-28.	83.5	-9999
-27.5	83.5	-9999
-82.5	83.	26.424878968699776
-82.	83.	21.812504623085385
-81.5	83.	31.94999999999999
-81.	83.	20.714091728955545
-80.5	83.	13.071721758418766
-80.	83.	15.4092130917521
-79.5	83.	22.94999999999999
-79.	83.	16.375876425085426
-78.5	83.	22.5
-78.	83.	22.94999999999999
-77.5	83.	23.4
-77.	83.	8.386084255051259
-76.5	83.	7.7417332911254375
-76.	83.	0.
-75.5	83.	7.3500000000000005
-75.	83.	7.649999999999996
-74.5	83.	10.191680000000002
-74.	83.	14.912130620922051
-73.5	83.	16.314349758418768
-73.	83.	8.688220000000001
-72.5	83.	0.
-72.	83.	0.
-71.5	83.	-9999
-71.	83.	0.
-70.5	83.	6.921579250000001
-70.	83.	8.235115
-69.5	83.	10.495735
-69.	83.	14.58255691390124
-68.5	83.	11.777309999999996
-68.	83.	13.929095376032784
-67.5	83.	24.3
-67.	83.	24.3
-66.5	83.	24.3
-66.	83.	24.75
-65.5	83.	17.537186425085434
-65.	83.	12.457896783589305
-64.5	83.	13.07938
-64.	83.	13.969495
-48.	83.	23.85
-47.5	83.	23.85
-47.	83.	23.85
-46.5	83.	0.
-46.	83.	6.237156525
-45.5	83.	6.56851775
-45.	83.	-9999
-44.5	83.	0.
-44.	83.	0.
-43.5	83.	0.
-43.	83.	0.
-42.5	83.	0.
-42.	83.	0.
-41.5	83.	0.
-41.	83.	0.
-40.5	83.	-9999
-40.	83.	-9999
-39.5	83.	-9999
-39.	83.	0.
-38.5	83.	0.
-38.	83.	0.
-37.5	83.	0.
-37.	83.	0.
-36.5	83.	0.
-36.	83.	0.
-35.5	83.	0.
-35.	83.	0.
-34.5	83.	0.
-34.	83.	0.
-33.5	83.	0.
-33.	83.	-9999
-32.5	83.	-9999
-32.	83.	-9999
-31.5	83.	0.
-31.	83.	0.
-30.5	83.	0.
-30.	83.	0.
-29.5	83.	0.
-29.	83.	0.
-28.5	83.	0.
-28.	83.	0.
-27.5	83.	0.
-27.	83.	0.
-26.5	83.	0.
-26.	83.	0.
-25.5	83.	0.
-25.	83.	10.049999999999999
-24.5	83.	28.8
-24.	83.	30.6
-23.5	83.	30.6
-23.	83.	30.6
-87.	82.5	37.22880776010242
-86.5	82.5	26.1
-86.	82.5	15.973111305982178
-85.5	82.5	25.19999999999999
-85.	82.5	25.19999999999999
-84.5	82.5	25.65
-84.	82.5	34.46365785935605
-83.5	82.5	26.1
-83.	82.5	14.9051430917521
-82.5	82.5	17.4732030917521
-82.	82.5	10.220025855051258
-81.5	82.5	9.513770372553228
-81.	82.5	21.15
-80.5	82.5	6.767363999999997
-80.	82.5	5.48421175
-79.5	82.5	0.
-79.	82.5	0.
-78.5	82.5	0.
-78.	82.5	0.
-77.5	82.5	0.
-77.	82.5	0.
-76.5	82.5	0.
-76.	82.5	-9999
-75.5	82.5	0.
-75.	82.5	0.
-74.5	82.5	0.
-74.	82.5	0.
-73.5	82.5	0.
-73.	82.5	0.
-72.5	82.5	0.
-72.	82.5	0.
-71.5	82.5	0.
-71.	82.5	0.
-70.5	82.5	0.
-70.	82.5	0.
-69.5	82.5	0.
-69.	82.5	0.
-68.5	82.5	0.
-68.	82.5	0.
-67.5	82.5	0.
-67.	82.5	0.
-66.5	82.5	0.
-66.	82.5	0.
-65.5	82.5	0.
-65.	82.5	2.5
-64.5	82.5	2.45
-64.	82.5	9.874303333333332
-63.5	82.5	8.108695779375314
-63.	82.5	11.235161855051258
-62.5	82.5	10.740913557477995
-62.	82.5	16.940378507249473
-57.5	82.5	24.75
-57.	82.5	25.65
-56.5	82.5	14.102187287588714
-56.	82.5	24.75
-55.5	82.5	16.165460151875735
-55.	82.5	15.512497287588715
-54.	82.5	13.447849305982174
-53.5	82.5	16.290076958973263
-51.5	82.5	16.290076958973263
-51.	82.5	7.139675749999999
-50.5	82.5	15.267416425085434
-50.	82.5	24.75
-49.5	82.5	24.75
-49.	82.5	24.75
-48.5	82.5	24.75
-48.	82.5	25.65
-47.5	82.5	11.08147
-47.	82.5	12.21696
-46.5	82.5	10.389710000000001
-46.	82.5	8.872142499999999
-45.5	82.5	-9999
-45.	82.5	-9999
-44.5	82.5	0.
-44.	82.5	0.
-43.5	82.5	0.
-43.	82.5	0.
-42.5	82.5	0.
-42.	82.5	-9999
-41.5	82.5	0.
-41.	82.5	0.
-40.5	82.5	-9999
-40.	82.5	-9999
-39.5	82.5	0.
-39.	82.5	0.
-38.5	82.5	0.
-38.	82.5	0.
-37.5	82.5	0.
-37.	82.5	0.
-36.5	82.5	0.
-36.	82.5	0.
-35.5	82.5	0.
-35.	82.5	0.
-34.5	82.5	0.
-34.	82.5	0.
-33.5	82.5	0.
-33.	82.5	0.
-32.5	82.5	0.
-32.	82.5	0.
-31.5	82.5	0.
-31.	82.5	0.
-30.5	82.5	0.
-30.	82.5	0.
-29.5	82.5	0.
-29.	82.5	0.
-28.5	82.5	0.
-28.	82.5	11.312635
-27.5	82.5	13.3716925
-27.	82.5	13.2160875
-26.5	82.5	11.813279999999997
-26.	82.5	11.830312499999998
-25.5	82.5	11.171812499999998
-25.	82.5	8.058884499999998
-24.5	82.5	7.504143224999997
-24.	82.5	8.72486125
-23.5	82.5	9.351076500000001
-91.5	82.	29.364884117388687
-91.	82.	30.67707971925886
-90.5	82.	30.67707971925886
-90.	82.	29.589884117388685
-89.5	82.	28.203066078259127
-89.	82.	20.69999999999999
-88.5	82.	5.918790465691535
-88.	82.	6.143790465691538
-87.5	82.	7.05
-87.	82.	20.25
-86.5	82.	5.918790465691535
-86.	82.	10.9603852278136
-85.5	82.	15.75
-85.	82.	-9999
-84.5	82.	0.
-84.	82.	0.
-83.5	82.	0.
-83.	82.	0.
-82.5	82.	0.
-82.	82.	0.
-81.5	82.	0.
-81.	82.	0.
-80.5	82.	-9999
-80.	82.	-9999
-79.5	82.	0.
-79.	82.	0.
-78.5	82.	0.
-78.	82.	0.
-77.5	82.	0.
-77.	82.	0.
-76.5	82.	0.
-76.	82.	0.
-75.5	82.	0.
-75.	82.	0.
-74.5	82.	0.
-74.	82.	0.
-73.5	82.	0.
-73.	82.	0.
-72.5	82.	0.
-72.	82.	7.05
-71.5	82.	7.8
-71.	82.	8.494572318814072
-70.5	82.	8.652047688016392
-70.	82.	8.652047688016392
-69.5	82.	10.5
-69.	82.	10.807045864477775
-68.5	82.	10.807045864477775
-68.	82.	10.257524946847495
-67.5	82.	10.357045864477772
-67.	82.	12.78429
-66.5	82.	11.79779469158222
-66.	82.	11.84090785505126
-65.5	82.	7.345680255051258
-65.	82.	8.74294769158222
-64.5	82.	7.638456957477996
-61.5	82.	25.65
-61.	82.	15.856279929129991
-60.5	82.	17.881893262463326
-60.	82.	26.55
-59.5	82.	26.55
-59.	82.	11.8159275
-58.5	82.	10.764457499999999
-58.	82.	8.459188000000001
-57.5	82.	8.549999999999999
-57.	82.	8.549999999999999
-56.5	82.	8.549999999999999
-56.	82.	11.846115
-55.5	82.	11.8273175
-55.	82.	11.03942
-54.5	82.	10.25728340289979
-54.	82.	10.021809999999999
-53.5	82.	9.75556
-53.	82.	10.424264999999998
-52.5	82.	25.65
-52.	82.	9.39253
-51.5	82.	10.8104225
-51.	82.	25.65
-50.5	82.	16.740076958973262
-50.	82.	-9999
-49.5	82.	0.
-49.	82.	0.
-48.5	82.	0.
-48.	82.	0.
-47.5	82.	0.
-47.	82.	0.
-46.5	82.	0.
-46.	82.	8.549999999999999
-45.5	82.	25.65
-45.	82.	-9999
-44.5	82.	0.
-44.	82.	0.
-43.5	82.	0.
-43.	82.	0.
-42.5	82.	0.
-42.	82.	0.
-41.5	82.	0.
-41.	82.	0.
-40.5	82.	0.
-40.	82.	0.
-39.5	82.	0.
-39.	82.	0.
-38.5	82.	0.
-38.	82.	0.
-37.5	82.	0.
-37.	82.	0.
-36.5	82.	0.
-36.	82.	0.
-35.5	82.	0.
-35.	82.	0.
-34.5	82.	0.
-34.	82.	0.
-33.5	82.	0.
-33.	82.	0.
-32.5	82.	0.
-32.	82.	0.
-31.5	82.	0.
-31.	82.	-9999
-30.5	82.	-9999
-30.	82.	-9999
-29.5	82.	-9999
-29.	82.	-9999
-28.5	82.	0.
-28.	82.	0.
-27.5	82.	0.
-27.	82.	10.060732499999997
-26.5	82.	11.741805
-25.5	82.	30.6
-25.	82.	31.5
-24.5	82.	31.05
-24.	82.	28.8
-23.5	82.	10.200000000000001
-23.	82.	9.39623975
-21.	82.	32.39999999999999
-20.5	82.	8.225663491125438
-18.	82.	18.610385227813598
-17.5	82.	33.3
-17.	82.	35.1
-16.5	82.	20.612580931383075
-16.	82.	19.08255691390124
-15.5	82.	21.26414463762815
-15.	82.	36.
-14.5	82.	36.
-14.	82.	24.512504623085384
-94.	81.5	34.119693489501735
-93.5	81.5	33.89469348950173
-93.	81.5	30.745361906237367
-92.5	81.5	30.63865785935605
-92.	81.5	30.41365785935605
-90.	81.5	17.876745654407703
-89.5	81.5	17.946109887703546
-89.	81.5	29.55207971925886
-88.5	81.5	14.663539859629433
-88.	81.5	9.289487875183426
-87.5	81.5	6.019572318814075
-87.	81.5	6.019572318814075
-86.5	81.5	5.581290465691538
-86.	81.5	5.693790465691537
-85.5	81.5	4.275
-85.	81.5	5.1000000000000005
-84.5	81.5	0.
-84.	81.5	0.
-83.5	81.5	0.
-83.	81.5	0.
-82.5	81.5	0.
-82.	81.5	0.
-81.5	81.5	0.
-81.	81.5	0.
-80.5	81.5	0.
-80.	81.5	0.
-79.5	81.5	0.
-79.	81.5	6.6000000000000005
-78.5	81.5	0.
-78.	81.5	5.8500000000000005
-77.5	81.5	0.
-77.	81.5	0.
-76.5	81.5	0.
-76.	81.5	0.
-75.5	81.5	0.
-75.	81.5	0.
-74.5	81.5	0.
-74.	81.5	0.
-73.5	81.5	0.
-73.	81.5	0.
-72.5	81.5	0.
-72.	81.5	9.
-71.5	81.5	10.694545864477774
-71.	81.5	13.694376372553227
-70.5	81.5	13.026180372553227
-70.	81.5	13.098957855051259
-69.5	81.5	12.715034691582218
-69.	81.5	12.263584150413113
-68.5	81.5	13.269402765560494
-68.	81.5	10.977148150413111
-67.5	81.5	11.196508150413113
-67.	81.5	11.642075849234153
-66.5	81.5	19.865378507249474
-63.5	81.5	27.44999999999999
-63.	81.5	27.44999999999999
-62.	81.5	19.589091728955545
-61.5	81.5	19.13909172895555
-61.	81.5	26.55
-60.5	81.5	0.
-60.	81.5	0.
-59.5	81.5	0.
-59.	81.5	0.
-58.5	81.5	0.
-58.	81.5	0.
-57.5	81.5	0.
-57.	81.5	0.
-56.5	81.5	0.
-56.	81.5	0.
-55.5	81.5	0.
-55.	81.5	8.64924575
-54.5	81.5	0.
-54.	81.5	0.
-53.5	81.5	0.
-53.	81.5	0.
-52.5	81.5	0.
-52.	81.5	0.
-51.5	81.5	0.
-51.	81.5	0.
-50.5	81.5	0.
-50.	81.5	0.
-49.5	81.5	0.
-49.	81.5	0.
-48.5	81.5	0.
-48.	81.5	0.
-47.5	81.5	0.
-47.	81.5	0.
-46.5	81.5	0.
-46.	81.5	0.
-45.5	81.5	0.
-45.	81.5	0.
-44.5	81.5	0.
-44.	81.5	0.
-43.5	81.5	0.
-43.	81.5	0.
-42.5	81.5	0.
-42.	81.5	0.
-41.5	81.5	0.
-41.	81.5	0.
-40.5	81.5	0.
-40.	81.5	0.
-39.5	81.5	0.
-39.	81.5	0.
-38.5	81.5	0.
-38.	81.5	0.
-37.5	81.5	0.
-37.	81.5	0.
-36.5	81.5	0.
-36.	81.5	0.
-35.5	81.5	0.
-35.	81.5	0.
-34.5	81.5	0.
-34.	81.5	0.
-33.5	81.5	0.
-33.	81.5	0.
-32.5	81.5	0.
-32.	81.5	0.
-31.5	81.5	0.
-31.	81.5	0.
-30.5	81.5	0.
-30.	81.5	0.
-29.5	81.5	0.
-29.	81.5	0.
-28.5	81.5	0.
-28.	81.5	0.
-27.5	81.5	-9999
-27.	81.5	-9999
-26.5	81.5	-9999
-26.	81.5	0.
-25.5	81.5	0.
-25.	81.5	0.
-24.5	81.5	0.
-24.	81.5	10.148209999999999
-23.5	81.5	9.606216372553229
-23.	81.5	8.325
-22.5	81.5	10.400361499999999
-22.	81.5	16.21540691735519
-21.5	81.5	33.3
-21.	81.5	11.910025
-20.5	81.5	11.601537499999997
-20.	81.5	31.5
-19.5	81.5	11.126167499999998
-19.	81.5	31.94999999999999
-18.5	81.5	30.15
-18.	81.5	0.
-17.5	81.5	0.
-17.	81.5	0.
-16.5	81.5	8.299272999999998
-16.	81.5	8.775
-15.5	81.5	9.286019957477995
-15.	81.5	8.24503237255323
-14.5	81.5	11.870895562835207
-14.	81.5	12.64148409149836
56.5	81.5	18.
57.	81.5	65.7
57.5	81.5	16.9875
64.	81.5	46.53528918554723
64.5	81.5	46.53528918554723
90.5	81.5	-9999
95.	81.5	-9999
95.5	81.5	-9999
-95.	81.	6.457538479486631
-94.5	81.	5.55
-94.	81.	5.25
-93.5	81.	5.907072318814075
-93.	81.	0.
-92.5	81.	0.
-92.	81.	4.6499999999999995
-91.5	81.	12.03914463762815
-91.	81.	29.505911906237362
-89.	81.	17.391067104040967
-88.5	81.	14.77603985962943
-88.	81.	7.120189253624737
-87.5	81.	6.5700384794866284
-87.	81.	11.785009343061173
-86.5	81.	34.97880776010242
-86.	81.	18.0685877960737
-85.5	81.	8.480025652991086
-85.	81.	7.26
-84.5	81.	7.31
-84.	81.	7.613482783589305
-83.5	81.	5.399999999999996
-83.	81.	5.25
-82.5	81.	6.
-82.	81.	5.399999999999996
-81.5	81.	6.0426926139068
-81.	81.	7.245038479486631
-80.5	81.	8.032538479486632
-80.	81.	18.201921395800692
-79.5	81.	21.53607716691123
-79.	81.	15.165076958973263
-78.5	81.	7.257072318814075
-78.	81.	7.05
-77.5	81.	0.
-77.	81.	0.
-76.5	81.	0.
-76.	81.	0.
-75.5	81.	0.
-75.	81.	0.
-74.5	81.	0.
-74.	81.	0.
-73.5	81.	0.
-73.	81.	0.
-72.5	81.	0.
-72.	81.	0.
-71.5	81.	7.6232447999999975
-71.	81.	0.
-70.5	81.	0.
-70.	81.	0.
-69.5	81.	0.
-69.	81.	10.709346749999998
-68.5	81.	12.412809562835209
-66.	81.	26.139808312732583
-65.5	81.	27.233835650876202
-65.	81.	18.055503262463326
-64.5	81.	9.4699185
-64.	81.	9.531521249999997
-63.5	81.	11.495408410085457
-63.	81.	10.211987855051259
-62.5	81.	10.3997475
-62.	81.	0.
-61.5	81.	9.756137499999998
-61.	81.	7.989075402899788
-60.5	81.	9.430532074218887
-60.	81.	7.537799802899786
-59.5	81.	7.09945294325
-59.	81.	0.
-58.5	81.	0.
-58.	81.	0.
-57.5	81.	0.
-57.	81.	0.
-56.5	81.	0.
-56.	81.	0.
-55.5	81.	0.
-55.	81.	0.
-54.5	81.	0.
-54.	81.	0.
-53.5	81.	0.
-53.	81.	0.
-52.5	81.	0.
-52.	81.	0.
-51.5	81.	0.
-51.	81.	0.
-50.5	81.	0.
-50.	81.	0.
-49.5	81.	0.
-49.	81.	0.
-48.5	81.	0.
-48.	81.	0.
-47.5	81.	0.
-47.	81.	0.
-46.5	81.	0.
-46.	81.	0.
-45.5	81.	0.
-45.	81.	0.
-44.5	81.	0.
-44.	81.	0.
-43.5	81.	0.
-43.	81.	0.
-42.5	81.	0.
-42.	81.	0.
-41.5	81.	0.
-41.	81.	0.
-40.5	81.	0.
-40.	81.	0.
-39.5	81.	0.
-39.	81.	0.
-38.5	81.	0.
-38.	81.	0.
-37.5	81.	0.
-37.	81.	0.
-36.5	81.	0.
-36.	81.	0.
-35.5	81.	0.
-35.	81.	0.
-34.5	81.	0.
-34.	81.	0.
-33.5	81.	0.
-33.	81.	0.
-32.5	81.	0.
-32.	81.	0.
-31.5	81.	0.
-31.	81.	0.
-30.5	81.	0.
-30.	81.	0.
-29.5	81.	0.
-29.	81.	0.
-28.5	81.	0.
-28.	81.	0.
-27.5	81.	0.
-27.	81.	0.
-26.5	81.	0.
-26.	81.	1.65
-25.5	81.	1.7
-25.	81.	11.532156666666666
-24.5	81.	1.7
-24.	81.	12.999999999999998
-23.5	81.	4.8
-23.	81.	2.5
-22.5	81.	2.5
-22.	81.	2.45
-21.5	81.	2.45
-21.	81.	11.312369999999998
-20.5	81.	0.
-20.	81.	0.
-19.5	81.	0.
-19.	81.	0.
-18.5	81.	8.589846183389305
-18.	81.	9.107201822877995
-17.5	81.	8.775
-17.	81.	9.
-16.5	81.	9.
47.	81.	41.570018686122346
48.	81.	50.39999999999999
49.	81.	47.25
49.5	81.	45.45
50.	81.	45.89999999999999
50.5	81.	45.
55.	81.	59.39999999999999
55.5	81.	15.1875
56.	81.	13.724999999999998
56.5	81.	14.9625
57.	81.	58.05
57.5	81.	13.724999999999998
58.	81.	14.625
58.5	81.	67.04999999999998
59.5	81.	42.23538522781359
60.	81.	76.04999999999998
60.5	81.	71.1
61.	81.	71.1
61.5	81.	79.65
63.	81.	19.242486571500002
63.5	81.	17.55458106675
64.	81.	15.657817179999999
64.5	81.	16.75259949112544
93.	81.	-9999
93.5	81.	0.
94.	81.	0.
94.5	81.	0.
95.	81.	0.
95.5	81.	0.
96.	81.	0.
96.5	81.	0.
97.	81.	55.35
-96.	80.5	16.88909172895555
-95.5	80.5	8.444545864477774
-95.	80.5	5.7
-94.5	80.5	0.
-94.	80.5	5.399999999999996
-93.5	80.5	5.09146475
-93.	80.5	0.
-92.5	80.5	0.
-92.	80.5	0.
-91.5	80.5	0.
-91.	80.5	0.
-90.5	80.5	0.
-90.	80.5	11.966666666666669
-89.5	80.5	9.313030576318518
-89.	80.5	35.16230755483303
-88.5	80.5	37.5524660978898
-88.	80.5	37.585230731926536
-86.5	80.5	36.920193469139264
-86.	80.5	23.764403880051212
-85.5	80.5	20.764403880051212
-85.	80.5	22.3887330489449
-84.5	80.5	23.270086937658363
-84.	80.5	43.629650738390126
-83.5	80.5	44.94286049226008
-83.	80.5	39.0841260353769
-82.5	80.5	25.787175592147406
-82.	80.5	15.365378507249474
-81.5	80.5	19.8
-81.	80.5	18.44999999999999
-80.5	80.5	-9999
-80.	80.5	0.
-79.5	80.5	0.
-79.	80.5	0.
-78.5	80.5	0.
-78.	80.5	0.
-77.5	80.5	0.
-77.	80.5	0.
-76.5	80.5	0.
-76.	80.5	0.
-75.5	80.5	0.
-75.	80.5	0.
-74.5	80.5	0.
-74.	80.5	0.
-73.5	80.5	0.
-73.	80.5	0.
-72.5	80.5	10.00647175
-72.	80.5	10.998252
-71.5	80.5	13.635834410085456
-71.	80.5	17.182470046955473
-70.5	80.5	38.13988411738868
-67.5	80.5	32.69462319891578
-67.	80.5	32.69462319891578
-66.5	80.5	13.708756636858961
-66.	80.5	13.182613874448938
-65.5	80.5	13.496363436858962
-65.	80.5	9.110238291125441
-64.5	80.5	9.332006765560497
-64.	80.5	11.811534765560495
-63.5	80.5	12.19993948434989
-63.	80.5	9.932689253624737
-62.5	80.5	11.00514459277361
-62.	80.5	7.424999999999997
-61.5	80.5	14.263882500000001
-61.	80.5	12.951885
-60.5	80.5	11.919473674218889
-60.	80.5	10.14807967421889
-59.5	80.5	6.59882849112544
-59.	80.5	7.3125
-58.5	80.5	7.3125
-58.	80.5	0.
-57.5	80.5	0.
-57.	80.5	0.
-56.5	80.5	0.
-56.	80.5	0.
-55.5	80.5	0.
-55.	80.5	0.
-54.5	80.5	0.
-54.	80.5	0.
-53.5	80.5	0.
-53.	80.5	0.
-52.5	80.5	0.
-52.	80.5	0.
-51.5	80.5	0.
-51.	80.5	0.
-50.5	80.5	0.
-50.	80.5	0.
-49.5	80.5	0.
-49.	80.5	0.
-48.5	80.5	0.
-48.	80.5	0.
-47.5	80.5	0.
-47.	80.5	0.
-46.5	80.5	0.
-46.	80.5	0.
-45.5	80.5	0.
-45.	80.5	0.
-44.5	80.5	0.
-44.	80.5	0.
-43.5	80.5	0.
-43.	80.5	0.
-42.5	80.5	0.
-42.	80.5	0.
-41.5	80.5	0.
-41.	80.5	0.
-40.5	80.5	0.
-40.	80.5	0.
-39.5	80.5	0.
-39.	80.5	0.
-38.5	80.5	0.
-38.	80.5	0.
-37.5	80.5	0.
-37.	80.5	0.
-36.5	80.5	0.
-36.	80.5	0.
-35.5	80.5	0.
-35.	80.5	0.
-34.5	80.5	0.
-34.	80.5	0.
-33.5	80.5	0.
-33.	80.5	0.
-32.5	80.5	0.
-32.	80.5	0.
-31.5	80.5	0.
-31.	80.5	0.
-30.5	80.5	0.
-30.	80.5	0.
-29.5	80.5	0.
-29.	80.5	0.
-28.5	80.5	0.
-28.	80.5	0.
-27.5	80.5	0.
-27.	80.5	0.
-26.5	80.5	0.
-26.	80.5	2.4
-25.5	80.5	2.45
-25.	80.5	2.45
-24.5	80.5	2.25
-24.	80.5	2.45
-23.5	80.5	2.45
-23.	80.5	2.45
-22.5	80.5	2.4
-22.	80.5	3.05
-21.5	80.5	3.05
-21.	80.5	0.
-20.5	80.5	10.19168775
-20.	80.5	10.64935025
-19.5	80.5	9.910460999999998
-19.	80.5	9.55033442289979
-18.5	80.5	9.071388055051258
-18.	80.5	9.92906475158222
-17.5	80.5	10.345001849234155
18.	80.5	119.3197836233648
18.5	80.5	119.76978362336484
19.	80.5	104.4084994365239
19.5	80.5	103.11456974904087
20.	80.5	87.99041977506829
20.5	80.5	95.16521967500785
21.	80.5	100.92003971825638
21.5	80.5	121.16191287972485
22.5	80.5	100.92003971825638
23.	80.5	100.92003971825638
23.5	80.5	103.7334994365239
24.	80.5	93.19147090462302
24.5	80.5	94.4383640140052
25.	80.5	92.36090450732746
25.5	80.5	92.36090450732746
47.	80.5	48.14999999999999
47.5	80.5	34.9451562873165
48.	80.5	12.037499999999998
48.5	80.5	12.436019957477995
49.5	80.5	13.05
50.	80.5	36.999878968699775
53.	80.5	56.7
56.	80.5	58.05
56.5	80.5	56.7
57.5	80.5	63.45
59.5	80.5	20.324115674218888
92.	80.5	59.85
92.5	80.5	15.176245999999997
93.	80.5	0.
93.5	80.5	0.
94.	80.5	0.
94.5	80.5	0.
95.	80.5	0.
95.5	80.5	0.
96.	80.5	0.
96.5	80.5	0.
97.	80.5	0.
-99.5	80.	14.997877395800694
-99.	80.	32.36363813207018
-96.5	80.	15.074793274519848
-96.	80.	9.978723012606823
-95.5	80.	9.31764459277361
-95.	80.	6.216666666666664
-94.5	80.	9.833333333333334
-94.	80.	3.
-93.5	80.	4.1
-93.	80.	4.05
-92.5	80.	3.2525
-92.	80.	2.56
-91.5	80.	5.02028
-91.	80.	2.95
-90.5	80.	3.85
-90.	80.	0.
-89.5	80.	0.
-89.	80.	8.768752311542693
-88.5	80.	9.31764459277361
-88.	80.	12.122509343061173
-87.5	80.	12.556087796073703
-87.	80.	44.614860492260085
-86.5	80.	38.1841260353769
-86.	80.	20.487717817272127
-85.5	80.	21.679128056903185
-85.	80.	20.397805105425213
-84.5	80.	20.825217817272122
-84.	80.	14.209811599457893
-83.5	80.	9.655144592773613
-83.	80.	9.218752311542692
-82.5	80.	28.869623198915786
-82.	80.	15.204957552535202
-81.5	80.	10.203723012606819
-81.	80.	7.0551926139068
-80.5	80.	0.
-80.	80.	0.
-79.5	80.	0.
-79.	80.	0.
-78.5	80.	0.
-78.	80.	0.
-77.5	80.	0.
-77.	80.	0.
-76.5	80.	0.
-76.	80.	7.7625
-75.5	80.	8.5491459
-75.	80.	8.26876209112544
-74.5	80.	9.6414725
-74.	80.	10.30574975
-73.5	80.	10.669720000000002
-73.	80.	11.666813455051258
-72.5	80.	14.33025567421889
-72.	80.	17.09196281961588
-65.	80.	13.15988969149836
-64.5	80.	14.60709949149836
-64.	80.	13.986672236858961
-63.5	80.	9.501610091125439
-63.	80.	10.92182140289979
-62.5	80.	10.272455749999999
-62.	80.	9.935007749999997
-61.5	80.	0.
-61.	80.	0.
-60.5	80.	0.
-60.	80.	0.
-59.5	80.	0.
-59.	80.	0.
-58.5	80.	0.
-58.	80.	0.
-57.5	80.	0.
-57.	80.	0.
-56.5	80.	0.
-56.	80.	0.
-55.5	80.	0.
-55.	80.	0.
-54.5	80.	0.
-54.	80.	0.
-53.5	80.	0.
-53.	80.	0.
-52.5	80.	0.
-52.	80.	0.
-51.5	80.	0.
-51.	80.	0.
-50.5	80.	0.
-50.	80.	0.
-49.5	80.	0.
-49.	80.	0.
-48.5	80.	0.
-48.	80.	0.
-47.5	80.	0.
-47.	80.	0.
-46.5	80.	0.
-46.	80.	0.
-45.5	80.	0.
-45.	80.	0.
-44.5	80.	0.
-44.	80.	0.
-43.5	80.	0.
-43.	80.	0.
-42.5	80.	0.
-42.	80.	0.
-41.5	80.	0.
-41.	80.	0.
-40.5	80.	0.
-40.	80.	0.
-39.5	80.	0.
-39.	80.	0.
-38.5	80.	0.
-38.	80.	0.
-37.5	80.	0.
-37.	80.	0.
-36.5	80.	0.
-36.	80.	0.
-35.5	80.	0.
-35.	80.	0.
-34.5	80.	0.
-34.	80.	0.
-33.5	80.	0.
-33.	80.	0.
-32.5	80.	0.
-32.	80.	0.
-31.5	80.	0.
-31.	80.	0.
-30.5	80.	0.
-30.	80.	0.
-29.5	80.	0.
-29.	80.	0.
-28.5	80.	0.
-28.	80.	0.
-27.5	80.	0.
-27.	80.	0.
-26.5	80.	0.
-26.	80.	0.
-25.5	80.	0.
-25.	80.	0.
-24.5	80.	0.
-24.	80.	14.4788875
-23.5	80.	15.675327499999998
-23.	80.	16.4978425
-22.5	80.	17.0894225
-22.	80.	14.524459999999998
-21.5	80.	13.765097499999998
-21.	80.	15.83330767421889
-20.5	80.	44.959964147007824
-20.	80.	11.2340945
-19.5	80.	12.722763810085457
-19.	80.	13.274241794926601
-18.5	80.	13.901133185093036
11.	80.	79.15996414700783
11.5	80.	71.0121755921474
12.	80.	81.10380776010243
12.5	80.	87.55043563454424
13.	80.	93.29215772400087
13.5	80.	117.04924643256999
14.	80.	108.00849943652389
14.5	80.	104.79990876185546
16.	80.	32.75604825880313
16.5	80.	29.023817362835207
17.	80.	85.07019346913926
17.5	80.	123.45520073554381
18.	80.	113.91169225385438
18.5	80.	110.20182936245635
19.	80.	42.438015887302534
19.5	80.	41.76339977460956
20.	80.	37.606636855798456
20.5	80.	41.49339977460956
21.	80.	38.36885240044921
21.5	80.	38.435337681849205
22.	80.	42.20033760730255
22.5	80.	40.120706076162186
23.	80.	26.342978410085458
23.5	80.	26.325
24.	80.	24.637499999999996
24.5	80.	24.637499999999996
25.	80.	22.41
25.5	80.	38.56436180293098
26.	80.	41.26801588730255
26.5	80.	51.17673805555362
91.5	80.	13.24136015112544
92.	80.	12.5436715
92.5	80.	12.681761400000001
93.	80.	12.7788628
94.	80.	58.05
94.5	80.	52.2
95.	80.	0.
95.5	80.	0.
96.	80.	0.
96.5	80.	0.
97.	80.	0.
97.5	80.	0.
98.	80.	-9999
98.5	80.	-9999
99.	80.	0.
99.5	80.	49.95
-105.5	79.5	34.83863813207018
-105.	79.5	34.83863813207018
-104.5	79.5	36.114884117388684
-104.	79.5	35.66488411738869
-103.5	79.5	36.114884117388684
-94.5	79.5	12.49372608209043
-94.	79.5	11.463470292918183
-93.5	79.5	8.139999999999997
-93.	79.5	7.15
-92.5	79.5	7.06
-92.	79.5	7.37
-91.5	79.5	3.4
-91.	79.5	7.2700000000000005
-90.5	79.5	9.05
-90.	79.5	0.
-89.5	79.5	0.
-89.	79.5	0.
-88.5	79.5	8.332045864477776
-88.	79.5	10.189487875183424
-87.5	79.5	6.899999999999996
-87.	79.5	19.42956301768845
-86.5	79.5	19.65456301768845
-86.	79.5	45.9154197750683
-85.5	79.5	49.36711711657032
-85.	79.5	42.729650738390134
-84.5	79.5	21.275217817272125
-84.	79.5	17.509846744750867
-83.5	79.5	10.751987875183424
-83.	79.5	7.707072318814075
-82.5	79.5	9.344545864477775
-82.	79.5	15.749793274519845
-81.5	79.5	11.960078143658253
-81.	79.5	9.794545864477772
-80.5	79.5	8.1
-80.	79.5	0.
-79.5	79.5	0.
-79.	79.5	10.371112499999999
-78.5	79.5	0.
-78.	79.5	18.976823654407703
-77.5	79.5	19.523363295356052
-77.	79.5	43.344693489501736
-76.5	79.5	52.40465073839013
-76.	79.5	21.6772902538177
-75.5	79.5	22.4867638538177
-75.	79.5	21.47110968434017
-66.	79.5	35.96363813207018
-65.5	79.5	33.14462319891578
-65.	79.5	22.565378507249473
-64.5	79.5	8.766030783589304
-64.	79.5	8.775
-63.5	79.5	8.775
-63.	79.5	8.4375
-62.5	79.5	0.
-62.	79.5	0.
-61.5	79.5	0.
-61.	79.5	0.
-60.5	79.5	0.
-60.	79.5	0.
-59.5	79.5	0.
-59.	79.5	0.
-58.5	79.5	0.
-58.	79.5	0.
-57.5	79.5	0.
-57.	79.5	0.
-56.5	79.5	0.
-56.	79.5	0.
-55.5	79.5	0.
-55.	79.5	0.
-54.5	79.5	0.
-54.	79.5	0.
-53.5	79.5	0.
-53.	79.5	0.
-52.5	79.5	0.
-52.	79.5	0.
-51.5	79.5	0.
-51.	79.5	0.
-50.5	79.5	0.
-50.	79.5	0.
-49.5	79.5	0.
-49.	79.5	0.
-48.5	79.5	0.
-48.	79.5	0.
-47.5	79.5	0.
-47.	79.5	0.
-46.5	79.5	0.
-46.	79.5	0.
-45.5	79.5	0.
-45.	79.5	0.
-44.5	79.5	0.
-44.	79.5	0.
-43.5	79.5	0.
-43.	79.5	0.
-42.5	79.5	0.
-42.	79.5	0.
-41.5	79.5	0.
-41.	79.5	0.
-40.5	79.5	0.
-40.	79.5	0.
-39.5	79.5	0.
-39.	79.5	0.
-38.5	79.5	0.
-38.	79.5	0.
-37.5	79.5	0.
-37.	79.5	0.
-36.5	79.5	0.
-36.	79.5	0.
-35.5	79.5	0.
-35.	79.5	0.
-34.5	79.5	0.
-34.	79.5	0.
-33.5	79.5	0.
-33.	79.5	0.
-32.5	79.5	0.
-32.	79.5	0.
-31.5	79.5	0.
-31.	79.5	0.
-30.5	79.5	0.
-30.	79.5	0.
-29.5	79.5	0.
-29.	79.5	0.
-28.5	79.5	0.
-28.	79.5	0.
-27.5	79.5	0.
-27.	79.5	0.
-26.5	79.5	0.
-26.	79.5	0.
-25.5	79.5	0.
-25.	79.5	0.
-24.5	79.5	0.
-24.	79.5	0.
-23.5	79.5	9.45238925
-23.	79.5	11.254094249999998
-22.5	79.5	12.462689602899788
-22.	79.5	15.741255325093032
-21.5	79.5	17.23453358747991
-21.	79.5	15.37910985505126
-20.5	79.5	14.188915000000001
-20.	79.5	18.320633695800694
11.	79.5	31.355007966955476
11.5	79.5	28.15951285
12.	79.5	0.
12.5	79.5	0.
13.	79.5	0.
13.5	79.5	72.87723890708803
14.	79.5	33.5080975
14.5	79.5	0.
15.	79.5	42.21617965880313
15.5	79.5	150.97239434968287
16.	79.5	35.23884409149836
16.5	79.5	27.5793305
17.	79.5	25.262057175
17.5	79.5	26.721824225000002
18.	79.5	67.03750462308538
18.5	79.5	43.83799366140954
22.5	79.5	49.85532872883634
23.	79.5	44.715616041155904
23.5	79.5	40.8178240432101
24.	79.5	42.90208029421753
94.5	79.5	13.46962565
95.	79.5	0.
95.5	79.5	0.
96.	79.5	13.97492425
96.5	79.5	17.802062499999998
97.	79.5	18.9676575
97.5	79.5	19.443572500000002
98.	79.5	0.
98.5	79.5	0.
99.	79.5	0.
99.5	79.5	12.390181479
101.5	79.5	53.1
102.	79.5	53.1
102.5	79.5	20.661657499999997
-111.	79.	35.09958654903969
-105.	79.	36.339884117388685
-104.5	79.	17.63927714374242
-104.	79.	17.507240816958873
-103.5	79.	24.17549795981601
-103.	79.	25.087256531244584
-102.5	79.	30.64432892967803
-102.	79.	21.54621928645202
-101.5	79.	30.96230956800963
-101.	79.	29.96230956800963
-100.5	79.	29.273781654407706
-98.	79.	31.74512565880313
-97.5	79.	30.397465887703543
-97.	79.	29.840539887703546
-94.	79.	23.693361870003137
-93.5	79.	21.702325369195066
-93.	79.	16.170769184944344
-92.5	79.	8.989999999999998
-92.	79.	3.15
-91.5	79.	3.6
-91.	79.	2.95
-90.5	79.	6.22
-90.	79.	0.
-89.5	79.	6.3
-89.	79.	8.782045864477775
-88.5	79.	15.469942058694343
-88.	79.	30.97707045482588
-87.5	79.	15.60103522741294
-87.	79.	15.842356818275292
-86.5	79.	23.66353522741294
-86.	79.	20.83244205869434
-85.5	79.	21.639403880051212
-85.	79.	21.182442058694345
-84.5	79.	14.896628039129562
-84.	79.	14.725690151608626
-83.5	79.	17.631870070283473
-83.	79.	14.267356818275294
-82.5	79.	16.752752037935455
-82.	79.	33.5245865490397
-81.5	79.	11.342644592773613
-81.	79.	0.
-80.5	79.	0.
-80.	79.	0.
-79.5	79.	0.
-79.	79.	0.
-78.5	79.	0.
-78.	79.	0.
-77.5	79.	-9999
-77.	79.	9.445344499999997
-76.5	79.	12.751793674218888
-76.	79.	37.60991510507041
-75.5	79.	49.84017387531672
-71.	79.	29.246427395800698
-70.5	79.	28.62998207350391
-70.	79.	28.03730956800963
-69.5	79.	25.563539859629433
-69.	79.	26.563539859629433
-68.5	79.	16.90902657308629
-68.	79.	17.88729327451985
-67.5	79.	18.52603522741294
-67.	79.	10.8801926139068
-66.5	79.	13.9337125
-66.	79.	0.
-65.5	79.	0.
-65.	79.	0.
-64.5	79.	0.
-64.	79.	0.
-63.5	79.	0.
-63.	79.	0.
-62.5	79.	0.
-62.	79.	0.
-61.5	79.	0.
-61.	79.	0.
-60.5	79.	0.
-60.	79.	0.
-59.5	79.	0.
-59.	79.	0.
-58.5	79.	0.
-58.	79.	0.
-57.5	79.	0.
-57.	79.	0.
-56.5	79.	0.
-56.	79.	0.
-55.5	79.	0.
-55.	79.	0.
-54.5	79.	0.
-54.	79.	0.
-53.5	79.	0.
-53.	79.	0.
-52.5	79.	0.
-52.	79.	0.
-51.5	79.	0.
-51.	79.	0.
-50.5	79.	0.
-50.	79.	0.
-49.5	79.	0.
-49.	79.	0.
-48.5	79.	0.
-48.	79.	0.
-47.5	79.	0.
-47.	79.	0.
-46.5	79.	0.
-46.	79.	0.
-45.5	79.	0.
-45.	79.	0.
-44.5	79.	0.
-44.	79.	0.
-43.5	79.	0.
-43.	79.	0.
-42.5	79.	0.
-42.	79.	0.
-41.5	79.	0.
-41.	79.	0.
-40.5	79.	0.
-40.	79.	0.
-39.5	79.	0.
-39.	79.	0.
-38.5	79.	0.
-38.	79.	0.
-37.5	79.	0.
-37.	79.	0.
-36.5	79.	0.
-36.	79.	0.
-35.5	79.	0.
-35.	79.	0.
-34.5	79.	0.
-34.	79.	0.
-33.5	79.	0.
-33.	79.	0.
-32.5	79.	0.
-32.	79.	0.
-31.5	79.	0.
-31.	79.	0.
-30.5	79.	0.
-30.	79.	0.
-29.5	79.	0.
-29.	79.	0.
-28.5	79.	0.
-28.	79.	0.
-27.5	79.	0.
-27.	79.	0.
-26.5	79.	0.
-26.	79.	0.
-25.5	79.	0.
-25.	79.	0.
-24.5	79.	0.
-24.	79.	0.
-23.5	79.	0.
-23.	79.	0.
-22.5	79.	0.
-22.	79.	8.82
-21.5	79.	23.48608787000314
10.5	79.	66.98244602521365
11.5	79.	105.75849943652389
12.	79.	109.8
12.5	79.	26.02360525
13.	79.	0.
13.5	79.	0.
14.	79.	43.50431708960035
14.5	79.	30.710945000000002
15.	79.	52.14382337774025
15.5	79.	51.55068627954488
16.	79.	60.98294774498254
16.5	79.	29.481146609162913
17.	79.	27.3145415
17.5	79.	26.339480332
18.	79.	0.
18.5	79.	29.025
19.	79.	41.063136696047685
19.5	79.	43.33801588730253
20.	79.	50.89164633477304
20.5	79.	114.58669225385438
21.	79.	117.39416306597634
97.5	79.	23.94616791002732
98.	79.	12.285657855051259
98.5	79.	12.599999999999998
99.	79.	12.4875
100.5	79.	23.21997149112544
101.	79.	11.349342833333333
101.5	79.	3.4231168
102.	79.	0.
102.5	79.	0.
103.	79.	0.
103.5	79.	12.57023283333333
104.	79.	16.240564
104.5	79.	19.9113275
-112.	78.5	37.239884117388684
-111.5	78.5	17.378829646955474
-111.	78.5	20.190143646955473
-110.5	78.5	19.121245887703544
-110.	78.5	15.77655714374242
-103.5	78.5	20.87297645880313
-103.	78.5	14.894518568429067
-102.5	78.5	15.500986711286208
-102.	78.5	16.008955282714783
-101.5	78.5	18.30223385414335
-101.	78.5	15.973231163167243
-100.5	78.5	16.194988049002607
-100.	78.5	19.329982073503913
-99.5	78.5	40.19469348950173
-98.	78.5	17.725599568429065
-97.5	78.5	15.91998804900261
-97.	78.5	15.786654715669274
-96.5	78.5	15.769988049002606
-96.	78.5	37.79961913601926
-95.5	78.5	49.01659213949614
-92.5	78.5	23.656163887703546
-92.	78.5	17.582472604968196
-91.5	78.5	18.581813068111465
-91.	78.5	18.298864496682892
-90.5	78.5	18.737754599397086
-90.	78.5	22.14987896869978
-89.5	78.5	12.554338514926602
-89.	78.5	14.420410046955473
-87.5	78.5	34.989884117388684
-87.	78.5	20.379546680719596
-86.5	78.5	16.62162803912956
-86.	78.5	18.247594033539624
-85.5	78.5	19.13630572633108
-85.	78.5	17.913668491216818
-84.5	78.5	19.442748491216822
-84.	78.5	19.696121338001735
-83.5	78.5	15.363294705796227
-83.	78.5	15.254961372462894
-82.5	78.5	25.244942058694342
-82.	78.5	19.63244205869434
-81.5	78.5	15.210745
-81.	78.5	0.
-80.5	78.5	0.
-80.	78.5	0.
-79.5	78.5	0.
-79.	78.5	0.
-78.5	78.5	0.
-78.	78.5	0.
-77.5	78.5	0.
-77.	78.5	9.24506870065126
-76.5	78.5	9.224999999999998
-76.	78.5	16.980828181930352
-73.	78.5	44.42880776010243
-72.5	78.5	44.42880776010243
-72.	78.5	31.39300567149965
-71.5	78.5	15.341949999999997
-71.	78.5	14.160000000000002
-70.5	78.5	16.882743333333334
-70.	78.5	18.52885
-69.5	78.5	16.973256666666668
-69.	78.5	6.631419800000001
-68.5	78.5	5.7936876
-68.	78.5	0.
-67.5	78.5	0.
-67.	78.5	0.
-66.5	78.5	0.
-66.	78.5	0.
-65.5	78.5	0.
-65.	78.5	0.
-64.5	78.5	0.
-64.	78.5	0.
-63.5	78.5	0.
-63.	78.5	0.
-62.5	78.5	0.
-62.	78.5	0.
-61.5	78.5	0.
-61.	78.5	0.
-60.5	78.5	0.
-60.	78.5	0.
-59.5	78.5	0.
-59.	78.5	0.
-58.5	78.5	0.
-58.	78.5	0.
-57.5	78.5	0.
-57.	78.5	0.
-56.5	78.5	0.
-56.	78.5	0.
-55.5	78.5	0.
-55.	78.5	0.
-54.5	78.5	0.
-54.	78.5	0.
-53.5	78.5	0.
-53.	78.5	0.
-52.5	78.5	0.
-52.	78.5	0.
-51.5	78.5	0.
-51.	78.5	0.
-50.5	78.5	0.
-50.	78.5	0.
-49.5	78.5	0.
-49.	78.5	0.
-48.5	78.5	0.
-48.	78.5	0.
-47.5	78.5	0.
-47.	78.5	0.
-46.5	78.5	0.
-46.	78.5	0.
-45.5	78.5	0.
-45.	78.5	0.
-44.5	78.5	0.
-44.	78.5	0.
-43.5	78.5	0.
-43.	78.5	0.
-42.5	78.5	0.
-42.	78.5	0.
-41.5	78.5	0.
-41.	78.5	0.
-40.5	78.5	0.
-40.	78.5	0.
-39.5	78.5	0.
-39.	78.5	0.
-38.5	78.5	0.
-38.	78.5	0.
-37.5	78.5	0.
-37.	78.5	0.
-36.5	78.5	0.
-36.	78.5	0.
-35.5	78.5	0.
-35.	78.5	0.
-34.5	78.5	0.
-34.	78.5	0.
-33.5	78.5	0.
-33.	78.5	0.
-32.5	78.5	0.
-32.	78.5	0.
-31.5	78.5	0.
-31.	78.5	0.
-30.5	78.5	0.
-30.	78.5	0.
-29.5	78.5	0.
-29.	78.5	0.
-28.5	78.5	0.
-28.	78.5	0.
-27.5	78.5	0.
-27.	78.5	0.
-26.5	78.5	0.
-26.	78.5	0.
-25.5	78.5	0.
-25.	78.5	0.
-24.5	78.5	0.
-24.	78.5	0.
-23.5	78.5	0.
-23.	78.5	0.
-22.5	78.5	10.842300750000001
-22.	78.5	17.73337122770355
-19.5	78.5	42.695018686122346
13.	78.5	27.14647484923416
13.5	78.5	30.1575075
14.	78.5	49.65651715628229
15.	78.5	60.71765241415077
15.5	78.5	47.2911917243934
16.	78.5	36.29244166666667
16.5	78.5	59.54133844552255
17.	78.5	43.6291175
17.5	78.5	43.723088084340176
18.	78.5	32.142714999999995
18.5	78.5	33.06189547960354
20.5	78.5	166.23244621943036
21.	78.5	109.86456974904087
21.5	78.5	108.34503971825633
22.	78.5	112.60950289070573
22.5	78.5	106.59416306597633
99.5	78.5	57.354650738390134
100.	78.5	30.56764459277361
100.5	78.5	17.53769132503661
101.	78.5	12.719941325036611
101.5	78.5	13.446224287785563
102.	78.5	13.54134563684444
102.5	78.5	13.327883636844442
103.	78.5	16.89556960144869
103.5	78.5	17.264177323448624
104.	78.5	23.752295444238005
-114.5	78.	37.652079719258865
-113.	78.	27.481828929678027
-112.5	78.	25.906828929678028
-112.	78.	17.47955261978535
-111.5	78.	20.509767959816013
-111.	78.	21.823885887703547
-110.5	78.	14.659788872828074
-105.5	78.	46.55465073839013
-102.	78.	41.91230755483302
-100.	78.	18.415794421933207
-96.5	78.	22.233971395800694
-95.5	78.	25.998346940655363
-95.	78.	28.070018686122346
-94.5	78.	27.555099124081565
-94.	78.	37.574619136019265
-88.	78.	38.36674971826195
-87.5	78.	33.06932002107939
-87.	78.	36.535019859128184
-86.5	78.	38.50733690154175
-85.5	78.	59.960904507327456
-85.	78.	19.004516156868483
-84.5	78.	15.244971701690135
-84.	78.	17.2915288496799
-83.5	78.	23.522156968207668
-83.	78.	23.94612133800173
-82.5	78.	17.494971701690137
-82.	78.	16.69820773297193
-81.5	78.	13.16015166666667
-81.	78.	0.
-80.5	78.	0.
-80.	78.	8.325
-79.5	78.	9.5625
-79.	78.	16.06148409149836
-78.5	78.	28.780731744982557
-71.5	78.	18.679704327655706
-71.	78.	17.653122195800695
-70.5	78.	19.594655654407706
-70.	78.	23.005863887703548
-69.5	78.	22.350520181930353
-69.	78.	19.199817143742422
-68.5	78.	10.821490691125438
-68.	78.	12.32679875
-67.5	78.	10.349999999999998
-67.	78.	10.75151225
-66.5	78.	0.
-66.	78.	0.
-65.5	78.	0.
-65.	78.	0.
-64.5	78.	0.
-64.	78.	0.
-63.5	78.	0.
-63.	78.	0.
-62.5	78.	0.
-62.	78.	0.
-61.5	78.	0.
-61.	78.	0.
-60.5	78.	0.
-60.	78.	0.
-59.5	78.	0.
-59.	78.	0.
-58.5	78.	0.
-58.	78.	0.
-57.5	78.	0.
-57.	78.	0.
-56.5	78.	0.
-56.	78.	0.
-55.5	78.	0.
-55.	78.	0.
-54.5	78.	0.
-54.	78.	0.
-53.5	78.	0.
-53.	78.	0.
-52.5	78.	0.
-52.	78.	0.
-51.5	78.	0.
-51.	78.	0.
-50.5	78.	0.
-50.	78.	0.
-49.5	78.	0.
-49.	78.	0.
-48.5	78.	0.
-48.	78.	0.
-47.5	78.	0.
-47.	78.	0.
-46.5	78.	0.
-46.	78.	0.
-45.5	78.	0.
-45.	78.	0.
-44.5	78.	0.
-44.	78.	0.
-43.5	78.	0.
-43.	78.	0.
-42.5	78.	0.
-42.	78.	0.
-41.5	78.	0.
-41.	78.	0.
-40.5	78.	0.
-40.	78.	0.
-39.5	78.	0.
-39.	78.	0.
-38.5	78.	0.
-38.	78.	0.
-37.5	78.	0.
-37.	78.	0.
-36.5	78.	0.
-36.	78.	0.
-35.5	78.	0.
-35.	78.	0.
-34.5	78.	0.
-34.	78.	0.
-33.5	78.	0.
-33.	78.	0.
-32.5	78.	0.
-32.	78.	0.
-31.5	78.	0.
-31.	78.	0.
-30.5	78.	0.
-30.	78.	0.
-29.5	78.	0.
-29.	78.	0.
-28.5	78.	0.
-28.	78.	0.
-27.5	78.	0.
-27.	78.	0.
-26.5	78.	0.
-26.	78.	0.
-25.5	78.	0.
-25.	78.	0.
-24.5	78.	0.
-24.	78.	0.
-23.5	78.	0.
-23.	78.	11.302878000000002
-22.5	78.	13.497659002899786
-22.	78.	21.4890987858191
-21.5	78.	33.60935132509304
-21.	78.	16.14227809112544
-20.5	78.	48.53258693765836
-20.	78.	50.87019346913927
-19.5	78.	40.989808312732585
-18.	78.	56.43496414700783
13.5	78.	174.9572753772565
14.	78.	53.98168950858508
14.5	78.	54.19931405453318
15.	78.	52.117035504742184
15.5	78.	55.825614901541755
16.	78.	55.325071226390534
16.5	78.	49.370707899616356
17.	78.	50.94100715628229
17.5	78.	51.89096119136285
18.	78.	67.3268010399996
21.	78.	143.2877229483248
21.5	78.	56.51925988730255
22.	78.	39.861210091498336
22.5	78.	41.78619
23.	78.	71.96363813207017
23.5	78.	84.5383640140052
104.	78.	30.76366785505126
-119.	77.5	24.35318714374242
-118.5	77.5	24.79240765880313
-118.	77.5	39.78496414700783
-117.5	77.5	39.78496414700783
-117.	77.5	40.00996414700782
-116.5	77.5	17.81062925880313
-106.5	77.5	40.82880776010242
-105.5	77.5	24.722726940655367
-105.	77.5	48.261252351638404
-96.	77.5	18.071271387655706
-95.5	77.5	18.454669587655705
-91.	77.5	19.77998207350391
-90.5	77.5	19.83491914374242
-88.	77.5	38.4618280432101
-87.5	77.5	28.34958489044866
-87.	77.5	18.279961372462896
-86.5	77.5	18.284023484941958
-86.	77.5	21.657442058694343
-85.5	77.5	41.55207045482588
-85.	77.5	24.78181906603509
-84.5	77.5	24.31931906603509
-84.	77.5	25.9674575525352
-83.5	77.5	27.51229327451985
-83.	77.5	18.144971701690135
-82.5	77.5	22.143541458591546
-82.	77.5	24.6291763861824
-81.5	77.5	26.18166727956632
-81.	77.5	14.763242562835208
-80.5	77.5	13.94480763685896
-80.	77.5	13.310895562835208
-79.5	77.5	18.946069550126687
-71.	77.5	81.94924643256998
-70.5	77.5	71.66090450732746
-70.	77.5	88.26080377146275
-69.5	77.5	24.23599409149836
-69.	77.5	22.57933826035048
-68.5	77.5	48.6
-68.	77.5	36.53448931246652
-67.5	77.5	39.78653931246652
-67.	77.5	43.915165979133185
-66.5	77.5	40.363905979133186
-66.	77.5	20.380451587479914
-65.5	77.5	14.5821875
-65.	77.5	0.
-64.5	77.5	0.
-64.	77.5	0.
-63.5	77.5	0.
-63.	77.5	0.
-62.5	77.5	0.
-62.	77.5	0.
-61.5	77.5	0.
-61.	77.5	0.
-60.5	77.5	0.
-60.	77.5	0.
-59.5	77.5	0.
-59.	77.5	0.
-58.5	77.5	0.
-58.	77.5	0.
-57.5	77.5	0.
-57.	77.5	0.
-56.5	77.5	0.
-56.	77.5	0.
-55.5	77.5	0.
-55.	77.5	0.
-54.5	77.5	0.
-54.	77.5	0.
-53.5	77.5	0.
-53.	77.5	0.
-52.5	77.5	0.
-52.	77.5	0.
-51.5	77.5	0.
-51.	77.5	0.
-50.5	77.5	0.
-50.	77.5	0.
-49.5	77.5	0.
-49.	77.5	0.
-48.5	77.5	0.
-48.	77.5	0.
-47.5	77.5	0.
-47.	77.5	0.
-46.5	77.5	0.
-46.	77.5	0.
-45.5	77.5	0.
-45.	77.5	0.
-44.5	77.5	0.
-44.	77.5	0.
-43.5	77.5	0.
-43.	77.5	0.
-42.5	77.5	0.
-42.	77.5	0.
-41.5	77.5	0.
-41.	77.5	0.
-40.5	77.5	0.
-40.	77.5	0.
-39.5	77.5	0.
-39.	77.5	0.
-38.5	77.5	0.
-38.	77.5	0.
-37.5	77.5	0.
-37.	77.5	0.
-36.5	77.5	0.
-36.	77.5	0.
-35.5	77.5	0.
-35.	77.5	0.
-34.5	77.5	0.
-34.	77.5	0.
-33.5	77.5	0.
-33.	77.5	0.
-32.5	77.5	0.
-32.	77.5	0.
-31.5	77.5	0.
-31.	77.5	0.
-30.5	77.5	0.
-30.	77.5	0.
-29.5	77.5	0.
-29.	77.5	0.
-28.5	77.5	0.
-28.	77.5	0.
-27.5	77.5	0.
-27.	77.5	0.
-26.5	77.5	0.
-26.	77.5	0.
-25.5	77.5	0.
-25.	77.5	0.
-24.5	77.5	0.
-24.	77.5	0.
-23.5	77.5	13.8188425
-23.	77.5	14.370228810085456
-22.5	77.5	25.56811843915592
-22.	77.5	17.192254779701585
-21.5	77.5	14.830941428571426
-21.	77.5	18.78952
-20.5	77.5	26.035469674218895
-20.	77.5	40.881422208488395
-19.5	77.5	59.23864004215878
-19.	77.5	46.487175592147395
-18.5	77.5	52.42458654903969
14.	77.5	75.04835737901985
14.5	77.5	141.15009574738954
15.	77.5	41.73006856184921
15.5	77.5	32.8221685
16.	77.5	35.878833615800694
16.5	77.5	38.82603092454017
17.	77.5	39.591860295356035
101.5	77.5	55.3274660978898
102.	77.5	54.6524660978898
102.5	77.5	64.18284174011922
103.	77.5	30.5370841172128
103.5	77.5	31.555530713165382
104.	77.5	31.228750783879473
104.5	77.5	39.25802422144808
105.	77.5	34.2991103618492
105.5	77.5	33.198469605602085
-121.	77.	27.964165658803132
-120.5	77.	27.600261646955477
-120.	77.	37.381553021933215
-119.5	77.	26.65364358709515
-119.	77.	18.70587122193321
-118.5	77.	23.86247102193321
-118.	77.	25.69574288716297
-117.5	77.	15.909955419628508
-117.	77.	16.819490514926603
-116.5	77.	30.895156287316503
-115.	77.	34.14501868612234
-114.5	77.	35.4287102287459
-109.5	77.	42.44469348950173
-109.	77.	43.07880776010242
-101.	77.	46.01517387531672
-100.	77.	30.904506414150756
-97.	77.	47.7154197750683
-96.5	77.	47.9404197750683
-96.	77.	25.40955302193321
-95.5	77.	33.99692955012669
-95.	77.	38.08827155012669
-94.5	77.	36.889825369195066
-94.	77.	51.80943393641534
-92.	77.	31.673115395800693
-90.5	77.	36.092063017688446
-90.	77.	41.13496414700782
-89.5	77.	57.43956974904087
-89.	77.	30.662413658803132
-88.5	77.	32.2993936544077
-88.	77.	34.036069744982555
-87.5	77.	31.51748777460956
-87.	77.	21.594538583473938
-86.5	77.	12.181084182179472
-86.	77.	10.31295975
-85.5	77.	11.562885000000001
-85.	77.	18.846909104040968
-84.5	77.	26.778021504742185
-84.	77.	19.154157658803133
-83.5	77.	27.731739887302552
-83.	77.	27.39009284662813
-82.5	77.	26.091030855798454
-82.	77.	18.43605717287726
-81.5	77.	21.19050631902009
-81.	77.	20.56467989535605
-80.5	77.	36.
-80.	77.	21.476863089600347
-79.5	77.	22.510174253817702
-79.	77.	59.68864004215878
-78.5	77.	53.7524660978898
-70.5	77.	41.965263979842995
-70.	77.	37.51068483189076
[truncated: 60,483 more rows]
