# Supplementary material for: Normative productivity of the global vegetation
Source: Carbon Balance Manag. 2008 Dec 24;3:8. doi: 10.1186/1750-0680-3-8 (PMC2654439; doi:10.1186/1750-0680-3-8)
Supplement: Additional file 5 — Gridded normative NPP, version 1.9.0. The file can be viewed with a spreadsheet. It stores tabular data: 3 columns separated by tabs and 62483 rows. Each row corresponds to a cell of the geographic grid of half-degree resolution. First two columns contain longitude and latitude for the north-west corner a cell in decimal degrees. West longitudes and south latitudes are negative. The third column contains NPP estimate in gC m-2 y-1 formed from the normative ensemble of estimates underlying Normative NPP 1.8.0. and outputs of BEAMS. Missing values are denoted by -9999. [file 1750-0680-3-8-S5.txt]

-44.	83.5	-9999
-43.5	83.5	-9999
-43.	83.5	23.85
-39.5	83.5	-9999
-39.	83.5	-9999
-38.5	83.5	-9999
-38.	83.5	-9999
-37.5	83.5	-9999
-37.	83.5	-9999
-36.5	83.5	0.
-36.	83.5	0.
-35.5	83.5	0.
-35.	83.5	0.
-34.5	83.5	0.
-34.	83.5	-9999
-33.5	83.5	0.
-33.	83.5	0.
-32.5	83.5	0.
-32.	83.5	0.
-31.5	83.5	0.
-31.	83.5	0.
-30.5	83.5	0.
-30.	83.5	0.
-29.5	83.5	-9999
-29.	83.5	0.
-28.5	83.5	-9999
-28.	83.5	-9999
-27.5	83.5	-9999
-82.5	83.	26.424878968699776
-82.	83.	21.812504623085385
-81.5	83.	31.94999999999999
-81.	83.	20.714091728955545
-80.5	83.	13.071721758418766
-80.	83.	15.4092130917521
-79.5	83.	22.94999999999999
-79.	83.	16.375876425085426
-78.5	83.	22.5
-78.	83.	22.94999999999999
-77.5	83.	23.4
-77.	83.	6.988403545876049
-76.5	83.	6.451444409271198
-76.	83.	0.
-75.5	83.	5.5125
-75.	83.	5.737499999999997
-74.5	83.	8.153344
-74.	83.	14.912130620922051
-73.5	83.	16.314349758418768
-73.	83.	6.950576000000001
-72.5	83.	0.
-72.	83.	0.
-71.5	83.	-9999
-71.	83.	0.
-70.5	83.	5.5372634000000005
-70.	83.	6.5880920000000005
-69.5	83.	8.396588
-69.	83.	14.58255691390124
-68.5	83.	9.421847999999997
-68.	83.	13.929095376032784
-67.5	83.	24.3
-67.	83.	24.3
-66.5	83.	24.3
-66.	83.	24.75
-65.5	83.	17.537186425085434
-65.	83.	12.457896783589305
-64.5	83.	13.07938
-64.	83.	13.969495
-48.	83.	23.85
-47.5	83.	23.85
-47.	83.	23.85
-46.5	83.	0.
-46.	83.	4.9897252199999995
-45.5	83.	5.2548142
-45.	83.	-9999
-44.5	83.	0.
-44.	83.	0.
-43.5	83.	0.
-43.	83.	0.
-42.5	83.	0.
-42.	83.	0.
-41.5	83.	0.
-41.	83.	0.
-40.5	83.	-9999
-40.	83.	-9999
-39.5	83.	-9999
-39.	83.	0.
-38.5	83.	0.
-38.	83.	0.
-37.5	83.	0.
-37.	83.	0.
-36.5	83.	0.
-36.	83.	0.
-35.5	83.	0.
-35.	83.	0.
-34.5	83.	0.
-34.	83.	0.
-33.5	83.	0.
-33.	83.	-9999
-32.5	83.	-9999
-32.	83.	-9999
-31.5	83.	0.
-31.	83.	0.
-30.5	83.	0.
-30.	83.	0.
-29.5	83.	0.
-29.	83.	0.
-28.5	83.	0.
-28.	83.	0.
-27.5	83.	0.
-27.	83.	0.
-26.5	83.	0.
-26.	83.	0.
-25.5	83.	0.
-25.	83.	7.5375
-24.5	83.	28.8
-24.	83.	30.6
-23.5	83.	30.6
-23.	83.	30.6
-87.	82.5	37.22880776010242
-86.5	82.5	26.1
-86.	82.5	15.973111305982178
-85.5	82.5	25.19999999999999
-85.	82.5	25.19999999999999
-84.5	82.5	25.65
-84.	82.5	34.46365785935605
-83.5	82.5	26.1
-83.	82.5	14.9051430917521
-82.5	82.5	17.4732030917521
-82.	82.5	8.516688212542714
-81.5	82.5	7.92814197712769
-81.	82.5	21.15
-80.5	82.5	5.4138911999999975
-80.	82.5	4.3873694
-79.5	82.5	0.
-79.	82.5	0.
-78.5	82.5	0.
-78.	82.5	0.
-77.5	82.5	0.
-77.	82.5	0.
-76.5	82.5	0.
-76.	82.5	-9999
-75.5	82.5	0.
-75.	82.5	0.
-74.5	82.5	0.
-74.	82.5	0.
-73.5	82.5	0.
-73.	82.5	0.
-72.5	82.5	0.
-72.	82.5	0.
-71.5	82.5	0.
-71.	82.5	0.
-70.5	82.5	0.
-70.	82.5	0.
-69.5	82.5	0.
-69.	82.5	0.
-68.5	82.5	0.
-68.	82.5	0.
-67.5	82.5	0.
-67.	82.5	0.
-66.5	82.5	0.
-66.	82.5	0.
-65.5	82.5	0.
-65.	82.5	2.
-64.5	82.5	1.9600000000000002
-64.	82.5	8.463688571428571
-63.5	82.5	7.0951088069534
-63.	82.5	11.235161855051258
-62.5	82.5	10.740913557477995
-62.	82.5	16.940378507249473
-57.5	82.5	24.75
-57.	82.5	25.65
-56.5	82.5	14.102187287588714
-56.	82.5	24.75
-55.5	82.5	16.165460151875735
-55.	82.5	15.512497287588715
-54.	82.5	13.447849305982174
-53.5	82.5	16.290076958973263
-51.5	82.5	16.290076958973263
-51.	82.5	5.7117406
-50.5	82.5	15.267416425085434
-50.	82.5	24.75
-49.5	82.5	24.75
-49.	82.5	24.75
-48.5	82.5	24.75
-48.	82.5	25.65
-47.5	82.5	8.865176
-47.	82.5	9.773568000000001
-46.5	82.5	8.311768
-46.	82.5	7.097713999999999
-45.5	82.5	-9999
-45.	82.5	-9999
-44.5	82.5	0.
-44.	82.5	0.
-43.5	82.5	0.
-43.	82.5	0.
-42.5	82.5	0.
-42.	82.5	-9999
-41.5	82.5	0.
-41.	82.5	0.
-40.5	82.5	-9999
-40.	82.5	-9999
-39.5	82.5	0.
-39.	82.5	0.
-38.5	82.5	0.
-38.	82.5	0.
-37.5	82.5	0.
-37.	82.5	0.
-36.5	82.5	0.
-36.	82.5	0.
-35.5	82.5	0.
-35.	82.5	0.
-34.5	82.5	0.
-34.	82.5	0.
-33.5	82.5	0.
-33.	82.5	0.
-32.5	82.5	0.
-32.	82.5	0.
-31.5	82.5	0.
-31.	82.5	0.
-30.5	82.5	0.
-30.	82.5	0.
-29.5	82.5	0.
-29.	82.5	0.
-28.5	82.5	0.
-28.	82.5	9.050108
-27.5	82.5	10.697354
-27.	82.5	10.57287
-26.5	82.5	9.450623999999998
-26.	82.5	9.464249999999998
-25.5	82.5	8.937449999999998
-25.	82.5	6.447107599999998
-24.5	82.5	6.003314579999998
-24.	82.5	6.979889
-23.5	82.5	7.480861200000001
-91.5	82.	29.364884117388687
-91.	82.	30.67707971925886
-90.5	82.	30.67707971925886
-90.	82.	29.589884117388685
-89.5	82.	28.203066078259127
-89.	82.	20.69999999999999
-88.5	82.	4.735032372553228
-88.	82.	4.91503237255323
-87.5	82.	5.2875
-87.	82.	20.25
-86.5	82.	4.735032372553228
-86.	82.	10.9603852278136
-85.5	82.	15.75
-85.	82.	-9999
-84.5	82.	0.
-84.	82.	0.
-83.5	82.	0.
-83.	82.	0.
-82.5	82.	0.
-82.	82.	0.
-81.5	82.	0.
-81.	82.	0.
-80.5	82.	-9999
-80.	82.	-9999
-79.5	82.	0.
-79.	82.	0.
-78.5	82.	0.
-78.	82.	0.
-77.5	82.	0.
-77.	82.	0.
-76.5	82.	0.
-76.	82.	0.
-75.5	82.	0.
-75.	82.	0.
-74.5	82.	0.
-74.	82.	0.
-73.5	82.	0.
-73.	82.	0.
-72.5	82.	0.
-72.	82.	5.2875
-71.5	82.	5.85
-71.	82.	6.795657855051258
-70.5	82.	6.921638150413114
-70.	82.	6.921638150413114
-69.5	82.	7.875
-69.	82.	8.64563669158222
-68.5	82.	8.64563669158222
-68.	82.	8.206019957477995
-67.5	82.	8.285636691582217
-67.	82.	10.227432
-66.5	82.	9.831495576318517
-66.	82.	9.867423212542716
-65.5	82.	6.1214002125427145
-65.	82.	7.285789742985184
-64.5	82.	6.36538079789833
-61.5	82.	25.65
-61.	82.	15.856279929129991
-60.5	82.	17.881893262463326
-60.	82.	26.55
-59.5	82.	26.55
-59.	82.	9.452742
-58.5	82.	8.611566
-58.	82.	7.049323333333334
-57.5	82.	6.4125
-57.	82.	6.4125
-56.5	82.	6.4125
-56.	82.	9.476892
-55.5	82.	9.461853999999999
-55.	82.	8.831536
-54.5	82.	8.547736169083157
-54.	82.	8.017447999999998
-53.5	82.	7.804447999999999
-53.	82.	8.339412
-52.5	82.	25.65
-52.	82.	7.514024000000001
-51.5	82.	8.648337999999999
-51.	82.	25.65
-50.5	82.	16.740076958973262
-50.	82.	-9999
-49.5	82.	0.
-49.	82.	0.
-48.5	82.	0.
-48.	82.	0.
-47.5	82.	0.
-47.	82.	0.
-46.5	82.	0.
-46.	82.	6.4125
-45.5	82.	25.65
-45.	82.	-9999
-44.5	82.	0.
-44.	82.	0.
-43.5	82.	0.
-43.	82.	0.
-42.5	82.	0.
-42.	82.	0.
-41.5	82.	0.
-41.	82.	0.
-40.5	82.	0.
-40.	82.	0.
-39.5	82.	0.
-39.	82.	0.
-38.5	82.	0.
-38.	82.	0.
-37.5	82.	0.
-37.	82.	0.
-36.5	82.	0.
-36.	82.	0.
-35.5	82.	0.
-35.	82.	0.
-34.5	82.	0.
-34.	82.	0.
-33.5	82.	0.
-33.	82.	0.
-32.5	82.	0.
-32.	82.	0.
-31.5	82.	0.
-31.	82.	-9999
-30.5	82.	-9999
-30.	82.	-9999
-29.5	82.	-9999
-29.	82.	-9999
-28.5	82.	0.
-28.	82.	0.
-27.5	82.	0.
-27.	82.	8.048585999999997
-26.5	82.	9.393443999999999
-25.5	82.	30.6
-25.	82.	31.5
-24.5	82.	31.05
-24.	82.	28.8
-23.5	82.	7.65
-23.	82.	7.5169918
-21.	82.	32.39999999999999
-20.5	82.	6.854719575937865
-18.	82.	18.610385227813598
-17.5	82.	33.3
-17.	82.	35.1
-16.5	82.	20.612580931383075
-16.	82.	19.08255691390124
-15.5	82.	21.26414463762815
-15.	82.	36.
-14.5	82.	36.
-14.	82.	24.512504623085384
-94.	81.5	34.119693489501735
-93.5	81.5	33.89469348950173
-93.	81.5	30.745361906237367
-92.5	81.5	30.63865785935605
-92.	81.5	30.41365785935605
-90.	81.5	14.897288045339751
-89.5	81.5	14.955091573086287
-89.	81.5	29.55207971925886
-88.5	81.5	11.730831887703546
-88.	81.5	7.43159030014674
-87.5	81.5	4.81565785505126
-87.	81.5	4.81565785505126
-86.5	81.5	4.46503237255323
-86.	81.5	4.55503237255323
-85.5	81.5	3.4200000000000004
-85.	81.5	3.825
-84.5	81.5	0.
-84.	81.5	0.
-83.5	81.5	0.
-83.	81.5	0.
-82.5	81.5	0.
-82.	81.5	0.
-81.5	81.5	0.
-81.	81.5	0.
-80.5	81.5	0.
-80.	81.5	0.
-79.5	81.5	0.
-79.	81.5	4.95
-78.5	81.5	0.
-78.	81.5	4.3875
-77.5	81.5	0.
-77.	81.5	0.
-76.5	81.5	0.
-76.	81.5	0.
-75.5	81.5	0.
-75.	81.5	0.
-74.5	81.5	0.
-74.	81.5	0.
-73.5	81.5	0.
-73.	81.5	0.
-72.5	81.5	0.
-72.	81.5	6.75
-71.5	81.5	8.555636691582219
-71.	81.5	11.411980310461024
-70.5	81.5	10.855150310461022
-70.	81.5	10.915798212542716
-69.5	81.5	10.595862242985183
-69.	81.5	10.219653458677595
-68.5	81.5	11.057835637967079
-68.	81.5	9.147623458677593
-67.5	81.5	9.330423458677593
-67.	81.5	9.701729874361794
-66.5	81.5	19.865378507249474
-63.5	81.5	27.44999999999999
-63.	81.5	27.44999999999999
-62.	81.5	19.589091728955545
-61.5	81.5	19.13909172895555
-61.	81.5	26.55
-60.5	81.5	0.
-60.	81.5	0.
-59.5	81.5	0.
-59.	81.5	0.
-58.5	81.5	0.
-58.	81.5	0.
-57.5	81.5	0.
-57.	81.5	0.
-56.5	81.5	0.
-56.	81.5	0.
-55.5	81.5	0.
-55.	81.5	6.919396600000001
-54.5	81.5	0.
-54.	81.5	0.
-53.5	81.5	0.
-53.	81.5	0.
-52.5	81.5	0.
-52.	81.5	0.
-51.5	81.5	0.
-51.	81.5	0.
-50.5	81.5	0.
-50.	81.5	0.
-49.5	81.5	0.
-49.	81.5	0.
-48.5	81.5	0.
-48.	81.5	0.
-47.5	81.5	0.
-47.	81.5	0.
-46.5	81.5	0.
-46.	81.5	0.
-45.5	81.5	0.
-45.	81.5	0.
-44.5	81.5	0.
-44.	81.5	0.
-43.5	81.5	0.
-43.	81.5	0.
-42.5	81.5	0.
-42.	81.5	0.
-41.5	81.5	0.
-41.	81.5	0.
-40.5	81.5	0.
-40.	81.5	0.
-39.5	81.5	0.
-39.	81.5	0.
-38.5	81.5	0.
-38.	81.5	0.
-37.5	81.5	0.
-37.	81.5	0.
-36.5	81.5	0.
-36.	81.5	0.
-35.5	81.5	0.
-35.	81.5	0.
-34.5	81.5	0.
-34.	81.5	0.
-33.5	81.5	0.
-33.	81.5	0.
-32.5	81.5	0.
-32.	81.5	0.
-31.5	81.5	0.
-31.	81.5	0.
-30.5	81.5	0.
-30.	81.5	0.
-29.5	81.5	0.
-29.	81.5	0.
-28.5	81.5	0.
-28.	81.5	0.
-27.5	81.5	-9999
-27.	81.5	-9999
-26.5	81.5	-9999
-26.	81.5	0.
-25.5	81.5	0.
-25.	81.5	0.
-24.5	81.5	0.
-24.	81.5	8.118568
-23.5	81.5	8.005180310461023
-23.	81.5	6.659999999999999
-22.5	81.5	8.3202892
-22.	81.5	16.21540691735519
-21.5	81.5	33.3
-21.	81.5	9.52802
-20.5	81.5	9.281229999999997
-20.	81.5	31.5
-19.5	81.5	8.900933999999998
-19.	81.5	31.94999999999999
-18.5	81.5	30.15
-18.	81.5	0.
-17.5	81.5	0.
-17.	81.5	0.
-16.5	81.5	6.6394183999999985
-16.	81.5	7.0200000000000005
-15.5	81.5	7.738349964564996
-15.	81.5	6.870860310461025
-14.5	81.5	9.892412969029339
-14.	81.5	10.534570076248633
56.5	81.5	14.4
57.	81.5	65.7
57.5	81.5	13.59
64.	81.5	46.53528918554723
64.5	81.5	46.53528918554723
90.5	81.5	-9999
95.	81.5	-9999
95.5	81.5	-9999
-95.	81.	5.166030783589305
-94.5	81.	4.1625
-94.	81.	3.9375
-93.5	81.	4.72565785505126
-93.	81.	0.
-92.5	81.	0.
-92.	81.	3.4875
-91.5	81.	12.03914463762815
-91.	81.	29.505911906237362
-89.	81.	14.49255592003414
-88.5	81.	11.820831887703545
-88.	81.	5.6961514028997895
-87.5	81.	5.256030783589303
-87.	81.	9.428007474448938
-86.5	81.	34.97880776010242
-86.	81.	18.0685877960737
-85.5	81.	7.268593416849504
-85.	81.	6.05
-84.5	81.	6.091666666666666
-84.	81.	6.344568986324421
-83.5	81.	4.049999999999997
-83.	81.	3.9375
-82.5	81.	4.5
-82.	81.	4.049999999999997
-81.5	81.	4.8341540911254395
-81.	81.	5.796030783589305
-80.5	81.	6.426030783589306
-80.	81.	15.16826782983391
-79.5	81.	21.53607716691123
-79.	81.	15.165076958973263
-78.5	81.	5.80565785505126
-78.	81.	5.2875
-77.5	81.	0.
-77.	81.	0.
-76.5	81.	0.
-76.	81.	0.
-75.5	81.	0.
-75.	81.	0.
-74.5	81.	0.
-74.	81.	0.
-73.5	81.	0.
-73.	81.	0.
-72.5	81.	0.
-72.	81.	0.
-71.5	81.	6.098595839999998
-71.	81.	0.
-70.5	81.	0.
-70.	81.	0.
-69.5	81.	0.
-69.	81.	8.567477399999998
-68.5	81.	10.34400796902934
-66.	81.	26.139808312732583
-65.5	81.	27.233835650876202
-65.	81.	18.055503262463326
-64.5	81.	7.575934800000001
-64.	81.	7.6252169999999975
-63.5	81.	9.579507008404548
-63.	81.	8.509989879209384
-62.5	81.	8.319798
-62.	81.	0.
-61.5	81.	7.804909999999998
-61.	81.	6.657562835749823
-60.5	81.	7.858776728515739
-60.	81.	6.281499835749822
-59.5	81.	5.6795623546
-59.	81.	0.
-58.5	81.	0.
-58.	81.	0.
-57.5	81.	0.
-57.	81.	0.
-56.5	81.	0.
-56.	81.	0.
-55.5	81.	0.
-55.	81.	0.
-54.5	81.	0.
-54.	81.	0.
-53.5	81.	0.
-53.	81.	0.
-52.5	81.	0.
-52.	81.	0.
-51.5	81.	0.
-51.	81.	0.
-50.5	81.	0.
-50.	81.	0.
-49.5	81.	0.
-49.	81.	0.
-48.5	81.	0.
-48.	81.	0.
-47.5	81.	0.
-47.	81.	0.
-46.5	81.	0.
-46.	81.	0.
-45.5	81.	0.
-45.	81.	0.
-44.5	81.	0.
-44.	81.	0.
-43.5	81.	0.
-43.	81.	0.
-42.5	81.	0.
-42.	81.	0.
-41.5	81.	0.
-41.	81.	0.
-40.5	81.	0.
-40.	81.	0.
-39.5	81.	0.
-39.	81.	0.
-38.5	81.	0.
-38.	81.	0.
-37.5	81.	0.
-37.	81.	0.
-36.5	81.	0.
-36.	81.	0.
-35.5	81.	0.
-35.	81.	0.
-34.5	81.	0.
-34.	81.	0.
-33.5	81.	0.
-33.	81.	0.
-32.5	81.	0.
-32.	81.	0.
-31.5	81.	0.
-31.	81.	0.
-30.5	81.	0.
-30.	81.	0.
-29.5	81.	0.
-29.	81.	0.
-28.5	81.	0.
-28.	81.	0.
-27.5	81.	0.
-27.	81.	0.
-26.5	81.	0.
-26.	81.	1.3199999999999998
-25.5	81.	1.3599999999999999
-25.	81.	9.884705714285714
-24.5	81.	1.3599999999999999
-24.	81.	12.999999999999998
-23.5	81.	4.8
-23.	81.	2.
-22.5	81.	2.
-22.	81.	1.9600000000000002
-21.5	81.	1.9600000000000002
-21.	81.	9.049895999999999
-20.5	81.	0.
-20.	81.	0.
-19.5	81.	0.
-19.	81.	0.
-18.5	81.	7.158205152824421
-18.	81.	7.58933485239833
-17.5	81.	7.0200000000000005
-17.	81.	7.2
-16.5	81.	7.2
47.	81.	41.570018686122346
48.	81.	50.39999999999999
49.	81.	47.25
49.5	81.	45.45
50.	81.	45.89999999999999
50.5	81.	45.
55.	81.	59.39999999999999
55.5	81.	12.15
56.	81.	10.979999999999999
56.5	81.	11.97
57.	81.	58.05
57.5	81.	10.979999999999999
58.	81.	11.7
58.5	81.	67.04999999999998
59.5	81.	42.23538522781359
60.	81.	76.04999999999998
60.5	81.	71.1
61.	81.	71.1
61.5	81.	79.65
63.	81.	15.393989257200001
63.5	81.	14.0436648534
64.	81.	13.048180983333332
64.5	81.	13.960499575937867
93.	81.	-9999
93.5	81.	0.
94.	81.	0.
94.5	81.	0.
95.	81.	0.
95.5	81.	0.
96.	81.	0.
96.5	81.	0.
97.	81.	55.35
-96.	80.5	16.88909172895555
-95.5	80.5	6.75563669158222
-95.	80.5	4.275
-94.5	80.5	0.
-94.	80.5	4.049999999999997
-93.5	80.5	4.0731718
-93.	80.5	0.
-92.5	80.5	0.
-92.	80.5	0.
-91.5	80.5	0.
-91.	80.5	0.
-90.5	80.5	0.
-90.	80.5	11.966666666666669
-89.5	80.5	7.982597636844443
-89.	80.5	35.16230755483303
-88.5	80.5	37.5524660978898
-88.	80.5	37.585230731926536
-86.5	80.5	36.920193469139264
-86.	80.5	23.764403880051212
-85.5	80.5	20.764403880051212
-85.	80.5	22.3887330489449
-84.5	80.5	23.270086937658363
-84.	80.5	43.629650738390126
-83.5	80.5	44.94286049226008
-83.	80.5	39.0841260353769
-82.5	80.5	25.787175592147406
-82.	80.5	15.365378507249474
-81.5	80.5	19.8
-81.	80.5	18.44999999999999
-80.5	80.5	-9999
-80.	80.5	0.
-79.5	80.5	0.
-79.	80.5	0.
-78.5	80.5	0.
-78.	80.5	0.
-77.5	80.5	0.
-77.	80.5	0.
-76.5	80.5	0.
-76.	80.5	0.
-75.5	80.5	0.
-75.	80.5	0.
-74.5	80.5	0.
-74.	80.5	0.
-73.5	80.5	0.
-73.	80.5	0.
-72.5	80.5	8.005177399999999
-72.	80.5	8.798601600000001
-71.5	80.5	11.36319534173788
-71.	80.5	14.31872503912956
-70.5	80.5	38.13988411738868
-67.5	80.5	32.69462319891578
-67.	80.5	32.69462319891578
-66.5	80.5	11.423963864049135
-66.	80.5	10.985511562040783
-65.5	80.5	11.246969530715802
-65.	80.5	7.591865242604534
-64.5	80.5	7.776672304633746
-64.	80.5	9.842945637967079
-63.5	80.5	9.759951587479913
-63.	80.5	7.9461514028997895
-62.5	80.5	8.804115674218888
-62.	80.5	5.939999999999998
-61.5	80.5	11.411106
-61.	80.5	10.361508
-60.5	80.5	9.932894728515741
-60.	80.5	8.456733061849075
-59.5	80.5	5.499023742604533
-59.	80.5	5.85
-58.5	80.5	5.85
-58.	80.5	0.
-57.5	80.5	0.
-57.	80.5	0.
-56.5	80.5	0.
-56.	80.5	0.
-55.5	80.5	0.
-55.	80.5	0.
-54.5	80.5	0.
-54.	80.5	0.
-53.5	80.5	0.
-53.	80.5	0.
-52.5	80.5	0.
-52.	80.5	0.
-51.5	80.5	0.
-51.	80.5	0.
-50.5	80.5	0.
-50.	80.5	0.
-49.5	80.5	0.
-49.	80.5	0.
-48.5	80.5	0.
-48.	80.5	0.
-47.5	80.5	0.
-47.	80.5	0.
-46.5	80.5	0.
-46.	80.5	0.
-45.5	80.5	0.
-45.	80.5	0.
-44.5	80.5	0.
-44.	80.5	0.
-43.5	80.5	0.
-43.	80.5	0.
-42.5	80.5	0.
-42.	80.5	0.
-41.5	80.5	0.
-41.	80.5	0.
-40.5	80.5	0.
-40.	80.5	0.
-39.5	80.5	0.
-39.	80.5	0.
-38.5	80.5	0.
-38.	80.5	0.
-37.5	80.5	0.
-37.	80.5	0.
-36.5	80.5	0.
-36.	80.5	0.
-35.5	80.5	0.
-35.	80.5	0.
-34.5	80.5	0.
-34.	80.5	0.
-33.5	80.5	0.
-33.	80.5	0.
-32.5	80.5	0.
-32.	80.5	0.
-31.5	80.5	0.
-31.	80.5	0.
-30.5	80.5	0.
-30.	80.5	0.
-29.5	80.5	0.
-29.	80.5	0.
-28.5	80.5	0.
-28.	80.5	0.
-27.5	80.5	0.
-27.	80.5	0.
-26.5	80.5	0.
-26.	80.5	1.92
-25.5	80.5	1.9600000000000002
-25.	80.5	1.9600000000000002
-24.5	80.5	1.8
-24.	80.5	1.9600000000000002
-23.5	80.5	1.9600000000000002
-23.	80.5	1.9600000000000002
-22.5	80.5	1.92
-22.	80.5	2.44
-21.5	80.5	2.44
-21.	80.5	0.
-20.5	80.5	8.1533502
-20.	80.5	8.5194802
-19.5	80.5	7.9283687999999986
-19.	80.5	7.958612019083158
-18.5	80.5	7.559490045876049
-18.	80.5	8.274220626318517
-17.5	80.5	8.620834874361796
18.	80.5	119.3197836233648
18.5	80.5	119.76978362336484
19.	80.5	104.4084994365239
19.5	80.5	103.11456974904087
20.	80.5	87.99041977506829
20.5	80.5	95.16521967500785
21.	80.5	100.92003971825638
21.5	80.5	121.16191287972485
22.5	80.5	100.92003971825638
23.	80.5	100.92003971825638
23.5	80.5	103.7334994365239
24.	80.5	93.19147090462302
24.5	80.5	94.4383640140052
25.	80.5	92.36090450732746
25.5	80.5	92.36090450732746
47.	80.5	48.14999999999999
47.5	80.5	34.9451562873165
48.	80.5	9.629999999999999
48.5	80.5	10.363349964564996
49.5	80.5	10.440000000000001
50.	80.5	36.999878968699775
53.	80.5	56.7
56.	80.5	58.05
56.5	80.5	56.7
57.5	80.5	63.45
59.5	80.5	16.936763061849074
92.	80.5	59.85
92.5	80.5	12.140996799999998
93.	80.5	0.
93.5	80.5	0.
94.	80.5	0.
94.5	80.5	0.
95.	80.5	0.
95.5	80.5	0.
96.	80.5	0.
96.5	80.5	0.
97.	80.5	0.
-99.5	80.	12.498231163167246
-99.	80.	32.36363813207018
-96.5	80.	12.059834619615879
-96.	80.	7.982978410085458
-95.5	80.	7.454115674218888
-95.	80.	5.459679434711771
-94.5	80.	9.833333333333334
-94.	80.	2.4
-93.5	80.	3.28
-93.	80.	3.2399999999999998
-92.5	80.	2.602
-92.	80.	2.5618625080376343
-91.5	80.	4.612095841370967
-91.	80.	2.710906474966752
-90.5	80.	3.430906474966752
-90.	80.	0.
-89.5	80.	0.
-89.	80.	7.015001849234155
-88.5	80.	7.454115674218888
-88.	80.	9.69800747444894
-87.5	80.	10.044870236858962
-87.	80.	44.614860492260085
-86.5	80.	38.1841260353769
-86.	80.	16.3901742538177
-85.5	80.	17.343302445522546
-85.	80.	16.318244084340172
-84.5	80.	16.660174253817697
-84.	80.	11.367849279566315
-83.5	80.	7.724115674218891
-83.	80.	7.375001849234154
-82.5	80.	28.869623198915786
-82.	80.	12.16396604202816
-81.5	80.	8.162978410085454
-81.	80.	5.64415409112544
-80.5	80.	0.
-80.	80.	0.
-79.5	80.	0.
-79.	80.	0.
-78.5	80.	0.
-78.	80.	0.
-77.5	80.	0.
-77.	80.	0.
-76.5	80.	0.
-76.	80.	6.21
-75.5	80.	6.839316719999999
-75.	80.	6.890635075937866
-74.5	80.	7.713178000000001
-74.	80.	8.2445998
-73.5	80.	8.535776000000002
-73.	80.	9.72234454587605
-72.5	80.	11.941879728515742
-72.	80.	14.2433023496799
-65.	80.	10.9665747429153
-64.5	80.	12.172582909581967
-64.	80.	11.655560197382469
-63.5	80.	7.9180084092711995
-63.	80.	9.101517835749824
-62.5	80.	8.217964599999998
-62.	80.	7.948006199999997
-61.5	80.	0.
-61.	80.	0.
-60.5	80.	0.
-60.	80.	0.
-59.5	80.	0.
-59.	80.	0.
-58.5	80.	0.
-58.	80.	0.
-57.5	80.	0.
-57.	80.	0.
-56.5	80.	0.
-56.	80.	0.
-55.5	80.	0.
-55.	80.	0.
-54.5	80.	0.
-54.	80.	0.
-53.5	80.	0.
-53.	80.	0.
-52.5	80.	0.
-52.	80.	0.
-51.5	80.	0.
-51.	80.	0.
-50.5	80.	0.
-50.	80.	0.
-49.5	80.	0.
-49.	80.	0.
-48.5	80.	0.
-48.	80.	0.
-47.5	80.	0.
-47.	80.	0.
-46.5	80.	0.
-46.	80.	0.
-45.5	80.	0.
-45.	80.	0.
-44.5	80.	0.
-44.	80.	0.
-43.5	80.	0.
-43.	80.	0.
-42.5	80.	0.
-42.	80.	0.
-41.5	80.	0.
-41.	80.	0.
-40.5	80.	0.
-40.	80.	0.
-39.5	80.	0.
-39.	80.	0.
-38.5	80.	0.
-38.	80.	0.
-37.5	80.	0.
-37.	80.	0.
-36.5	80.	0.
-36.	80.	0.
-35.5	80.	0.
-35.	80.	0.
-34.5	80.	0.
-34.	80.	0.
-33.5	80.	0.
-33.	80.	0.
-32.5	80.	0.
-32.	80.	0.
-31.5	80.	0.
-31.	80.	0.
-30.5	80.	0.
-30.	80.	0.
-29.5	80.	0.
-29.	80.	0.
-28.5	80.	0.
-28.	80.	0.
-27.5	80.	0.
-27.	80.	0.
-26.5	80.	0.
-26.	80.	0.
-25.5	80.	0.
-25.	80.	0.
-24.5	80.	0.
-24.	80.	11.583110000000001
-23.5	80.	12.540261999999998
-23.	80.	13.198274000000001
-22.5	80.	13.671538000000002
-22.	80.	11.619567999999997
-21.5	80.	11.012077999999999
-21.	80.	13.194423061849074
-20.5	80.	44.959964147007824
-20.	80.	8.9872756
-19.5	80.	10.602303175071215
-19.	80.	11.061868162438834
-18.5	80.	11.584277654244197
11.	80.	79.15996414700783
11.5	80.	71.0121755921474
12.	80.	81.10380776010243
12.5	80.	87.55043563454424
13.	80.	93.29215772400087
13.5	80.	117.04924643256999
14.	80.	108.00849943652389
14.5	80.	104.79990876185546
16.	80.	27.296706882335943
16.5	80.	24.186514469029337
17.	80.	85.07019346913926
17.5	80.	123.45520073554381
18.	80.	113.91169225385438
18.5	80.	110.20182936245635
19.	80.	35.36501323941878
19.5	80.	34.80283314550797
20.	80.	31.338864046498713
20.5	80.	34.57783314550797
21.	80.	31.974043667041006
21.5	80.	32.02944806820767
22.	80.	35.166948006085455
22.5	80.	33.433921730135154
23.	80.	21.952482008404548
23.5	80.	21.06
24.	80.	19.709999999999997
24.5	80.	19.709999999999997
25.	80.	18.675
25.5	80.	32.13696816910915
26.	80.	34.39001323941879
26.5	80.	42.64728171296135
91.5	80.	11.034466792604533
92.	80.	10.453059583333333
92.5	80.	10.568134500000001
93.	80.	10.649052333333334
94.	80.	58.05
94.5	80.	52.2
95.	80.	0.
95.5	80.	0.
96.	80.	0.
96.5	80.	0.
97.	80.	0.
97.5	80.	0.
98.	80.	-9999
98.5	80.	-9999
99.	80.	0.
99.5	80.	49.95
-105.5	79.5	34.83863813207018
-105.	79.5	34.83863813207018
-104.5	79.5	36.114884117388684
-104.	79.5	35.66488411738869
-103.5	79.5	36.114884117388684
-94.5	79.5	11.046729827201926
-94.	79.5	10.03053650630341
-93.5	79.5	6.783333333333331
-93.	79.5	5.958333333333333
-92.5	79.5	5.883333333333333
-92.	79.5	6.570195841370968
-91.5	79.5	3.234235009645161
-91.	79.5	6.350755395805627
-90.5	79.5	7.834088729138959
-90.	79.5	0.
-89.5	79.5	0.
-89.	79.5	0.
-88.5	79.5	6.66563669158222
-88.	79.5	8.15159030014674
-87.5	79.5	5.174999999999997
-87.	79.5	15.543650414150761
-86.5	79.5	15.72365041415076
-86.	79.5	45.9154197750683
-85.5	79.5	49.36711711657032
-85.	79.5	42.729650738390134
-84.5	79.5	17.0201742538177
-84.	79.5	14.007877395800694
-83.5	79.5	8.60159030014674
-83.	79.5	6.1656578550512595
-82.5	79.5	7.47563669158222
-82.	79.5	12.599834619615876
-81.5	79.5	9.568062514926602
-81.	79.5	7.835636691582218
-80.5	79.5	6.075
-80.	79.5	0.
-79.5	79.5	0.
-79.	79.5	8.29689
-78.5	79.5	0.
-78.	79.5	15.81401971200642
-77.5	79.5	16.26946941279671
-77.	79.5	43.344693489501736
-76.5	79.5	52.40465073839013
-76.	79.5	18.06440854484808
-75.5	79.5	18.738969878181415
-75.	79.5	17.89259140361681
-66.	79.5	35.96363813207018
-65.5	79.5	33.14462319891578
-65.	79.5	22.565378507249473
-64.5	79.5	7.3050256529910875
-64.	79.5	7.0200000000000005
-63.5	79.5	7.0200000000000005
-63.	79.5	6.75
-62.5	79.5	0.
-62.	79.5	0.
-61.5	79.5	0.
-61.	79.5	0.
-60.5	79.5	0.
-60.	79.5	0.
-59.5	79.5	0.
-59.	79.5	0.
-58.5	79.5	0.
-58.	79.5	0.
-57.5	79.5	0.
-57.	79.5	0.
-56.5	79.5	0.
-56.	79.5	0.
-55.5	79.5	0.
-55.	79.5	0.
-54.5	79.5	0.
-54.	79.5	0.
-53.5	79.5	0.
-53.	79.5	0.
-52.5	79.5	0.
-52.	79.5	0.
-51.5	79.5	0.
-51.	79.5	0.
-50.5	79.5	0.
-50.	79.5	0.
-49.5	79.5	0.
-49.	79.5	0.
-48.5	79.5	0.
-48.	79.5	0.
-47.5	79.5	0.
-47.	79.5	0.
-46.5	79.5	0.
-46.	79.5	0.
-45.5	79.5	0.
-45.	79.5	0.
-44.5	79.5	0.
-44.	79.5	0.
-43.5	79.5	0.
-43.	79.5	0.
-42.5	79.5	0.
-42.	79.5	0.
-41.5	79.5	0.
-41.	79.5	0.
-40.5	79.5	0.
-40.	79.5	0.
-39.5	79.5	0.
-39.	79.5	0.
-38.5	79.5	0.
-38.	79.5	0.
-37.5	79.5	0.
-37.	79.5	0.
-36.5	79.5	0.
-36.	79.5	0.
-35.5	79.5	0.
-35.	79.5	0.
-34.5	79.5	0.
-34.	79.5	0.
-33.5	79.5	0.
-33.	79.5	0.
-32.5	79.5	0.
-32.	79.5	0.
-31.5	79.5	0.
-31.	79.5	0.
-30.5	79.5	0.
-30.	79.5	0.
-29.5	79.5	0.
-29.	79.5	0.
-28.5	79.5	0.
-28.	79.5	0.
-27.5	79.5	0.
-27.	79.5	0.
-26.5	79.5	0.
-26.	79.5	0.
-25.5	79.5	0.
-25.	79.5	0.
-24.5	79.5	0.
-24.	79.5	0.
-23.5	79.5	7.5619114
-23.	79.5	9.003275399999998
-22.5	79.5	10.385574669083157
-22.	79.5	13.117712770910861
-21.5	79.5	14.362111322899926
-21.	79.5	12.815924879209383
-20.5	79.5	11.351132000000002
-20.	79.5	15.267194746500579
11.	79.5	26.12917330579623
11.5	79.5	22.527610279999998
12.	79.5	0.
12.5	79.5	0.
13.	79.5	0.
13.5	79.5	72.87723890708803
14.	79.5	26.806478
14.5	79.5	0.
15.	79.5	35.18014971566927
15.5	79.5	150.97239434968287
16.	79.5	29.365703409581965
16.5	79.5	22.0634644
17.	79.5	20.20964574
17.5	79.5	21.37745938
18.	79.5	67.03750462308538
18.5	79.5	36.53166138450795
22.5	79.5	41.546107274030284
23.	79.5	37.26301336762992
23.5	79.5	34.01485336934175
24.	79.5	35.7517335785146
94.5	79.5	10.77570052
95.	79.5	0.
95.5	79.5	0.
96.	79.5	11.1799394
96.5	79.5	14.241649999999998
97.	79.5	15.174126000000001
97.5	79.5	15.554858000000001
98.	79.5	0.
98.5	79.5	0.
99.	79.5	0.
99.5	79.5	9.9121451832
101.5	79.5	53.1
102.	79.5	53.1
102.5	79.5	16.529325999999998
-111.	79.	35.09958654903969
-105.	79.	36.339884117388685
-104.5	79.	14.69939761978535
-104.	79.	15.318835714839013
-103.5	79.	21.15356071483901
-103.	79.	21.957290805636838
-102.5	79.	30.64432892967803
-102.	79.	20.721456545881548
-101.5	79.	27.92442367489945
-101.	79.	29.96230956800963
-100.5	79.	29.273781654407706
-98.	79.	31.74512565880313
-97.5	79.	30.397465887703543
-97.	79.	29.840539887703546
-94.	79.	19.744468225002617
-93.5	79.	17.361860295356053
-93.	79.	14.465281481681414
-92.5	79.	8.197059210350638
-92.	79.	3.15
-91.5	79.	3.6
-91.	79.	2.95
-90.5	79.	7.18791997349053
-90.	79.	0.
-89.5	79.	4.725
-89.	79.	7.0256366915822195
-88.5	79.	12.375953646955475
-88.	79.	30.97707045482588
-87.5	79.	12.480828181930352
-87.	79.	16.248763939929912
-86.5	79.	22.668269515901876
-86.	79.	18.41948074365363
-85.5	79.	19.06505020073913
-85.	79.	18.528145879689752
-84.5	79.	13.898675628349823
-84.	79.	13.995739235993442
-83.5	79.	16.4867505948576
-83.	79.	15.088852853782921
-82.5	79.	17.21919161349163
-82.	79.	33.5245865490397
-81.5	79.	9.074115674218891
-81.	79.	0.
-80.5	79.	0.
-80.	79.	0.
-79.5	79.	0.
-79.	79.	0.
-78.5	79.	0.
-78.	79.	0.
-77.5	79.	-9999
-77.	79.	7.5562755999999975
-76.5	79.	10.62649472851574
-76.	79.	37.60991510507041
-75.5	79.	49.84017387531672
-71.	79.	27.32407323547008
-70.5	79.	26.446446145566533
-70.	79.	24.9670004215891
-69.5	79.	22.987984654884947
-69.	79.	23.27245819453852
-68.5	79.	15.937470138956087
-68.	79.	14.309834619615879
-67.5	79.	14.820828181930352
-67.	79.	8.70415409112544
-66.5	79.	11.14697
-66.	79.	0.
-65.5	79.	0.
-65.	79.	0.
-64.5	79.	0.
-64.	79.	0.
-63.5	79.	0.
-63.	79.	0.
-62.5	79.	0.
-62.	79.	0.
-61.5	79.	0.
-61.	79.	0.
-60.5	79.	0.
-60.	79.	0.
-59.5	79.	0.
-59.	79.	0.
-58.5	79.	0.
-58.	79.	0.
-57.5	79.	0.
-57.	79.	0.
-56.5	79.	0.
-56.	79.	0.
-55.5	79.	0.
-55.	79.	0.
-54.5	79.	0.
-54.	79.	0.
-53.5	79.	0.
-53.	79.	0.
-52.5	79.	0.
-52.	79.	0.
-51.5	79.	0.
-51.	79.	0.
-50.5	79.	0.
-50.	79.	0.
-49.5	79.	0.
-49.	79.	0.
-48.5	79.	0.
-48.	79.	0.
-47.5	79.	0.
-47.	79.	0.
-46.5	79.	0.
-46.	79.	0.
-45.5	79.	0.
-45.	79.	0.
-44.5	79.	0.
-44.	79.	0.
-43.5	79.	0.
-43.	79.	0.
-42.5	79.	0.
-42.	79.	0.
-41.5	79.	0.
-41.	79.	0.
-40.5	79.	0.
-40.	79.	0.
-39.5	79.	0.
-39.	79.	0.
-38.5	79.	0.
-38.	79.	0.
-37.5	79.	0.
-37.	79.	0.
-36.5	79.	0.
-36.	79.	0.
-35.5	79.	0.
-35.	79.	0.
-34.5	79.	0.
-34.	79.	0.
-33.5	79.	0.
-33.	79.	0.
-32.5	79.	0.
-32.	79.	0.
-31.5	79.	0.
-31.	79.	0.
-30.5	79.	0.
-30.	79.	0.
-29.5	79.	0.
-29.	79.	0.
-28.5	79.	0.
-28.	79.	0.
-27.5	79.	0.
-27.	79.	0.
-26.5	79.	0.
-26.	79.	0.
-25.5	79.	0.
-25.	79.	0.
-24.5	79.	0.
-24.	79.	0.
-23.5	79.	0.
-23.	79.	0.
-22.5	79.	0.
-22.	79.	7.3500000000000005
-21.5	79.	19.57173989166928
10.5	79.	66.98244602521365
11.5	79.	105.75849943652389
12.	79.	109.8
12.5	79.	20.8188842
13.	79.	0.
13.5	79.	0.
14.	79.	36.253597574666955
14.5	79.	24.568756
15.	79.	45.746126774999766
15.5	79.	45.22713181407882
16.	79.	60.98294774498254
16.5	79.	26.011517064907036
17.	79.	21.851633200000002
17.5	79.	21.071584265600002
18.	79.	0.
18.5	79.	23.22
19.	79.	34.21928058003974
19.5	79.	36.11501323941878
20.	79.	42.40970527897753
20.5	79.	114.58669225385438
21.	79.	117.39416306597634
97.5	79.	19.955139925022767
98.	79.	10.238048212542715
98.5	79.	10.079999999999998
99.	79.	9.99
100.5	79.	23.278208904069288
101.	79.	9.728008142857144
101.5	79.	2.852597333333333
102.	79.	0.
102.5	79.	0.
103.	79.	0.
103.5	79.	10.774485285714283
104.	79.	13.533803333333333
104.5	79.	19.9113275
-112.	78.5	37.239884117388684
-111.5	78.5	14.48235803912956
-111.	78.5	16.82511970579623
-110.5	78.5	15.934371573086288
-110.	78.5	13.147130953118683
-103.5	78.5	20.87297645880313
-103.	78.5	13.03864508817326
-102.5	78.5	13.569304713173258
-102.	78.5	15.979445885182777
-101.5	78.5	17.986064635182778
-101.	78.5	14.208625131277321
-100.5	78.5	14.398702461993349
-100.	78.5	15.46398565880313
-99.5	78.5	40.19469348950173
-98.	78.5	15.509899622375432
-97.5	78.5	13.645704042002237
-97.	78.5	13.541502174296339
-96.5	78.5	13.527216460010623
-96.	78.5	37.79961913601926
-95.5	78.5	49.01659213949614
-92.5	78.5	23.656163887703546
-92.	78.5	16.916854705510694
-91.5	78.5	17.791277610761057
-91.	78.5	17.51494641471543
-90.5	78.5	17.898975254590347
-90.	78.5	22.14987896869978
-89.5	78.5	10.461948762438835
-89.	78.5	12.017008372462895
-87.5	78.5	34.989884117388684
-87.	78.5	20.13778382202503
-86.5	78.5	16.916710700662144
-86.	78.5	17.06259921478352
-85.5	78.5	17.840221945976044
-85.	78.5	16.66333007527364
-84.5	78.5	18.00127507527364
-84.	78.5	18.256108824330394
-83.5	78.5	14.542257425297104
-83.	78.5	15.935371043086578
-82.5	78.5	24.19951946032121
-82.	78.5	15.705953646955473
-81.5	78.5	12.168595999999999
-81.	78.5	0.
-80.5	78.5	0.
-80.	78.5	0.
-79.5	78.5	0.
-79.	78.5	0.
-78.5	78.5	0.
-78.	78.5	0.
-77.5	78.5	0.
-77.	78.5	7.704223917209383
-76.5	78.5	7.379999999999998
-76.	78.5	14.150690151608627
-73.	78.5	44.42880776010243
-72.5	78.5	44.42880776010243
-72.	78.5	31.39300567149965
-71.5	78.5	12.273559999999998
-71.	78.5	14.75205040563617
-70.5	78.5	17.001251776259572
-70.	78.5	17.694123405129567
-69.5	78.5	16.360757690843855
-69.	78.5	7.210871755695812
-68.5	78.5	6.512761589029144
-68.	78.5	0.
-67.5	78.5	0.
-67.	78.5	0.
-66.5	78.5	0.
-66.	78.5	0.
-65.5	78.5	0.
-65.	78.5	0.
-64.5	78.5	0.
-64.	78.5	0.
-63.5	78.5	0.
-63.	78.5	0.
-62.5	78.5	0.
-62.	78.5	0.
-61.5	78.5	0.
-61.	78.5	0.
-60.5	78.5	0.
-60.	78.5	0.
-59.5	78.5	0.
-59.	78.5	0.
-58.5	78.5	0.
-58.	78.5	0.
-57.5	78.5	0.
-57.	78.5	0.
-56.5	78.5	0.
-56.	78.5	0.
-55.5	78.5	0.
-55.	78.5	0.
-54.5	78.5	0.
-54.	78.5	0.
-53.5	78.5	0.
-53.	78.5	0.
-52.5	78.5	0.
-52.	78.5	0.
-51.5	78.5	0.
-51.	78.5	0.
-50.5	78.5	0.
-50.	78.5	0.
-49.5	78.5	0.
-49.	78.5	0.
-48.5	78.5	0.
-48.	78.5	0.
-47.5	78.5	0.
-47.	78.5	0.
-46.5	78.5	0.
-46.	78.5	0.
-45.5	78.5	0.
-45.	78.5	0.
-44.5	78.5	0.
-44.	78.5	0.
-43.5	78.5	0.
-43.	78.5	0.
-42.5	78.5	0.
-42.	78.5	0.
-41.5	78.5	0.
-41.	78.5	0.
-40.5	78.5	0.
-40.	78.5	0.
-39.5	78.5	0.
-39.	78.5	0.
-38.5	78.5	0.
-38.	78.5	0.
-37.5	78.5	0.
-37.	78.5	0.
-36.5	78.5	0.
-36.	78.5	0.
-35.5	78.5	0.
-35.	78.5	0.
-34.5	78.5	0.
-34.	78.5	0.
-33.5	78.5	0.
-33.	78.5	0.
-32.5	78.5	0.
-32.	78.5	0.
-31.5	78.5	0.
-31.	78.5	0.
-30.5	78.5	0.
-30.	78.5	0.
-29.5	78.5	0.
-29.	78.5	0.
-28.5	78.5	0.
-28.	78.5	0.
-27.5	78.5	0.
-27.	78.5	0.
-26.5	78.5	0.
-26.	78.5	0.
-25.5	78.5	0.
-25.	78.5	0.
-24.5	78.5	0.
-24.	78.5	0.
-23.5	78.5	0.
-23.	78.5	0.
-22.5	78.5	8.673840600000002
-22.	78.5	14.777809356419624
-19.5	78.5	42.695018686122346
13.	78.5	22.6220623743618
13.5	78.5	24.126006
14.	78.5	41.38043096356858
15.	78.5	60.71765241415077
15.5	78.5	41.50007407832128
16.	78.5	31.3541086078737
16.5	78.5	59.54133844552255
17.	78.5	34.903294
17.5	78.5	36.435906736950145
18.	78.5	25.714171999999998
18.5	78.5	27.551579566336287
20.5	78.5	166.23244621943036
21.	78.5	109.86456974904087
21.5	78.5	108.34503971825633
22.	78.5	112.60950289070573
22.5	78.5	106.59416306597633
99.5	78.5	57.354650738390134
100.	78.5	29.167994867976596
100.5	78.5	18.291654405505604
101.	78.5	11.129948659407034
101.5	78.5	11.765446251812367
102.	78.5	11.848677432238885
102.5	78.5	11.661898182238886
103.	78.5	14.7836234012676
103.5	78.5	15.106155158017545
104.	78.5	20.783258513708255
-114.5	78.	37.652079719258865
-113.	78.	24.39619171879639
-112.5	78.	23.13619171879639
-112.	78.	16.958660440762035
-111.5	78.	19.675210385666777
-111.	78.	18.186571573086287
-110.5	78.	12.216490727356728
-105.5	78.	46.55465073839013
-102.	78.	41.91230755483302
-100.	78.	15.346495351611006
-96.5	78.	18.52830949650058
-95.5	78.	21.665289117212804
-95.	78.	28.070018686122346
-94.5	78.	27.555099124081565
-94.	78.	37.574619136019265
-88.	78.	38.36674971826195
-87.5	78.	28.091861263999675
-87.	78.	36.535019859128184
-86.5	78.	38.50733690154175
-85.5	78.	59.960904507327456
-85.	78.	16.9026503201077
-84.5	78.	13.37991709613186
-84.	78.	17.287179532297337
-83.5	78.	22.627717919606855
-83.	78.	21.454200252413077
-82.5	78.	15.924643421288852
-82.	78.	14.860145381599082
-81.5	78.	11.827525896194572
-81.	78.	0.
-80.5	78.	0.
-80.	78.	6.659999999999999
-79.5	78.	7.65
-79.	78.	13.384570076248634
-78.5	78.	23.983943120818797
-71.5	78.	15.56642027304642
-71.	78.	14.710935163167244
-70.5	78.	16.328879712006422
-70.	78.	19.171553239752956
-69.5	78.	18.62543348494196
-69.	78.	15.999847619785351
-68.5	78.	9.017908909271199
-68.	78.	9.861439
-67.5	78.	8.279999999999998
-67.	78.	8.6012098
-66.5	78.	0.
-66.	78.	0.
-65.5	78.	0.
-65.	78.	0.
-64.5	78.	0.
-64.	78.	0.
-63.5	78.	0.
-63.	78.	0.
-62.5	78.	0.
-62.	78.	0.
-61.5	78.	0.
-61.	78.	0.
-60.5	78.	0.
-60.	78.	0.
-59.5	78.	0.
-59.	78.	0.
-58.5	78.	0.
-58.	78.	0.
-57.5	78.	0.
-57.	78.	0.
-56.5	78.	0.
-56.	78.	0.
-55.5	78.	0.
-55.	78.	0.
-54.5	78.	0.
-54.	78.	0.
-53.5	78.	0.
-53.	78.	0.
-52.5	78.	0.
-52.	78.	0.
-51.5	78.	0.
-51.	78.	0.
-50.5	78.	0.
-50.	78.	0.
-49.5	78.	0.
-49.	78.	0.
-48.5	78.	0.
-48.	78.	0.
-47.5	78.	0.
-47.	78.	0.
-46.5	78.	0.
-46.	78.	0.
-45.5	78.	0.
-45.	78.	0.
-44.5	78.	0.
-44.	78.	0.
-43.5	78.	0.
-43.	78.	0.
-42.5	78.	0.
-42.	78.	0.
-41.5	78.	0.
-41.	78.	0.
-40.5	78.	0.
-40.	78.	0.
-39.5	78.	0.
-39.	78.	0.
-38.5	78.	0.
-38.	78.	0.
-37.5	78.	0.
-37.	78.	0.
-36.5	78.	0.
-36.	78.	0.
-35.5	78.	0.
-35.	78.	0.
-34.5	78.	0.
-34.	78.	0.
-33.5	78.	0.
-33.	78.	0.
-32.5	78.	0.
-32.	78.	0.
-31.5	78.	0.
-31.	78.	0.
-30.5	78.	0.
-30.	78.	0.
-29.5	78.	0.
-29.	78.	0.
-28.5	78.	0.
-28.	78.	0.
-27.5	78.	0.
-27.	78.	0.
-26.5	78.	0.
-26.	78.	0.
-25.5	78.	0.
-25.	78.	0.
-24.5	78.	0.
-24.	78.	0.
-23.5	78.	0.
-23.	78.	9.0423024
-22.5	78.	11.248049169083155
-22.	78.	18.802961437591712
-21.5	78.	33.60935132509304
-21.	78.	16.14227809112544
-20.5	78.	48.53258693765836
-20.	78.	50.87019346913927
-19.5	78.	40.989808312732585
-18.	78.	56.43496414700783
13.5	78.	174.9572753772565
14.	78.	44.98474125715423
14.5	78.	45.166095045444315
15.	78.	43.43086292061849
15.5	78.	46.5213457512848
16.	78.	46.10422602199211
16.5	78.	41.142256583013626
17.	78.	42.45083929690191
17.5	78.	43.24246765946904
18.	78.	56.105667533333
21.	78.	143.2877229483248
21.5	78.	47.09938323941879
22.	78.	33.21767507624862
22.5	78.	33.428951999999995
23.	78.	71.96363813207017
23.5	78.	84.5383640140052
104.	78.	30.76366785505126
-119.	77.5	24.35318714374242
-118.5	77.5	24.79240765880313
-118.	77.5	39.78496414700783
-117.5	77.5	39.78496414700783
-117.	77.5	40.00996414700782
-116.5	77.5	14.842191049002608
-106.5	77.5	40.82880776010242
-105.5	77.5	20.60227245054614
-105.	77.5	48.261252351638404
-96.	77.5	15.059392823046421
-95.5	77.5	15.37889132304642
-91.	77.5	15.823985658803128
-90.5	77.5	16.52909928645202
-88.	77.5	33.415194408621886
-87.5	77.5	25.82864005860268
-87.	77.5	15.668538319253908
-86.5	77.5	15.672020129950251
-86.	77.5	17.325953646955476
-85.5	77.5	41.55207045482588
-85.	77.5	24.78181906603509
-84.5	77.5	24.31931906603509
-84.	77.5	24.226182767628554
-83.5	77.5	25.46205134521627
-83.	77.5	16.48178627843171
-82.5	77.5	20.18843299362775
-82.	77.5	22.029500747079855
-81.5	77.5	26.18166727956632
-81.	77.5	12.302702135696007
-80.5	77.5	11.6206730307158
-80.	77.5	11.09241296902934
-79.5	77.5	15.788391291772237
-71.	77.5	81.94924643256998
-70.5	77.5	71.66090450732746
-70.	77.5	88.26080377146275
-69.5	77.5	20.1966617429153
-69.	77.5	18.816115216958732
-68.5	77.5	48.6
-68.	77.5	36.53448931246652
-67.5	77.5	39.78653931246652
-67.	77.5	43.915165979133185
-66.5	77.5	40.363905979133186
-66.	77.5	16.983709656233263
-65.5	77.5	11.66575
-65.	77.5	0.
-64.5	77.5	0.
-64.	77.5	0.
-63.5	77.5	0.
-63.	77.5	0.
-62.5	77.5	0.
-62.	77.5	0.
-61.5	77.5	0.
-61.	77.5	0.
-60.5	77.5	0.
-60.	77.5	0.
-59.5	77.5	0.
-59.	77.5	0.
-58.5	77.5	0.
-58.	77.5	0.
-57.5	77.5	0.
-57.	77.5	0.
-56.5	77.5	0.
-56.	77.5	0.
-55.5	77.5	0.
-55.	77.5	0.
-54.5	77.5	0.
-54.	77.5	0.
-53.5	77.5	0.
-53.	77.5	0.
-52.5	77.5	0.
-52.	77.5	0.
-51.5	77.5	0.
-51.	77.5	0.
-50.5	77.5	0.
-50.	77.5	0.
-49.5	77.5	0.
-49.	77.5	0.
-48.5	77.5	0.
-48.	77.5	0.
-47.5	77.5	0.
-47.	77.5	0.
-46.5	77.5	0.
-46.	77.5	0.
-45.5	77.5	0.
-45.	77.5	0.
-44.5	77.5	0.
-44.	77.5	0.
-43.5	77.5	0.
-43.	77.5	0.
-42.5	77.5	0.
-42.	77.5	0.
-41.5	77.5	0.
-41.	77.5	0.
-40.5	77.5	0.
-40.	77.5	0.
-39.5	77.5	0.
-39.	77.5	0.
-38.5	77.5	0.
-38.	77.5	0.
-37.5	77.5	0.
-37.	77.5	0.
-36.5	77.5	0.
-36.	77.5	0.
-35.5	77.5	0.
-35.	77.5	0.
-34.5	77.5	0.
-34.	77.5	0.
-33.5	77.5	0.
-33.	77.5	0.
-32.5	77.5	0.
-32.	77.5	0.
-31.5	77.5	0.
-31.	77.5	0.
-30.5	77.5	0.
-30.	77.5	0.
-29.5	77.5	0.
-29.	77.5	0.
-28.5	77.5	0.
-28.	77.5	0.
-27.5	77.5	0.
-27.	77.5	0.
-26.5	77.5	0.
-26.	77.5	0.
-25.5	77.5	0.
-25.	77.5	0.
-24.5	77.5	0.
-24.	77.5	0.
-23.5	77.5	11.055074000000001
-23.	77.5	11.975190675071213
-22.5	77.5	21.30676536596327
-22.	77.5	15.043222932238887
-21.5	77.5	12.977073749999999
-21.	77.5	16.105302857142856
-20.5	77.5	26.035469674218895
-20.	77.5	40.881422208488395
-19.5	77.5	59.23864004215878
-19.	77.5	46.487175592147395
-18.5	77.5	52.42458654903969
14.	77.5	62.54029781584987
14.5	77.5	141.15009574738954
15.	77.5	34.77505713487434
15.5	77.5	26.257734799999998
16.	77.5	29.899028013167243
16.5	77.5	32.35502577045014
17.	77.5	32.9932169127967
101.5	77.5	55.3274660978898
102.	77.5	54.6524660978898
102.5	77.5	64.18284174011922
103.	77.5	26.174643529039542
103.5	77.5	27.047597754141755
104.	77.5	26.76750067189669
104.5	77.5	34.35077119376707
105.	77.5	28.58259196820767
105.5	77.5	27.665391338001736
-121.	77.	26.923500396789493
-120.5	77.	26.620247053583114
-120.	77.	35.77237234153271
-119.5	77.	26.78774675614953
-119.	77.	15.588226018277675
-118.5	77.	19.885392518277673
-118.	77.	22.916024233513276
-117.5	77.	14.35346019942062
-117.	77.	14.016242095772169
-116.5	77.	30.895156287316503
-115.	77.	34.14501868612234
-114.5	77.	35.4287102287459
-109.5	77.	42.44469348950173
-109.	77.	43.07880776010242
-101.	77.	46.01517387531672
-100.	77.	30.904506414150756
-97.	77.	47.7154197750683
-96.5	77.	47.9404197750683
-96.	77.	25.40955302193321
-95.5	77.	33.99692955012669
-95.	77.	38.08827155012669
-94.5	77.	36.889825369195066
-94.	77.	51.80943393641534
-92.	77.	31.673115395800693
-90.5	77.	36.092063017688446
-90.	77.	41.13496414700782
-89.5	77.	57.43956974904087
-89.	77.	27.815619252404414
-88.5	77.	29.179769248741554
-88.	77.	28.363391454152133
-87.5	77.	26.264573145507967
-87.	77.	18.895221260539696
-86.5	77.	10.658448659407037
-86.	77.	8.2503678
-85.5	77.	9.250308
-85.	77.	15.705757586700807
-84.5	77.	22.315017920618487
-84.	77.	15.96179804900261
-83.5	77.	23.109783239418793
-83.	77.	22.82507737219011
-82.5	77.	21.742525713165378
-82.	77.	16.1315500262676
-81.5	77.	18.54169302914258
-81.	77.	17.13723324613004
-80.5	77.	36.
-80.	77.	17.897385908000288
-79.5	77.	18.758478544848085
-79.	77.	59.68864004215878
-78.5	77.	53.7524660978898
-70.5	77.	34.97105331653583
-70.	77.	31.25890402657563
[truncated: 60,483 more rows]
