# Supplementary material for: Normative productivity of the global vegetation
Source: Carbon Balance Manag. 2008 Dec 24;3:8. doi: 10.1186/1750-0680-3-8 (PMC2654439; doi:10.1186/1750-0680-3-8)
Supplement: Additional file 6 — Gridded normative NPP, version 1.10.0. The file can be viewed with a spreadsheet. It stores tabular data: 3 columns separated by tabs and 62483 rows. Each row corresponds to a cell of the geographic grid of half-degree resolution. First two columns contain longitude and latitude for the north-west corner a cell in decimal degrees. West longitudes and south latitudes are negative. The third column contains NPP estimate in gC m-2 y-1 formed from the normative ensemble of estimates underlying Normative NPP 1.9.0. and outputs of Madison NPP model. Missing values are denoted by -9999. [file 1750-0680-3-8-S6.txt]

-44.	83.5	-9999
-43.5	83.5	-9999
-43.	83.5	23.85
-39.5	83.5	-9999
-39.	83.5	-9999
-38.5	83.5	-9999
-38.	83.5	-9999
-37.5	83.5	-9999
-37.	83.5	-9999
-36.5	83.5	0.
-36.	83.5	0.
-35.5	83.5	0.
-35.	83.5	0.
-34.5	83.5	0.
-34.	83.5	-9999
-33.5	83.5	0.
-33.	83.5	0.
-32.5	83.5	0.
-32.	83.5	0.
-31.5	83.5	0.
-31.	83.5	0.
-30.5	83.5	0.
-30.	83.5	0.
-29.5	83.5	-9999
-29.	83.5	0.
-28.5	83.5	-9999
-28.	83.5	-9999
-27.5	83.5	-9999
-82.5	83.	26.424878968699776
-82.	83.	21.812504623085385
-81.5	83.	31.94999999999999
-81.	83.	20.714091728955545
-80.5	83.	13.071721758418766
-80.	83.	15.4092130917521
-79.5	83.	22.94999999999999
-79.	83.	16.375876425085426
-78.5	83.	22.5
-78.	83.	22.94999999999999
-77.5	83.	23.4
-77.	83.	5.99006018217947
-76.5	83.	5.529809493661027
-76.	83.	0.
-75.5	83.	4.41
-75.	83.	4.589999999999998
-74.5	83.	6.794453333333334
-74.	83.	14.912130620922051
-73.5	83.	16.314349758418768
-73.	83.	5.792146666666667
-72.5	83.	0.
-72.	83.	0.
-71.5	83.	-9999
-71.	83.	0.
-70.5	83.	4.614386166666667
-70.	83.	5.490076666666667
-69.5	83.	6.997156666666666
-69.	83.	14.58255691390124
-68.5	83.	7.851539999999997
-68.	83.	13.929095376032784
-67.5	83.	24.3
-67.	83.	24.3
-66.5	83.	24.3
-66.	83.	24.75
-65.5	83.	17.537186425085434
-65.	83.	12.457896783589305
-64.5	83.	13.07938
-64.	83.	13.969495
-48.	83.	23.85
-47.5	83.	23.85
-47.	83.	23.85
-46.5	83.	0.
-46.	83.	4.1581043499999994
-45.5	83.	4.379011833333333
-45.	83.	-9999
-44.5	83.	0.
-44.	83.	0.
-43.5	83.	0.
-43.	83.	0.
-42.5	83.	0.
-42.	83.	0.
-41.5	83.	0.
-41.	83.	0.
-40.5	83.	-9999
-40.	83.	-9999
-39.5	83.	-9999
-39.	83.	0.
-38.5	83.	0.
-38.	83.	0.
-37.5	83.	0.
-37.	83.	0.
-36.5	83.	0.
-36.	83.	0.
-35.5	83.	0.
-35.	83.	0.
-34.5	83.	0.
-34.	83.	0.
-33.5	83.	0.
-33.	83.	-9999
-32.5	83.	-9999
-32.	83.	-9999
-31.5	83.	0.
-31.	83.	0.
-30.5	83.	0.
-30.	83.	0.
-29.5	83.	0.
-29.	83.	0.
-28.5	83.	0.
-28.	83.	0.
-27.5	83.	0.
-27.	83.	0.
-26.5	83.	0.
-26.	83.	0.
-25.5	83.	0.
-25.	83.	6.029999999999999
-24.5	83.	28.8
-24.	83.	30.6
-23.5	83.	30.6
-23.	83.	30.6
-87.	82.5	37.22880776010242
-86.5	82.5	26.1
-86.	82.5	15.973111305982178
-85.5	82.5	25.19999999999999
-85.	82.5	25.19999999999999
-84.5	82.5	25.65
-84.	82.5	34.46365785935605
-83.5	82.5	26.1
-83.	82.5	14.9051430917521
-82.5	82.5	17.4732030917521
-82.	82.5	7.300018467893755
-81.5	82.5	6.795550266109449
-81.	82.5	21.15
-80.5	82.5	4.511575999999998
-80.	82.5	3.6561411666666666
-79.5	82.5	0.
-79.	82.5	0.
-78.5	82.5	0.
-78.	82.5	0.
-77.5	82.5	0.
-77.	82.5	0.
-76.5	82.5	0.
-76.	82.5	-9999
-75.5	82.5	0.
-75.	82.5	0.
-74.5	82.5	0.
-74.	82.5	0.
-73.5	82.5	0.
-73.	82.5	0.
-72.5	82.5	0.
-72.	82.5	0.
-71.5	82.5	0.
-71.	82.5	0.
-70.5	82.5	0.
-70.	82.5	0.
-69.5	82.5	0.
-69.	82.5	0.
-68.5	82.5	0.
-68.	82.5	0.
-67.5	82.5	0.
-67.	82.5	0.
-66.5	82.5	0.
-66.	82.5	0.
-65.5	82.5	0.
-65.	82.5	1.6666666666666667
-64.5	82.5	1.6333333333333335
-64.	82.5	7.405727499999999
-63.5	82.5	6.306763383958578
-63.	82.5	11.235161855051258
-62.5	82.5	10.740913557477995
-62.	82.5	16.940378507249473
-57.5	82.5	24.75
-57.	82.5	25.65
-56.5	82.5	14.102187287588714
-56.	82.5	24.75
-55.5	82.5	16.165460151875735
-55.	82.5	15.512497287588715
-54.	82.5	13.447849305982174
-53.5	82.5	16.290076958973263
-51.5	82.5	16.290076958973263
-51.	82.5	4.759783833333333
-50.5	82.5	15.267416425085434
-50.	82.5	24.75
-49.5	82.5	24.75
-49.	82.5	24.75
-48.5	82.5	24.75
-48.	82.5	25.65
-47.5	82.5	7.387646666666666
-47.	82.5	8.14464
-46.5	82.5	6.926473333333334
-46.	82.5	5.914761666666666
-45.5	82.5	-9999
-45.	82.5	-9999
-44.5	82.5	0.
-44.	82.5	0.
-43.5	82.5	0.
-43.	82.5	0.
-42.5	82.5	0.
-42.	82.5	-9999
-41.5	82.5	0.
-41.	82.5	0.
-40.5	82.5	-9999
-40.	82.5	-9999
-39.5	82.5	0.
-39.	82.5	0.
-38.5	82.5	0.
-38.	82.5	0.
-37.5	82.5	0.
-37.	82.5	0.
-36.5	82.5	0.
-36.	82.5	0.
-35.5	82.5	0.
-35.	82.5	0.
-34.5	82.5	0.
-34.	82.5	0.
-33.5	82.5	0.
-33.	82.5	0.
-32.5	82.5	0.
-32.	82.5	0.
-31.5	82.5	0.
-31.	82.5	0.
-30.5	82.5	0.
-30.	82.5	0.
-29.5	82.5	0.
-29.	82.5	0.
-28.5	82.5	0.
-28.	82.5	7.541756666666667
-27.5	82.5	8.914461666666666
-27.	82.5	8.810725
-26.5	82.5	7.875519999999998
-26.	82.5	7.886874999999999
-25.5	82.5	7.447874999999999
-25.	82.5	5.3725896666666655
-24.5	82.5	5.002762149999998
-24.	82.5	5.816574166666666
-23.5	82.5	6.234051000000001
-91.5	82.	29.364884117388687
-91.	82.	30.67707971925886
-90.5	82.	30.67707971925886
-90.	82.	29.589884117388685
-89.5	82.	28.203066078259127
-89.	82.	20.69999999999999
-88.5	82.	3.9458603104610233
-88.	82.	4.095860310461025
-87.5	82.	4.2299999999999995
-87.	82.	20.25
-86.5	82.	3.9458603104610233
-86.	82.	10.9603852278136
-85.5	82.	15.75
-85.	82.	-9999
-84.5	82.	0.
-84.	82.	0.
-83.5	82.	0.
-83.	82.	0.
-82.5	82.	0.
-82.	82.	0.
-81.5	82.	0.
-81.	82.	0.
-80.5	82.	-9999
-80.	82.	-9999
-79.5	82.	0.
-79.	82.	0.
-78.5	82.	0.
-78.	82.	0.
-77.5	82.	0.
-77.	82.	0.
-76.5	82.	0.
-76.	82.	0.
-75.5	82.	0.
-75.	82.	0.
-74.5	82.	0.
-74.	82.	0.
-73.5	82.	0.
-73.	82.	0.
-72.5	82.	0.
-72.	82.	4.2299999999999995
-71.5	82.	4.68
-71.	82.	5.663048212542715
-70.5	82.	5.768031792010928
-70.	82.	5.768031792010928
-69.5	82.	6.3
-69.	82.	7.204697242985183
-68.5	82.	7.204697242985183
-68.	82.	6.838349964564997
-67.5	82.	6.904697242985182
-67.	82.	8.52286
-66.5	82.	8.426996208273014
-66.	82.	8.457791325036615
-65.5	82.	5.246914467893755
-65.	82.	6.244962636844443
-64.5	82.	5.456040683912854
-61.5	82.	25.65
-61.	82.	15.856279929129991
-60.5	82.	17.881893262463326
-60.	82.	26.55
-59.5	82.	26.55
-59.	82.	7.8772850000000005
-58.5	82.	7.176304999999999
-58.	82.	6.042277142857143
-57.5	82.	5.13
-57.	82.	5.13
-56.5	82.	5.13
-56.	82.	7.89741
-55.5	82.	7.884878333333333
-55.	82.	7.359613333333333
-54.5	82.	7.326631002071278
-54.	82.	6.681206666666665
-53.5	82.	6.503706666666666
-53.	82.	6.949509999999999
-52.5	82.	25.65
-52.	82.	6.261686666666667
-51.5	82.	7.206948333333333
-51.	82.	25.65
-50.5	82.	16.740076958973262
-50.	82.	-9999
-49.5	82.	0.
-49.	82.	0.
-48.5	82.	0.
-48.	82.	0.
-47.5	82.	0.
-47.	82.	0.
-46.5	82.	0.
-46.	82.	5.13
-45.5	82.	25.65
-45.	82.	-9999
-44.5	82.	0.
-44.	82.	0.
-43.5	82.	0.
-43.	82.	0.
-42.5	82.	0.
-42.	82.	0.
-41.5	82.	0.
-41.	82.	0.
-40.5	82.	0.
-40.	82.	0.
-39.5	82.	0.
-39.	82.	0.
-38.5	82.	0.
-38.	82.	0.
-37.5	82.	0.
-37.	82.	0.
-36.5	82.	0.
-36.	82.	0.
-35.5	82.	0.
-35.	82.	0.
-34.5	82.	0.
-34.	82.	0.
-33.5	82.	0.
-33.	82.	0.
-32.5	82.	0.
-32.	82.	0.
-31.5	82.	0.
-31.	82.	-9999
-30.5	82.	-9999
-30.	82.	-9999
-29.5	82.	-9999
-29.	82.	-9999
-28.5	82.	0.
-28.	82.	0.
-27.5	82.	0.
-27.	82.	6.7071549999999975
-26.5	82.	7.82787
-25.5	82.	30.6
-25.	82.	31.5
-24.5	82.	31.05
-24.	82.	28.8
-23.5	82.	6.12
-23.	82.	6.264159833333333
-21.	82.	32.39999999999999
-20.5	82.	5.875473922232456
-18.	82.	18.610385227813598
-17.5	82.	33.3
-17.	82.	35.1
-16.5	82.	20.612580931383075
-16.	82.	19.08255691390124
-15.5	82.	21.26414463762815
-15.	82.	36.
-14.5	82.	36.
-14.	82.	24.512504623085384
-94.	81.5	34.119693489501735
-93.5	81.5	33.89469348950173
-93.	81.5	30.745361906237367
-92.5	81.5	30.63865785935605
-92.	81.5	30.41365785935605
-90.	81.5	12.769104038862645
-89.5	81.5	12.818649919788246
-89.	81.5	29.55207971925886
-88.5	81.5	9.775693239752956
-88.	81.5	6.192991916788951
-87.5	81.5	4.013048212542716
-87.	81.5	4.013048212542716
-86.5	81.5	3.7208603104610254
-86.	81.5	3.7958603104610247
-85.5	81.5	2.85
-85.	81.5	3.06
-84.5	81.5	0.
-84.	81.5	0.
-83.5	81.5	0.
-83.	81.5	0.
-82.5	81.5	0.
-82.	81.5	0.
-81.5	81.5	0.
-81.	81.5	0.
-80.5	81.5	0.
-80.	81.5	0.
-79.5	81.5	0.
-79.	81.5	3.96
-78.5	81.5	0.
-78.	81.5	3.5100000000000002
-77.5	81.5	0.
-77.	81.5	0.
-76.5	81.5	0.
-76.	81.5	0.
-75.5	81.5	0.
-75.	81.5	0.
-74.5	81.5	0.
-74.	81.5	0.
-73.5	81.5	0.
-73.	81.5	0.
-72.5	81.5	0.
-72.	81.5	5.4
-71.5	81.5	7.129697242985183
-71.	81.5	9.781697408966592
-70.5	81.5	9.304414551823735
-70.	81.5	9.356398467893756
-69.5	81.5	9.082167636844442
-69.	81.5	8.759702964580795
-68.5	81.5	9.47814483254321
-68.	81.5	7.840820107437937
-67.5	81.5	7.997505821723651
-67.	81.5	8.315768463738682
-66.5	81.5	19.865378507249474
-63.5	81.5	27.44999999999999
-63.	81.5	27.44999999999999
-62.	81.5	19.589091728955545
-61.5	81.5	19.13909172895555
-61.	81.5	26.55
-60.5	81.5	0.
-60.	81.5	0.
-59.5	81.5	0.
-59.	81.5	0.
-58.5	81.5	0.
-58.	81.5	0.
-57.5	81.5	0.
-57.	81.5	0.
-56.5	81.5	0.
-56.	81.5	0.
-55.5	81.5	0.
-55.	81.5	5.766163833333334
-54.5	81.5	0.
-54.	81.5	0.
-53.5	81.5	0.
-53.	81.5	0.
-52.5	81.5	0.
-52.	81.5	0.
-51.5	81.5	0.
-51.	81.5	0.
-50.5	81.5	0.
-50.	81.5	0.
-49.5	81.5	0.
-49.	81.5	0.
-48.5	81.5	0.
-48.	81.5	0.
-47.5	81.5	0.
-47.	81.5	0.
-46.5	81.5	0.
-46.	81.5	0.
-45.5	81.5	0.
-45.	81.5	0.
-44.5	81.5	0.
-44.	81.5	0.
-43.5	81.5	0.
-43.	81.5	0.
-42.5	81.5	0.
-42.	81.5	0.
-41.5	81.5	0.
-41.	81.5	0.
-40.5	81.5	0.
-40.	81.5	0.
-39.5	81.5	0.
-39.	81.5	0.
-38.5	81.5	0.
-38.	81.5	0.
-37.5	81.5	0.
-37.	81.5	0.
-36.5	81.5	0.
-36.	81.5	0.
-35.5	81.5	0.
-35.	81.5	0.
-34.5	81.5	0.
-34.	81.5	0.
-33.5	81.5	0.
-33.	81.5	0.
-32.5	81.5	0.
-32.	81.5	0.
-31.5	81.5	0.
-31.	81.5	0.
-30.5	81.5	0.
-30.	81.5	0.
-29.5	81.5	0.
-29.	81.5	0.
-28.5	81.5	0.
-28.	81.5	0.
-27.5	81.5	-9999
-27.	81.5	-9999
-26.5	81.5	-9999
-26.	81.5	0.
-25.5	81.5	0.
-25.	81.5	0.
-24.5	81.5	0.
-24.	81.5	6.765473333333333
-23.5	81.5	6.861583123252307
-23.	81.5	5.55
-22.5	81.5	6.933574333333333
-22.	81.5	16.21540691735519
-21.5	81.5	33.3
-21.	81.5	7.940016666666666
-20.5	81.5	7.734358333333332
-20.	81.5	31.5
-19.5	81.5	7.417444999999998
-19.	81.5	31.94999999999999
-18.5	81.5	30.15
-18.	81.5	0.
-17.5	81.5	0.
-17.	81.5	0.
-16.5	81.5	5.532848666666665
-16.	81.5	5.8500000000000005
-15.5	81.5	6.632871398198568
-15.	81.5	5.889308837538022
-14.5	81.5	8.479211116310863
-14.	81.5	9.0296314939274
56.5	81.5	12.
57.	81.5	65.7
57.5	81.5	11.325000000000001
64.	81.5	46.53528918554723
64.5	81.5	46.53528918554723
90.5	81.5	-9999
95.	81.5	-9999
95.5	81.5	-9999
-95.	81.	4.3050256529910875
-94.5	81.	3.3299999999999996
-94.	81.	3.15
-93.5	81.	3.9380482125427165
-93.	81.	0.
-92.5	81.	0.
-92.	81.	2.79
-91.5	81.	12.03914463762815
-91.	81.	29.505911906237362
-89.	81.	12.422190788600691
-88.5	81.	9.850693239752953
-88.	81.	4.746792835749825
-87.5	81.	4.380025652991086
-87.	81.	7.856672895374115
-86.5	81.	34.97880776010242
-86.	81.	18.0685877960737
-85.5	81.	6.360019239743316
-85.	81.	5.185714285714285
-84.5	81.	5.221428571428571
-84.	81.	5.438201988278075
-83.5	81.	3.2399999999999975
-83.	81.	3.15
-82.5	81.	3.6
-82.	81.	3.2399999999999975
-81.5	81.	4.0284617426045335
-81.	81.	4.830025652991087
-80.5	81.	5.355025652991088
-80.	81.	13.001372425571924
-79.5	81.	21.53607716691123
-79.	81.	15.165076958973263
-78.5	81.	4.838048212542716
-78.	81.	4.2299999999999995
-77.5	81.	0.
-77.	81.	0.
-76.5	81.	0.
-76.	81.	0.
-75.5	81.	0.
-75.	81.	0.
-74.5	81.	0.
-74.	81.	0.
-73.5	81.	0.
-73.	81.	0.
-72.5	81.	0.
-72.	81.	0.
-71.5	81.	5.082163199999998
-71.	81.	0.
-70.5	81.	0.
-70.	81.	0.
-69.5	81.	0.
-69.	81.	7.139564499999999
-68.5	81.	8.866292544882292
-66.	81.	26.139808312732583
-65.5	81.	27.233835650876202
-65.	81.	18.055503262463326
-64.5	81.	6.3132790000000005
-64.	81.	6.3543474999999985
-63.5	81.	8.211006007203897
-63.	81.	7.294277039322329
-62.5	81.	6.933165
-62.	81.	0.
-61.5	81.	6.504091666666665
-61.	81.	5.706482430642706
-60.5	81.	6.736094338727776
-60.	81.	5.38414271635699
-59.5	81.	4.7329686288333335
-59.	81.	0.
-58.5	81.	0.
-58.	81.	0.
-57.5	81.	0.
-57.	81.	0.
-56.5	81.	0.
-56.	81.	0.
-55.5	81.	0.
-55.	81.	0.
-54.5	81.	0.
-54.	81.	0.
-53.5	81.	0.
-53.	81.	0.
-52.5	81.	0.
-52.	81.	0.
-51.5	81.	0.
-51.	81.	0.
-50.5	81.	0.
-50.	81.	0.
-49.5	81.	0.
-49.	81.	0.
-48.5	81.	0.
-48.	81.	0.
-47.5	81.	0.
-47.	81.	0.
-46.5	81.	0.
-46.	81.	0.
-45.5	81.	0.
-45.	81.	0.
-44.5	81.	0.
-44.	81.	0.
-43.5	81.	0.
-43.	81.	0.
-42.5	81.	0.
-42.	81.	0.
-41.5	81.	0.
-41.	81.	0.
-40.5	81.	0.
-40.	81.	0.
-39.5	81.	0.
-39.	81.	0.
-38.5	81.	0.
-38.	81.	0.
-37.5	81.	0.
-37.	81.	0.
-36.5	81.	0.
-36.	81.	0.
-35.5	81.	0.
-35.	81.	0.
-34.5	81.	0.
-34.	81.	0.
-33.5	81.	0.
-33.	81.	0.
-32.5	81.	0.
-32.	81.	0.
-31.5	81.	0.
-31.	81.	0.
-30.5	81.	0.
-30.	81.	0.
-29.5	81.	0.
-29.	81.	0.
-28.5	81.	0.
-28.	81.	0.
-27.5	81.	0.
-27.	81.	0.
-26.5	81.	0.
-26.	81.	1.0999999999999999
-25.5	81.	1.1333333333333333
-25.	81.	8.6491175
-24.5	81.	1.1333333333333333
-24.	81.	12.999999999999998
-23.5	81.	4.8
-23.	81.	1.6666666666666667
-22.5	81.	1.6666666666666667
-22.	81.	1.6333333333333335
-21.5	81.	1.6333333333333335
-21.	81.	7.541579999999999
-20.5	81.	0.
-20.	81.	0.
-19.5	81.	0.
-19.	81.	0.
-18.5	81.	6.135604416706647
-18.	81.	6.505144159198568
-17.5	81.	5.8500000000000005
-17.	81.	6.
-16.5	81.	6.
47.	81.	41.570018686122346
48.	81.	50.39999999999999
49.	81.	47.25
49.5	81.	45.45
50.	81.	45.89999999999999
50.5	81.	45.
55.	81.	59.39999999999999
55.5	81.	10.125
56.	81.	9.149999999999999
56.5	81.	9.975
57.	81.	58.05
57.5	81.	9.149999999999999
58.	81.	9.75
58.5	81.	67.04999999999998
59.5	81.	42.23538522781359
60.	81.	76.04999999999998
60.5	81.	71.1
61.	81.	71.1
61.5	81.	79.65
63.	81.	12.828324381000002
63.5	81.	11.7030540445
64.	81.	11.184155128571428
64.5	81.	11.966142493661028
93.	81.	-9999
93.5	81.	0.
94.	81.	0.
94.5	81.	0.
95.	81.	0.
95.5	81.	0.
96.	81.	0.
96.5	81.	0.
97.	81.	55.35
-96.	80.5	16.88909172895555
-95.5	80.5	5.629697242985183
-95.	80.5	3.4200000000000004
-94.5	80.5	0.
-94.	80.5	3.2399999999999975
-93.5	80.5	3.3943098333333332
-93.	80.5	0.
-92.5	80.5	0.
-92.	80.5	0.
-91.5	80.5	0.
-91.	80.5	0.
-90.5	80.5	0.
-90.	80.5	11.966666666666669
-89.5	80.5	6.984772932238887
-89.	80.5	35.16230755483303
-88.5	80.5	37.5524660978898
-88.	80.5	37.585230731926536
-86.5	80.5	36.920193469139264
-86.	80.5	23.764403880051212
-85.5	80.5	20.764403880051212
-85.	80.5	22.3887330489449
-84.5	80.5	23.270086937658363
-84.	80.5	43.629650738390126
-83.5	80.5	44.94286049226008
-83.	80.5	39.0841260353769
-82.5	80.5	25.787175592147406
-82.	80.5	15.365378507249474
-81.5	80.5	19.8
-81.	80.5	18.44999999999999
-80.5	80.5	-9999
-80.	80.5	0.
-79.5	80.5	0.
-79.	80.5	0.
-78.5	80.5	0.
-78.	80.5	0.
-77.5	80.5	0.
-77.	80.5	0.
-76.5	80.5	0.
-76.	80.5	0.
-75.5	80.5	0.
-75.	80.5	0.
-74.5	80.5	0.
-74.	80.5	0.
-73.5	80.5	0.
-73.	80.5	0.
-72.5	80.5	6.6709811666666665
-72.	80.5	7.332168
-71.5	80.5	9.739881721489612
-71.	80.5	12.27319289068248
-70.5	80.5	38.13988411738868
-67.5	80.5	32.69462319891578
-67.	80.5	32.69462319891578
-66.5	80.5	9.79196902632783
-66.	80.5	9.416152767463528
-65.5	80.5	9.640259597756401
-65.	80.5	6.5073130650896
-64.5	80.5	6.665719118257497
-64.	80.5	8.436810546828925
-63.5	80.5	8.133292989566593
-63.	80.5	6.621792835749825
-62.5	80.5	7.336763061849073
-62.	80.5	4.949999999999998
-61.5	80.5	9.509255000000001
-61.	80.5	8.634590000000001
-60.5	80.5	8.513909767299207
-60.	80.5	7.248628338727778
-59.5	80.5	4.713448922232457
-59.	80.5	4.875
-58.5	80.5	4.875
-58.	80.5	0.
-57.5	80.5	0.
-57.	80.5	0.
-56.5	80.5	0.
-56.	80.5	0.
-55.5	80.5	0.
-55.	80.5	0.
-54.5	80.5	0.
-54.	80.5	0.
-53.5	80.5	0.
-53.	80.5	0.
-52.5	80.5	0.
-52.	80.5	0.
-51.5	80.5	0.
-51.	80.5	0.
-50.5	80.5	0.
-50.	80.5	0.
-49.5	80.5	0.
-49.	80.5	0.
-48.5	80.5	0.
-48.	80.5	0.
-47.5	80.5	0.
-47.	80.5	0.
-46.5	80.5	0.
-46.	80.5	0.
-45.5	80.5	0.
-45.	80.5	0.
-44.5	80.5	0.
-44.	80.5	0.
-43.5	80.5	0.
-43.	80.5	0.
-42.5	80.5	0.
-42.	80.5	0.
-41.5	80.5	0.
-41.	80.5	0.
-40.5	80.5	0.
-40.	80.5	0.
-39.5	80.5	0.
-39.	80.5	0.
-38.5	80.5	0.
-38.	80.5	0.
-37.5	80.5	0.
-37.	80.5	0.
-36.5	80.5	0.
-36.	80.5	0.
-35.5	80.5	0.
-35.	80.5	0.
-34.5	80.5	0.
-34.	80.5	0.
-33.5	80.5	0.
-33.	80.5	0.
-32.5	80.5	0.
-32.	80.5	0.
-31.5	80.5	0.
-31.	80.5	0.
-30.5	80.5	0.
-30.	80.5	0.
-29.5	80.5	0.
-29.	80.5	0.
-28.5	80.5	0.
-28.	80.5	0.
-27.5	80.5	0.
-27.	80.5	0.
-26.5	80.5	0.
-26.	80.5	1.5999999999999999
-25.5	80.5	1.6333333333333335
-25.	80.5	1.6333333333333335
-24.5	80.5	1.5
-24.	80.5	1.6333333333333335
-23.5	80.5	1.6333333333333335
-23.	80.5	1.6333333333333335
-22.5	80.5	1.5999999999999999
-22.	80.5	2.033333333333333
-21.5	80.5	2.033333333333333
-21.	80.5	0.
-20.5	80.5	6.7944585
-20.	80.5	7.099566833333333
-19.5	80.5	6.606973999999998
-19.	80.5	6.821667444928421
-18.5	80.5	6.479562896465184
-18.	80.5	7.092189108273014
-17.5	80.5	7.389287035167253
18.	80.5	119.3197836233648
18.5	80.5	119.76978362336484
19.	80.5	104.4084994365239
19.5	80.5	103.11456974904087
20.	80.5	87.99041977506829
20.5	80.5	95.16521967500785
21.	80.5	100.92003971825638
21.5	80.5	121.16191287972485
22.5	80.5	100.92003971825638
23.	80.5	100.92003971825638
23.5	80.5	103.7334994365239
24.	80.5	93.19147090462302
24.5	80.5	94.4383640140052
25.	80.5	92.36090450732746
25.5	80.5	92.36090450732746
47.	80.5	48.14999999999999
47.5	80.5	34.9451562873165
48.	80.5	8.024999999999999
48.5	80.5	8.882871398198569
49.5	80.5	8.700000000000001
50.	80.5	36.999878968699775
53.	80.5	56.7
56.	80.5	58.05
56.5	80.5	56.7
57.5	80.5	63.45
59.5	80.5	14.51722548158492
92.	80.5	59.85
92.5	80.5	10.117497333333331
93.	80.5	0.
93.5	80.5	0.
94.	80.5	0.
94.5	80.5	0.
95.	80.5	0.
95.5	80.5	0.
96.	80.5	0.
96.5	80.5	0.
97.	80.5	0.
-99.5	80.	10.712769568429067
-99.	80.	32.36363813207018
-96.5	80.	10.049862183013232
-96.	80.	6.652482008404548
-95.5	80.	6.211763061849073
-95.	80.	4.777219505372799
-94.5	80.	9.833333333333334
-94.	80.	2.
-93.5	80.	2.733333333333333
-93.	80.	2.6999999999999997
-92.5	80.	2.1683333333333334
-92.	80.	2.1958821497465437
-91.5	80.	3.9532250068894004
-91.	80.	2.25908872913896
-90.5	80.	2.85908872913896
-90.	80.	0.
-89.5	80.	0.
-89.	80.	5.845834874361795
-88.5	80.	6.211763061849073
-88.	80.	8.081672895374115
-87.5	80.	8.370725197382468
-87.	80.	44.614860492260085
-86.5	80.	38.1841260353769
-86.	80.	13.658478544848085
-85.5	80.	14.452752037935456
-85.	80.	13.598536736950143
-84.5	80.	13.883478544848082
-84.	80.	9.473207732971929
-83.5	80.	6.436763061849075
-83.	80.	6.145834874361795
-82.5	80.	28.869623198915786
-82.	80.	10.1366383683568
-81.5	80.	6.802482008404546
-81.	80.	4.703461742604533
-80.5	80.	0.
-80.	80.	0.
-79.5	80.	0.
-79.	80.	0.
-78.5	80.	0.
-78.	80.	0.
-77.5	80.	0.
-77.	80.	0.
-76.5	80.	0.
-76.	80.	5.175
-75.5	80.	5.6994305999999995
-75.	80.	5.906258636518172
-74.5	80.	6.427648333333334
-74.	80.	6.870499833333334
-73.5	80.	7.113146666666668
-73.	80.	8.33343818217947
-72.5	80.	10.23589691015635
-72.	80.	12.2085448711542
-65.	80.	9.399921208213115
-64.5	80.	10.4336424939274
-64.	80.	9.990480169184973
-63.5	80.	6.786864350803886
-63.	80.	7.801301002071278
-62.5	80.	6.848303833333333
-62.	80.	6.623338499999998
-61.5	80.	0.
-61.	80.	0.
-60.5	80.	0.
-60.	80.	0.
-59.5	80.	0.
-59.	80.	0.
-58.5	80.	0.
-58.	80.	0.
-57.5	80.	0.
-57.	80.	0.
-56.5	80.	0.
-56.	80.	0.
-55.5	80.	0.
-55.	80.	0.
-54.5	80.	0.
-54.	80.	0.
-53.5	80.	0.
-53.	80.	0.
-52.5	80.	0.
-52.	80.	0.
-51.5	80.	0.
-51.	80.	0.
-50.5	80.	0.
-50.	80.	0.
-49.5	80.	0.
-49.	80.	0.
-48.5	80.	0.
-48.	80.	0.
-47.5	80.	0.
-47.	80.	0.
-46.5	80.	0.
-46.	80.	0.
-45.5	80.	0.
-45.	80.	0.
-44.5	80.	0.
-44.	80.	0.
-43.5	80.	0.
-43.	80.	0.
-42.5	80.	0.
-42.	80.	0.
-41.5	80.	0.
-41.	80.	0.
-40.5	80.	0.
-40.	80.	0.
-39.5	80.	0.
-39.	80.	0.
-38.5	80.	0.
-38.	80.	0.
-37.5	80.	0.
-37.	80.	0.
-36.5	80.	0.
-36.	80.	0.
-35.5	80.	0.
-35.	80.	0.
-34.5	80.	0.
-34.	80.	0.
-33.5	80.	0.
-33.	80.	0.
-32.5	80.	0.
-32.	80.	0.
-31.5	80.	0.
-31.	80.	0.
-30.5	80.	0.
-30.	80.	0.
-29.5	80.	0.
-29.	80.	0.
-28.5	80.	0.
-28.	80.	0.
-27.5	80.	0.
-27.	80.	0.
-26.5	80.	0.
-26.	80.	0.
-25.5	80.	0.
-25.	80.	0.
-24.5	80.	0.
-24.	80.	9.652591666666668
-23.5	80.	10.450218333333332
-23.	80.	10.998561666666667
-22.5	80.	11.392948333333335
-22.	80.	9.682973333333331
-21.5	80.	9.176731666666665
-21.	80.	11.309505481584921
-20.5	80.	44.959964147007824
-20.	80.	7.489396333333333
-19.5	80.	9.087688435775327
-19.	80.	9.481601282090429
-18.5	80.	9.929380846495025
11.	80.	79.15996414700783
11.5	80.	71.0121755921474
12.	80.	81.10380776010243
12.5	80.	87.55043563454424
13.	80.	93.29215772400087
13.5	80.	117.04924643256999
14.	80.	108.00849943652389
14.5	80.	104.79990876185546
16.	80.	23.397177327716523
16.5	80.	20.73129811631086
17.	80.	85.07019346913926
17.5	80.	123.45520073554381
18.	80.	113.91169225385438
18.5	80.	110.20182936245635
19.	80.	30.31286849093038
19.5	80.	29.83099983900683
20.	80.	26.861883468427468
20.5	80.	29.638142696149686
21.	80.	27.406323143178007
21.5	80.	27.45381262989229
22.	80.	30.143098290930393
22.5	80.	28.657647197258704
23.	80.	18.81641315006104
23.5	80.	17.55
24.	80.	16.424999999999997
24.5	80.	16.424999999999997
25.	80.	16.007142857142856
25.5	80.	27.545972716379275
26.	80.	29.477154205216106
26.5	80.	36.55481289682401
91.5	80.	9.45811439366103
92.	80.	8.959765357142858
92.5	80.	9.058401
93.	80.	9.127759142857142
94.	80.	58.05
94.5	80.	52.2
95.	80.	0.
95.5	80.	0.
96.	80.	0.
96.5	80.	0.
97.	80.	0.
97.5	80.	0.
98.	80.	-9999
98.5	80.	-9999
99.	80.	0.
99.5	80.	49.95
-105.5	79.5	34.83863813207018
-105.	79.5	34.83863813207018
-104.5	79.5	36.114884117388684
-104.	79.5	35.66488411738869
-103.5	79.5	36.114884117388684
-94.5	79.5	9.819315401957267
-94.	79.5	8.916032450047478
-93.5	79.5	5.814285714285712
-93.	79.5	5.107142857142857
-92.5	79.5	5.042857142857143
-92.	79.5	5.631596435460829
-91.5	79.5	2.6951958413709676
-91.	79.5	5.443504624976251
-90.5	79.5	6.7149331964048224
-90.	79.5	0.
-89.5	79.5	0.
-89.	79.5	0.
-88.5	79.5	5.554697242985184
-88.	79.5	6.792991916788949
-87.5	79.5	4.139999999999998
-87.	79.5	12.9530420117923
-86.5	79.5	13.103042011792299
-86.	79.5	45.9154197750683
-85.5	79.5	49.36711711657032
-85.	79.5	42.729650738390134
-84.5	79.5	14.183478544848084
-84.	79.5	11.673231163167245
-83.5	79.5	7.167991916788949
-83.	79.5	5.138048212542716
-82.5	79.5	6.229697242985183
-82.	79.5	10.49986218301323
-81.5	79.5	7.973385429105502
-81.	79.5	6.529697242985182
-80.5	79.5	4.86
-80.	79.5	0.
-79.5	79.5	0.
-79.	79.5	6.9140749999999995
-78.5	79.5	0.
-78.	79.5	13.554874038862646
-77.5	79.5	13.945259496682894
-77.	79.5	43.344693489501736
-76.5	79.5	52.40465073839013
-76.	79.5	15.483778752726929
-75.5	79.5	16.061974181298357
-75.	79.5	15.336506917385837
-66.	79.5	35.96363813207018
-65.5	79.5	33.14462319891578
-65.	79.5	22.565378507249473
-64.5	79.5	6.261450559706646
-64.	79.5	5.8500000000000005
-63.5	79.5	5.8500000000000005
-63.	79.5	5.625
-62.5	79.5	0.
-62.	79.5	0.
-61.5	79.5	0.
-61.	79.5	0.
-60.5	79.5	0.
-60.	79.5	0.
-59.5	79.5	0.
-59.	79.5	0.
-58.5	79.5	0.
-58.	79.5	0.
-57.5	79.5	0.
-57.	79.5	0.
-56.5	79.5	0.
-56.	79.5	0.
-55.5	79.5	0.
-55.	79.5	0.
-54.5	79.5	0.
-54.	79.5	0.
-53.5	79.5	0.
-53.	79.5	0.
-52.5	79.5	0.
-52.	79.5	0.
-51.5	79.5	0.
-51.	79.5	0.
-50.5	79.5	0.
-50.	79.5	0.
-49.5	79.5	0.
-49.	79.5	0.
-48.5	79.5	0.
-48.	79.5	0.
-47.5	79.5	0.
-47.	79.5	0.
-46.5	79.5	0.
-46.	79.5	0.
-45.5	79.5	0.
-45.	79.5	0.
-44.5	79.5	0.
-44.	79.5	0.
-43.5	79.5	0.
-43.	79.5	0.
-42.5	79.5	0.
-42.	79.5	0.
-41.5	79.5	0.
-41.	79.5	0.
-40.5	79.5	0.
-40.	79.5	0.
-39.5	79.5	0.
-39.	79.5	0.
-38.5	79.5	0.
-38.	79.5	0.
-37.5	79.5	0.
-37.	79.5	0.
-36.5	79.5	0.
-36.	79.5	0.
-35.5	79.5	0.
-35.	79.5	0.
-34.5	79.5	0.
-34.	79.5	0.
-33.5	79.5	0.
-33.	79.5	0.
-32.5	79.5	0.
-32.	79.5	0.
-31.5	79.5	0.
-31.	79.5	0.
-30.5	79.5	0.
-30.	79.5	0.
-29.5	79.5	0.
-29.	79.5	0.
-28.5	79.5	0.
-28.	79.5	0.
-27.5	79.5	0.
-27.	79.5	0.
-26.5	79.5	0.
-26.	79.5	0.
-25.5	79.5	0.
-25.	79.5	0.
-24.5	79.5	0.
-24.	79.5	0.
-23.5	79.5	6.301592833333333
-23.	79.5	7.502729499999998
-22.5	79.5	8.90192114492842
-22.	79.5	11.243753803637881
-21.5	79.5	12.310381133914222
-21.	79.5	10.985078467893757
-20.5	79.5	9.459276666666668
-20.	79.5	13.086166925571925
11.	79.5	22.396434262111054
11.5	79.5	18.773008566666665
12.	79.5	0.
12.5	79.5	0.
13.	79.5	0.
13.5	79.5	72.87723890708803
14.	79.5	22.338731666666664
14.5	79.5	0.
15.	79.5	30.154414042002234
15.5	79.5	150.97239434968287
16.	79.5	25.170602922498826
16.5	79.5	18.386220333333334
17.	79.5	16.84137145
17.5	79.5	17.814549483333334
18.	79.5	67.03750462308538
18.5	79.5	31.31285261529253
22.5	79.5	35.61094909202596
23.	79.5	31.93972574368279
23.5	79.5	29.15558860229293
24.	79.5	30.64434306729823
94.5	79.5	8.979750433333333
95.	79.5	0.
95.5	79.5	0.
96.	79.5	9.316616166666668
96.5	79.5	11.868041666666665
97.	79.5	12.645105000000001
97.5	79.5	12.962381666666667
98.	79.5	0.
98.5	79.5	0.
99.	79.5	0.
99.5	79.5	8.260120986
101.5	79.5	53.1
102.	79.5	53.1
102.5	79.5	13.77443833333333
-111.	79.	35.09958654903969
-105.	79.	36.339884117388685
-104.5	79.	12.599483674101728
-104.	79.	13.616742857634678
-103.5	79.	18.803165079856896
-103.	79.	19.517591827232746
-102.5	79.	30.64432892967803
-102.	79.	18.131274477646354
-101.5	79.	27.92442367489945
-101.	79.	29.96230956800963
-100.5	79.	29.273781654407706
-98.	79.	31.74512565880313
-97.5	79.	30.397465887703543
-97.	79.	29.840539887703546
-94.	79.	16.923829907145098
-93.5	79.	14.468216912796711
-93.	79.	12.657121296471237
-92.5	79.	7.026050751729118
-92.	79.	2.52
-91.5	79.	2.88
-91.	79.	2.3600000000000003
-90.5	79.	6.161074262991883
-90.	79.	0.
-89.5	79.	3.78
-89.	79.	5.854697242985183
-88.5	79.	10.31329470579623
-88.	79.	30.97707045482588
-87.5	79.	10.400690151608627
-87.	79.	14.217668447438673
-86.5	79.	22.668269515901876
-86.	79.	18.41948074365363
-85.5	79.	19.06505020073913
-85.	79.	18.528145879689752
-84.5	79.	12.161341174806095
-84.	79.	12.246271831494262
-83.5	79.	14.4259067705004
-83.	79.	13.202746247060055
-82.5	79.	15.066792661805177
-82.	79.	33.5245865490397
-81.5	79.	7.561763061849075
-81.	79.	0.
-80.5	79.	0.
-80.	79.	0.
-79.5	79.	0.
-79.	79.	0.
-78.5	79.	0.
-78.	79.	0.
-77.5	79.	-9999
-77.	79.	6.296896333333332
-76.5	79.	9.108424053013492
-76.	79.	37.60991510507041
-75.5	79.	49.84017387531672
-71.	79.	27.32407323547008
-70.5	79.	26.446446145566533
-70.	79.	24.9670004215891
-69.5	79.	22.987984654884947
-69.	79.	23.27245819453852
-68.5	79.	13.945286371586576
-68.	79.	11.924862183013232
-67.5	79.	12.350690151608626
-67.	79.	7.253461742604533
-66.5	79.	9.289141666666668
-66.	79.	0.
-65.5	79.	0.
-65.	79.	0.
-64.5	79.	0.
-64.	79.	0.
-63.5	79.	0.
-63.	79.	0.
-62.5	79.	0.
-62.	79.	0.
-61.5	79.	0.
-61.	79.	0.
-60.5	79.	0.
-60.	79.	0.
-59.5	79.	0.
-59.	79.	0.
-58.5	79.	0.
-58.	79.	0.
-57.5	79.	0.
-57.	79.	0.
-56.5	79.	0.
-56.	79.	0.
-55.5	79.	0.
-55.	79.	0.
-54.5	79.	0.
-54.	79.	0.
-53.5	79.	0.
-53.	79.	0.
-52.5	79.	0.
-52.	79.	0.
-51.5	79.	0.
-51.	79.	0.
-50.5	79.	0.
-50.	79.	0.
-49.5	79.	0.
-49.	79.	0.
-48.5	79.	0.
-48.	79.	0.
-47.5	79.	0.
-47.	79.	0.
-46.5	79.	0.
-46.	79.	0.
-45.5	79.	0.
-45.	79.	0.
-44.5	79.	0.
-44.	79.	0.
-43.5	79.	0.
-43.	79.	0.
-42.5	79.	0.
-42.	79.	0.
-41.5	79.	0.
-41.	79.	0.
-40.5	79.	0.
-40.	79.	0.
-39.5	79.	0.
-39.	79.	0.
-38.5	79.	0.
-38.	79.	0.
-37.5	79.	0.
-37.	79.	0.
-36.5	79.	0.
-36.	79.	0.
-35.5	79.	0.
-35.	79.	0.
-34.5	79.	0.
-34.	79.	0.
-33.5	79.	0.
-33.	79.	0.
-32.5	79.	0.
-32.	79.	0.
-31.5	79.	0.
-31.	79.	0.
-30.5	79.	0.
-30.	79.	0.
-29.5	79.	0.
-29.	79.	0.
-28.5	79.	0.
-28.	79.	0.
-27.5	79.	0.
-27.	79.	0.
-26.5	79.	0.
-26.	79.	0.
-25.5	79.	0.
-25.	79.	0.
-24.5	79.	0.
-24.	79.	0.
-23.5	79.	0.
-23.	79.	0.
-22.5	79.	0.
-22.	79.	6.3
-21.5	79.	16.77577705000224
10.5	79.	66.98244602521365
11.5	79.	105.75849943652389
12.	79.	109.8
12.5	79.	17.349070166666667
13.	79.	0.
13.5	79.	0.
14.	79.	31.07451220685739
14.5	79.	20.473963333333334
15.	79.	40.66322379999979
15.5	79.	40.20189494584784
16.	79.	60.98294774498254
16.5	79.	23.121348502139583
17.	79.	18.209694333333335
17.5	79.	17.559653554666667
18.	79.	0.
18.5	79.	19.349999999999998
19.	79.	29.330811925748346
19.5	79.	30.955725633787523
20.	79.	36.35117595340932
20.5	79.	114.58669225385438
21.	79.	117.39416306597634
97.5	79.	17.104405650019515
98.	79.	8.775469896465184
98.5	79.	8.399999999999999
99.	79.	8.325000000000001
100.5	79.	23.278208904069288
101.	79.	8.512007125
101.5	79.	2.4450834285714285
102.	79.	0.
102.5	79.	0.
103.	79.	0.
103.5	79.	9.427674624999998
104.	79.	11.600402857142857
104.5	79.	19.9113275
-112.	78.5	37.239884117388684
-111.5	78.5	12.413449747825338
-111.	78.5	14.421531176396767
-110.5	78.5	13.658032776931105
-110.	78.5	11.268969388387443
-103.5	78.5	20.87297645880313
-103.	78.5	11.589906745042898
-102.5	78.5	12.06160418948734
-102.	78.5	14.203951897940247
-101.5	78.5	15.987613009051358
-101.	78.5	12.432546989867657
-100.5	78.5	12.59886465424418
-100.	78.5	12.886654715669275
-99.5	78.5	40.19469348950173
-98.	78.5	13.786577442111495
-97.5	78.5	11.939991036751957
-97.	78.5	11.848814402509296
-96.5	78.5	11.836314402509295
-96.	78.5	37.79961913601926
-95.5	78.5	49.01659213949614
-92.5	78.5	23.656163887703546
-92.	78.5	15.037204182676172
-91.5	78.5	15.814468987343162
-91.	78.5	15.568841257524825
-90.5	78.5	15.91020022630253
-90.	78.5	22.14987896869978
-89.5	78.5	8.967384653519002
-89.	78.5	10.300292890682481
-87.5	78.5	34.989884117388684
-87.	78.5	17.6205608442719
-86.5	78.5	14.802121863079375
-86.	78.5	15.166754857585353
-85.5	78.5	15.857975063089818
-85.	78.5	14.811848955798792
-84.5	78.5	16.001133400243233
-84.	78.5	15.974095221289094
-83.5	78.5	12.724475247134965
-83.	78.5	13.943449662700756
-82.5	78.5	24.19951946032121
-82.	78.5	13.088294705796228
-81.5	78.5	10.140496666666666
-81.	78.5	0.
-80.5	78.5	0.
-80.	78.5	0.
-79.5	78.5	0.
-79.	78.5	0.
-78.5	78.5	0.
-78.	78.5	0.
-77.5	78.5	0.
-77.	78.5	6.603620500465185
-76.5	78.5	6.149999999999999
-76.	78.5	12.129162987093109
-73.	78.5	44.42880776010243
-72.5	78.5	44.42880776010243
-72.	78.5	31.39300567149965
-71.5	78.5	10.227966666666665
-71.	78.5	12.644614633402432
-70.5	78.5	14.876095304227125
-70.	78.5	15.482357979488372
-69.5	78.5	14.315662979488373
-69.	78.5	6.180747219167839
-68.5	78.5	5.582367076310695
-68.	78.5	0.
-67.5	78.5	0.
-67.	78.5	0.
-66.5	78.5	0.
-66.	78.5	0.
-65.5	78.5	0.
-65.	78.5	0.
-64.5	78.5	0.
-64.	78.5	0.
-63.5	78.5	0.
-63.	78.5	0.
-62.5	78.5	0.
-62.	78.5	0.
-61.5	78.5	0.
-61.	78.5	0.
-60.5	78.5	0.
-60.	78.5	0.
-59.5	78.5	0.
-59.	78.5	0.
-58.5	78.5	0.
-58.	78.5	0.
-57.5	78.5	0.
-57.	78.5	0.
-56.5	78.5	0.
-56.	78.5	0.
-55.5	78.5	0.
-55.	78.5	0.
-54.5	78.5	0.
-54.	78.5	0.
-53.5	78.5	0.
-53.	78.5	0.
-52.5	78.5	0.
-52.	78.5	0.
-51.5	78.5	0.
-51.	78.5	0.
-50.5	78.5	0.
-50.	78.5	0.
-49.5	78.5	0.
-49.	78.5	0.
-48.5	78.5	0.
-48.	78.5	0.
-47.5	78.5	0.
-47.	78.5	0.
-46.5	78.5	0.
-46.	78.5	0.
-45.5	78.5	0.
-45.	78.5	0.
-44.5	78.5	0.
-44.	78.5	0.
-43.5	78.5	0.
-43.	78.5	0.
-42.5	78.5	0.
-42.	78.5	0.
-41.5	78.5	0.
-41.	78.5	0.
-40.5	78.5	0.
-40.	78.5	0.
-39.5	78.5	0.
-39.	78.5	0.
-38.5	78.5	0.
-38.	78.5	0.
-37.5	78.5	0.
-37.	78.5	0.
-36.5	78.5	0.
-36.	78.5	0.
-35.5	78.5	0.
-35.	78.5	0.
-34.5	78.5	0.
-34.	78.5	0.
-33.5	78.5	0.
-33.	78.5	0.
-32.5	78.5	0.
-32.	78.5	0.
-31.5	78.5	0.
-31.	78.5	0.
-30.5	78.5	0.
-30.	78.5	0.
-29.5	78.5	0.
-29.	78.5	0.
-28.5	78.5	0.
-28.	78.5	0.
-27.5	78.5	0.
-27.	78.5	0.
-26.5	78.5	0.
-26.	78.5	0.
-25.5	78.5	0.
-25.	78.5	0.
-24.5	78.5	0.
-24.	78.5	0.
-23.5	78.5	0.
-23.	78.5	0.
-22.5	78.5	7.228200500000001
-22.	78.5	12.666693734073963
-19.5	78.5	42.695018686122346
13.	78.5	19.390339178024398
13.5	78.5	20.105005000000002
14.	78.5	35.46894082591592
15.	78.5	60.71765241415077
15.5	78.5	36.888954736285584
16.	78.5	27.434845031889488
16.5	78.5	59.54133844552255
17.	78.5	29.086078333333333
17.5	78.5	31.230777203100125
18.	78.5	21.428476666666665
18.5	78.5	23.615639628288246
20.5	78.5	166.23244621943036
21.	78.5	109.86456974904087
21.5	78.5	108.34503971825633
22.	78.5	112.60950289070573
22.5	78.5	106.59416306597633
99.5	78.5	57.354650738390134
100.	78.5	29.167994867976596
100.5	78.5	16.259248360449426
101.	78.5	9.893287697250699
101.5	78.5	10.458174446055438
102.	78.5	10.532157717545678
102.5	78.5	10.366131717545677
103.	78.5	13.140998578904533
103.5	78.5	13.427693473793374
104.	78.5	18.47400756774067
-114.5	78.	37.652079719258865
-113.	78.	24.39619171879639
-112.5	78.	23.13619171879639
-112.	78.	14.83882788566678
-111.5	78.	17.48907589837047
-111.	78.	15.588489919788246
-110.5	78.	10.471277766305766
-105.5	78.	46.55465073839013
-102.	78.	41.91230755483302
-100.	78.	13.154138872809435
-96.5	78.	15.881408139857639
-95.5	78.	18.57024781475383
-95.	78.	28.070018686122346
-94.5	78.	27.555099124081565
-94.	78.	37.574619136019265
-88.	78.	38.36674971826195
-87.5	78.	28.091861263999675
-87.	78.	36.535019859128184
-86.5	78.	38.50733690154175
-85.5	78.	59.960904507327456
-85.	78.	15.024578062317955
-84.5	78.	11.707427459115378
-84.	78.	15.126282090760169
-83.5	78.	19.799253179656
-83.	78.	18.772425220861443
-82.5	78.	13.934062993627746
-82.	78.	13.002627208899197
-81.5	78.	10.34908515917025
-81.	78.	0.
-80.5	78.	0.
-80.	78.	5.55
-79.5	78.	6.375
-79.	78.	11.472488636784544
-78.5	78.	20.557665532130397
-71.5	78.	13.342645948325503
-71.	78.	12.609372997000495
-70.5	78.	13.996182610291218
-70.	78.	16.432759919788246
-69.5	78.	15.964657272807395
-69.	78.	13.714155102673159
-68.5	78.	7.729636207946742
-68.	78.	8.217865833333333
-67.5	78.	6.899999999999999
-67.	78.	7.167674833333333
-66.5	78.	0.
-66.	78.	0.
-65.5	78.	0.
-65.	78.	0.
-64.5	78.	0.
-64.	78.	0.
-63.5	78.	0.
-63.	78.	0.
-62.5	78.	0.
-62.	78.	0.
-61.5	78.	0.
-61.	78.	0.
-60.5	78.	0.
-60.	78.	0.
-59.5	78.	0.
-59.	78.	0.
-58.5	78.	0.
-58.	78.	0.
-57.5	78.	0.
-57.	78.	0.
-56.5	78.	0.
-56.	78.	0.
-55.5	78.	0.
-55.	78.	0.
-54.5	78.	0.
-54.	78.	0.
-53.5	78.	0.
-53.	78.	0.
-52.5	78.	0.
-52.	78.	0.
-51.5	78.	0.
-51.	78.	0.
-50.5	78.	0.
-50.	78.	0.
-49.5	78.	0.
-49.	78.	0.
-48.5	78.	0.
-48.	78.	0.
-47.5	78.	0.
-47.	78.	0.
-46.5	78.	0.
-46.	78.	0.
-45.5	78.	0.
-45.	78.	0.
-44.5	78.	0.
-44.	78.	0.
-43.5	78.	0.
-43.	78.	0.
-42.5	78.	0.
-42.	78.	0.
-41.5	78.	0.
-41.	78.	0.
-40.5	78.	0.
-40.	78.	0.
-39.5	78.	0.
-39.	78.	0.
-38.5	78.	0.
-38.	78.	0.
-37.5	78.	0.
-37.	78.	0.
-36.5	78.	0.
-36.	78.	0.
-35.5	78.	0.
-35.	78.	0.
-34.5	78.	0.
-34.	78.	0.
-33.5	78.	0.
-33.	78.	0.
-32.5	78.	0.
-32.	78.	0.
-31.5	78.	0.
-31.	78.	0.
-30.5	78.	0.
-30.	78.	0.
-29.5	78.	0.
-29.	78.	0.
-28.5	78.	0.
-28.	78.	0.
-27.5	78.	0.
-27.	78.	0.
-26.5	78.	0.
-26.	78.	0.
-25.5	78.	0.
-25.	78.	0.
-24.5	78.	0.
-24.	78.	0.
-23.5	78.	0.
-23.	78.	7.535252000000001
-22.5	78.	9.641185002071277
-22.	78.	16.71374350008152
-21.5	78.	33.60935132509304
-21.	78.	16.14227809112544
-20.5	78.	48.53258693765836
-20.	78.	50.87019346913927
-19.5	78.	40.989808312732585
-18.	78.	56.43496414700783
13.5	78.	174.9572753772565
14.	78.	38.55834964898934
14.5	78.	38.71379575323799
15.	78.	37.2264539319587
15.5	78.	39.87543921538697
16.	78.	39.517908018850385
16.5	78.	35.26479135686883
17.	78.	36.386433683058776
17.5	78.	37.0649722795449
18.	78.	48.090572171428285
21.	78.	143.2877229483248
21.5	78.	40.370899919501824
22.	78.	28.472292922498813
22.5	78.	27.85746
23.	78.	71.96363813207017
23.5	78.	84.5383640140052
104.	78.	30.76366785505126
-119.	77.5	24.35318714374242
-118.5	77.5	24.79240765880313
-118.	77.5	39.78496414700783
-117.5	77.5	39.78496414700783
-117.	77.5	40.00996414700782
-116.5	77.5	12.721878042002235
-106.5	77.5	40.82880776010242
-105.5	77.5	17.65909067189669
-105.	77.5	48.261252351638404
-96.	77.5	12.908050991182646
-95.5	77.5	13.181906848325502
-91.	77.5	13.186654715669272
-90.5	77.5	14.167799388387445
-88.	77.5	33.415194408621886
-87.5	77.5	22.95879116320238
-87.	77.5	13.70997102934717
-86.5	77.5	13.71301761370647
-86.	77.5	14.43829470579623
-85.5	77.5	41.55207045482588
-85.	77.5	24.78181906603509
-84.5	77.5	24.31931906603509
-84.	77.5	24.226182767628554
-83.5	77.5	25.46205134521627
-83.	77.5	14.421562993627745
-82.5	77.5	17.945273772113556
-82.	77.5	19.581778441848755
-81.5	77.5	26.18166727956632
-81.	77.5	10.545173259168006
-80.5	77.5	9.960576883470685
-80.	77.5	9.507782544882291
-79.5	77.5	13.532906821519061
-71.	77.5	81.94924643256998
-70.5	77.5	71.66090450732746
-70.	77.5	88.26080377146275
-69.5	77.5	17.311424351070254
-69.	77.5	16.1280987573932
-68.5	77.5	48.6
-68.	77.5	36.53448931246652
-67.5	77.5	39.78653931246652
-67.	77.5	43.915165979133185
-66.5	77.5	40.363905979133186
-66.	77.5	14.55746541962851
-65.5	77.5	9.721458333333333
-65.	77.5	0.
-64.5	77.5	0.
-64.	77.5	0.
-63.5	77.5	0.
-63.	77.5	0.
-62.5	77.5	0.
-62.	77.5	0.
-61.5	77.5	0.
-61.	77.5	0.
-60.5	77.5	0.
-60.	77.5	0.
-59.5	77.5	0.
-59.	77.5	0.
-58.5	77.5	0.
-58.	77.5	0.
-57.5	77.5	0.
-57.	77.5	0.
-56.5	77.5	0.
-56.	77.5	0.
-55.5	77.5	0.
-55.	77.5	0.
-54.5	77.5	0.
-54.	77.5	0.
-53.5	77.5	0.
-53.	77.5	0.
-52.5	77.5	0.
-52.	77.5	0.
-51.5	77.5	0.
-51.	77.5	0.
-50.5	77.5	0.
-50.	77.5	0.
-49.5	77.5	0.
-49.	77.5	0.
-48.5	77.5	0.
-48.	77.5	0.
-47.5	77.5	0.
-47.	77.5	0.
-46.5	77.5	0.
-46.	77.5	0.
-45.5	77.5	0.
-45.	77.5	0.
-44.5	77.5	0.
-44.	77.5	0.
-43.5	77.5	0.
-43.	77.5	0.
-42.5	77.5	0.
-42.	77.5	0.
-41.5	77.5	0.
-41.	77.5	0.
-40.5	77.5	0.
-40.	77.5	0.
-39.5	77.5	0.
-39.	77.5	0.
-38.5	77.5	0.
-38.	77.5	0.
-37.5	77.5	0.
-37.	77.5	0.
-36.5	77.5	0.
-36.	77.5	0.
-35.5	77.5	0.
-35.	77.5	0.
-34.5	77.5	0.
-34.	77.5	0.
-33.5	77.5	0.
-33.	77.5	0.
-32.5	77.5	0.
-32.	77.5	0.
-31.5	77.5	0.
-31.	77.5	0.
-30.5	77.5	0.
-30.	77.5	0.
-29.5	77.5	0.
-29.	77.5	0.
-28.5	77.5	0.
-28.	77.5	0.
-27.5	77.5	0.
-27.	77.5	0.
-26.5	77.5	0.
-26.	77.5	0.
-25.5	77.5	0.
-25.	77.5	0.
-24.5	77.5	0.
-24.	77.5	0.
-23.5	77.5	9.212561666666668
-23.	77.5	10.26444915006104
-22.5	77.5	18.26294174225423
-22.	77.5	13.371753717545678
-21.5	77.5	11.535176666666665
-21.	77.5	14.09214
-20.5	77.5	26.035469674218895
-20.	77.5	40.881422208488395
-19.5	77.5	59.23864004215878
-19.	77.5	46.487175592147395
-18.5	77.5	52.42458654903969
14.	77.5	53.605969556442744
14.5	77.5	141.15009574738954
15.	77.5	29.807191829892293
15.5	77.5	21.881445666666664
16.	77.5	25.627738297000494
16.5	77.5	27.732879231814405
17.	77.5	28.2799002109686
101.5	77.5	55.3274660978898
102.	77.5	54.6524660978898
102.5	77.5	64.18284174011922
103.	77.5	22.9028130879096
103.5	77.5	23.666648034874036
104.	77.5	23.421563087909604
104.5	77.5	30.534018838904064
105.	77.5	24.499364544178004
105.5	77.5	23.71319257543006
-121.	77.	26.923500396789493
-120.5	77.	26.620247053583114
-120.	77.	35.77237234153271
-119.5	77.	23.811330449910695
-119.	77.	13.36133658709515
-118.5	77.	17.04462215852372
-118.	77.	20.369799318678467
-117.5	77.	12.758631288373884
-117.	77.	12.013921796376144
-116.5	77.	30.895156287316503
-115.	77.	34.14501868612234
-114.5	77.	35.4287102287459
-109.5	77.	42.44469348950173
-109.	77.	43.07880776010242
-101.	77.	46.01517387531672
-100.	77.	30.904506414150756
-97.	77.	47.7154197750683
-96.5	77.	47.9404197750683
-96.	77.	25.40955302193321
-95.5	77.	33.99692955012669
-95.	77.	38.08827155012669
-94.5	77.	36.889825369195066
-94.	77.	51.80943393641534
-92.	77.	31.673115395800693
-90.5	77.	36.092063017688446
-90.	77.	41.13496414700782
-89.5	77.	57.43956974904087
-89.	77.	27.815619252404414
-88.5	77.	29.179769248741554
-88.	77.	24.311478389273255
-87.5	77.	22.51249126757826
-87.	77.	16.79575223159084
-86.5	77.	9.474176586139588
-86.	77.	6.8753065
-85.5	77.	7.708590000000001
-85.	77.	13.462077931457836
-84.5	77.	19.12715821767299
-84.	77.	13.68154118485938
-83.5	77.	19.808385633787537
-83.	77.	19.564352033305806
-82.5	77.	18.63645061128461
-82.	77.	14.339155578904537
-81.5	77.	16.481504914793405
-81.	77.	14.689057068111465
-80.5	77.	36.
-80.	77.	15.340616492571675
-79.5	77.	16.078695895584072
-79.	77.	59.68864004215878
-78.5	77.	53.7524660978898
-70.5	77.	29.975188557030712
-70.	77.	26.793346308493398
[truncated: 60,483 more rows]
