# Supplementary material for: Normative productivity of the global vegetation
Source: Carbon Balance Manag. 2008 Dec 24;3:8. doi: 10.1186/1750-0680-3-8 (PMC2654439; doi:10.1186/1750-0680-3-8)
Supplement: Additional file 7 — Gridded normative NPP, version 1.11.0. The file can be viewed with a spreadsheet. It stores tabular data: 3 columns separated by tabs and 62483 rows. Each row corresponds to a cell of the geographic grid of half-degree resolution. First two columns contain longitude and latitude for the north-west corner a cell in decimal degrees. West longitudes and south latitudes are negative. The third column contains NPP estimate in gC m-2 y-1 formed from the normative ensemble of estimates underlying Normative NPP 1.10.0. and outputs of Improved MODIS Collection 4.8 NPP. Missing values are denoted by -9999. [file 1750-0680-3-8-S7.txt]

-44.	83.5	-9999
-43.5	83.5	-9999
-43.	83.5	23.85
-39.5	83.5	-9999
-39.	83.5	-9999
-38.5	83.5	-9999
-38.	83.5	-9999
-37.5	83.5	-9999
-37.	83.5	-9999
-36.5	83.5	0.
-36.	83.5	0.
-35.5	83.5	0.
-35.	83.5	0.
-34.5	83.5	0.
-34.	83.5	-9999
-33.5	83.5	0.
-33.	83.5	0.
-32.5	83.5	0.
-32.	83.5	0.
-31.5	83.5	0.
-31.	83.5	0.
-30.5	83.5	0.
-30.	83.5	0.
-29.5	83.5	-9999
-29.	83.5	0.
-28.5	83.5	-9999
-28.	83.5	-9999
-27.5	83.5	-9999
-82.5	83.	26.424878968699776
-82.	83.	21.812504623085385
-81.5	83.	31.94999999999999
-81.	83.	20.714091728955545
-80.5	83.	13.071721758418766
-80.	83.	15.4092130917521
-79.5	83.	22.94999999999999
-79.	83.	16.375876425085426
-78.5	83.	22.5
-78.	83.	22.94999999999999
-77.5	83.	23.4
-77.	83.	5.241302659407037
-76.5	83.	4.8385833069533986
-76.	83.	0.
-75.5	83.	3.6750000000000003
-75.	83.	3.824999999999998
-74.5	83.	5.823817142857144
-74.	83.	14.912130620922051
-73.5	83.	16.314349758418768
-73.	83.	4.964697142857143
-72.5	83.	0.
-72.	83.	0.
-71.5	83.	-9999
-71.	83.	0.
-70.5	83.	3.955188142857143
-70.	83.	4.70578
-69.5	83.	5.997562857142857
-69.	83.	14.58255691390124
-68.5	83.	6.729891428571427
-68.	83.	13.929095376032784
-67.5	83.	24.3
-67.	83.	24.3
-66.5	83.	24.3
-66.	83.	24.75
-65.5	83.	17.537186425085434
-65.	83.	12.457896783589305
-64.5	83.	13.07938
-64.	83.	13.969495
-48.	83.	23.85
-47.5	83.	23.85
-47.	83.	23.85
-46.5	83.	0.
-46.	83.	3.5640894428571426
-45.5	83.	3.753438714285714
-45.	83.	-9999
-44.5	83.	0.
-44.	83.	0.
-43.5	83.	0.
-43.	83.	0.
-42.5	83.	0.
-42.	83.	0.
-41.5	83.	0.
-41.	83.	0.
-40.5	83.	-9999
-40.	83.	-9999
-39.5	83.	-9999
-39.	83.	0.
-38.5	83.	0.
-38.	83.	0.
-37.5	83.	0.
-37.	83.	0.
-36.5	83.	0.
-36.	83.	0.
-35.5	83.	0.
-35.	83.	0.
-34.5	83.	0.
-34.	83.	0.
-33.5	83.	0.
-33.	83.	-9999
-32.5	83.	-9999
-32.	83.	-9999
-31.5	83.	0.
-31.	83.	0.
-30.5	83.	0.
-30.	83.	0.
-29.5	83.	0.
-29.	83.	0.
-28.5	83.	0.
-28.	83.	0.
-27.5	83.	0.
-27.	83.	0.
-26.5	83.	0.
-26.	83.	0.
-25.5	83.	0.
-25.	83.	5.0249999999999995
-24.5	83.	28.8
-24.	83.	30.6
-23.5	83.	30.6
-23.	83.	30.6
-87.	82.5	37.22880776010242
-86.5	82.5	26.1
-86.	82.5	15.973111305982178
-85.5	82.5	25.19999999999999
-85.	82.5	25.19999999999999
-84.5	82.5	25.65
-84.	82.5	34.46365785935605
-83.5	82.5	26.1
-83.	82.5	14.9051430917521
-82.5	82.5	17.4732030917521
-82.	82.5	6.387516159407036
-81.5	82.5	5.946106482845767
-81.	82.5	21.15
-80.5	82.5	3.867065142857141
-80.	82.5	3.133835285714286
-79.5	82.5	0.
-79.	82.5	0.
-78.5	82.5	0.
-78.	82.5	0.
-77.5	82.5	0.
-77.	82.5	0.
-76.5	82.5	0.
-76.	82.5	-9999
-75.5	82.5	0.
-75.	82.5	0.
-74.5	82.5	0.
-74.	82.5	0.
-73.5	82.5	0.
-73.	82.5	0.
-72.5	82.5	0.
-72.	82.5	0.
-71.5	82.5	0.
-71.	82.5	0.
-70.5	82.5	0.
-70.	82.5	0.
-69.5	82.5	0.
-69.	82.5	0.
-68.5	82.5	0.
-68.	82.5	0.
-67.5	82.5	0.
-67.	82.5	0.
-66.5	82.5	0.
-66.	82.5	0.
-65.5	82.5	0.
-65.	82.5	1.4285714285714286
-64.5	82.5	1.4000000000000001
-64.	82.5	6.582868888888888
-63.5	82.5	5.67608704556272
-63.	82.5	11.235161855051258
-62.5	82.5	10.740913557477995
-62.	82.5	16.940378507249473
-57.5	82.5	24.75
-57.	82.5	25.65
-56.5	82.5	14.102187287588714
-56.	82.5	24.75
-55.5	82.5	16.165460151875735
-55.	82.5	15.512497287588715
-54.	82.5	13.447849305982174
-53.5	82.5	16.290076958973263
-51.5	82.5	16.290076958973263
-51.	82.5	4.079814714285714
-50.5	82.5	15.267416425085434
-50.	82.5	24.75
-49.5	82.5	24.75
-49.	82.5	24.75
-48.5	82.5	24.75
-48.	82.5	25.65
-47.5	82.5	6.332268571428571
-47.	82.5	6.98112
-46.5	82.5	5.936977142857144
-46.	82.5	5.069795714285713
-45.5	82.5	-9999
-45.	82.5	-9999
-44.5	82.5	0.
-44.	82.5	0.
-43.5	82.5	0.
-43.	82.5	0.
-42.5	82.5	0.
-42.	82.5	-9999
-41.5	82.5	0.
-41.	82.5	0.
-40.5	82.5	-9999
-40.	82.5	-9999
-39.5	82.5	0.
-39.	82.5	0.
-38.5	82.5	0.
-38.	82.5	0.
-37.5	82.5	0.
-37.	82.5	0.
-36.5	82.5	0.
-36.	82.5	0.
-35.5	82.5	0.
-35.	82.5	0.
-34.5	82.5	0.
-34.	82.5	0.
-33.5	82.5	0.
-33.	82.5	0.
-32.5	82.5	0.
-32.	82.5	0.
-31.5	82.5	0.
-31.	82.5	0.
-30.5	82.5	0.
-30.	82.5	0.
-29.5	82.5	0.
-29.	82.5	0.
-28.5	82.5	0.
-28.	82.5	6.4643628571428575
-27.5	82.5	7.640967142857143
-27.	82.5	7.55205
-26.5	82.5	6.750445714285712
-26.	82.5	6.76017857142857
-25.5	82.5	6.383892857142856
-25.	82.5	4.605076857142856
-24.5	82.5	4.2880818428571414
-24.	82.5	4.985635
-23.5	82.5	5.343472285714286
-91.5	82.	29.364884117388687
-91.	82.	30.67707971925886
-90.5	82.	30.67707971925886
-90.	82.	29.589884117388685
-89.5	82.	28.203066078259127
-89.	82.	20.69999999999999
-88.5	82.	3.3821659803951625
-88.	82.	3.5107374089665933
-87.5	82.	3.525
-87.	82.	20.25
-86.5	82.	3.3821659803951625
-86.	82.	10.9603852278136
-85.5	82.	15.75
-85.	82.	-9999
-84.5	82.	0.
-84.	82.	0.
-83.5	82.	0.
-83.	82.	0.
-82.5	82.	0.
-82.	82.	0.
-81.5	82.	0.
-81.	82.	0.
-80.5	82.	-9999
-80.	82.	-9999
-79.5	82.	0.
-79.	82.	0.
-78.5	82.	0.
-78.	82.	0.
-77.5	82.	0.
-77.	82.	0.
-76.5	82.	0.
-76.	82.	0.
-75.5	82.	0.
-75.	82.	0.
-74.5	82.	0.
-74.	82.	0.
-73.5	82.	0.
-73.	82.	0.
-72.5	82.	0.
-72.	82.	3.525
-71.5	82.	3.9
-71.	82.	4.854041325036612
-70.5	82.	4.944027250295081
-70.	82.	4.944027250295081
-69.5	82.	5.25
-69.	82.	6.175454779701586
-68.5	82.	6.175454779701586
-68.	82.	5.861442826769997
-67.5	82.	5.918311922558727
-67.	82.	7.305308571428571
-66.5	82.	7.373621682238888
-66.	82.	7.400567409407038
-65.5	82.	4.591050159407036
-65.	82.	5.464342307238888
-64.5	82.	4.7740355984237475
-61.5	82.	25.65
-61.	82.	15.856279929129991
-60.5	82.	17.881893262463326
-60.	82.	26.55
-59.5	82.	26.55
-59.	82.	6.751958571428572
-58.5	82.	6.1511185714285705
-58.	82.	5.2869925
-57.5	82.	4.2749999999999995
-57.	82.	4.2749999999999995
-56.5	82.	4.2749999999999995
-56.	82.	6.769208571428571
-55.5	82.	6.758467142857143
-55.	82.	6.30824
-54.5	82.	6.410802126812368
-54.	82.	5.726748571428571
-53.5	82.	5.574605714285714
-53.	82.	5.956722857142856
-52.5	82.	25.65
-52.	82.	5.36716
-51.5	82.	6.177384285714285
-51.	82.	25.65
-50.5	82.	16.740076958973262
-50.	82.	-9999
-49.5	82.	0.
-49.	82.	0.
-48.5	82.	0.
-48.	82.	0.
-47.5	82.	0.
-47.	82.	0.
-46.5	82.	0.
-46.	82.	4.2749999999999995
-45.5	82.	25.65
-45.	82.	-9999
-44.5	82.	0.
-44.	82.	0.
-43.5	82.	0.
-43.	82.	0.
-42.5	82.	0.
-42.	82.	0.
-41.5	82.	0.
-41.	82.	0.
-40.5	82.	0.
-40.	82.	0.
-39.5	82.	0.
-39.	82.	0.
-38.5	82.	0.
-38.	82.	0.
-37.5	82.	0.
-37.	82.	0.
-36.5	82.	0.
-36.	82.	0.
-35.5	82.	0.
-35.	82.	0.
-34.5	82.	0.
-34.	82.	0.
-33.5	82.	0.
-33.	82.	0.
-32.5	82.	0.
-32.	82.	0.
-31.5	82.	0.
-31.	82.	-9999
-30.5	82.	-9999
-30.	82.	-9999
-29.5	82.	-9999
-29.	82.	-9999
-28.5	82.	0.
-28.	82.	0.
-27.5	82.	0.
-27.	82.	5.748989999999998
-26.5	82.	6.7096028571428565
-25.5	82.	30.6
-25.	82.	31.5
-24.5	82.	31.05
-24.	82.	28.8
-23.5	82.	5.1000000000000005
-23.	82.	5.369279857142857
-21.	82.	32.39999999999999
-20.5	82.	5.141039681953399
-18.	82.	18.610385227813598
-17.5	82.	33.3
-17.	82.	35.1
-16.5	82.	20.612580931383075
-16.	82.	19.08255691390124
-15.5	82.	21.26414463762815
-15.	82.	36.
-14.5	82.	36.
-14.	82.	24.512504623085384
-94.	81.5	34.119693489501735
-93.5	81.5	33.89469348950173
-93.	81.5	30.745361906237367
-92.5	81.5	30.63865785935605
-92.	81.5	30.41365785935605
-90.	81.5	11.172966034004814
-89.5	81.5	11.216318679814716
-89.	81.5	29.55207971925886
-88.5	81.5	8.379165634073962
-88.	81.5	5.3082787858191
-87.5	81.5	3.4397556107509
-87.	81.5	3.4397556107509
-86.5	81.5	3.1893088375380216
-86.	81.5	3.2535945518237352
-85.5	81.5	2.442857142857143
-85.	81.5	2.5500000000000003
-84.5	81.5	0.
-84.	81.5	0.
-83.5	81.5	0.
-83.	81.5	0.
-82.5	81.5	0.
-82.	81.5	0.
-81.5	81.5	0.
-81.	81.5	0.
-80.5	81.5	0.
-80.	81.5	0.
-79.5	81.5	0.
-79.	81.5	3.3000000000000003
-78.5	81.5	0.
-78.	81.5	2.9250000000000003
-77.5	81.5	0.
-77.	81.5	0.
-76.5	81.5	0.
-76.	81.5	0.
-75.5	81.5	0.
-75.	81.5	0.
-74.5	81.5	0.
-74.	81.5	0.
-73.5	81.5	0.
-73.	81.5	0.
-72.5	81.5	0.
-72.	81.5	4.5
-71.5	81.5	6.111169065415871
-71.	81.5	8.558985232845767
-70.5	81.5	8.141362732845767
-70.	81.5	8.186848659407037
-69.5	81.5	7.9468966822388865
-69.	81.5	7.664740094008196
-68.5	81.5	8.293376728475309
-68.	81.5	6.860717594008195
-67.5	81.5	6.997817594008195
-67.	81.5	7.276297405771346
-66.5	81.5	19.865378507249474
-63.5	81.5	27.44999999999999
-63.	81.5	27.44999999999999
-62.	81.5	19.589091728955545
-61.5	81.5	19.13909172895555
-61.	81.5	26.55
-60.5	81.5	0.
-60.	81.5	0.
-59.5	81.5	0.
-59.	81.5	0.
-58.5	81.5	0.
-58.	81.5	0.
-57.5	81.5	0.
-57.	81.5	0.
-56.5	81.5	0.
-56.	81.5	0.
-55.5	81.5	0.
-55.	81.5	4.942426142857143
-54.5	81.5	0.
-54.	81.5	0.
-53.5	81.5	0.
-53.	81.5	0.
-52.5	81.5	0.
-52.	81.5	0.
-51.5	81.5	0.
-51.	81.5	0.
-50.5	81.5	0.
-50.	81.5	0.
-49.5	81.5	0.
-49.	81.5	0.
-48.5	81.5	0.
-48.	81.5	0.
-47.5	81.5	0.
-47.	81.5	0.
-46.5	81.5	0.
-46.	81.5	0.
-45.5	81.5	0.
-45.	81.5	0.
-44.5	81.5	0.
-44.	81.5	0.
-43.5	81.5	0.
-43.	81.5	0.
-42.5	81.5	0.
-42.	81.5	0.
-41.5	81.5	0.
-41.	81.5	0.
-40.5	81.5	0.
-40.	81.5	0.
-39.5	81.5	0.
-39.	81.5	0.
-38.5	81.5	0.
-38.	81.5	0.
-37.5	81.5	0.
-37.	81.5	0.
-36.5	81.5	0.
-36.	81.5	0.
-35.5	81.5	0.
-35.	81.5	0.
-34.5	81.5	0.
-34.	81.5	0.
-33.5	81.5	0.
-33.	81.5	0.
-32.5	81.5	0.
-32.	81.5	0.
-31.5	81.5	0.
-31.	81.5	0.
-30.5	81.5	0.
-30.	81.5	0.
-29.5	81.5	0.
-29.	81.5	0.
-28.5	81.5	0.
-28.	81.5	0.
-27.5	81.5	-9999
-27.	81.5	-9999
-26.5	81.5	-9999
-26.	81.5	0.
-25.5	81.5	0.
-25.	81.5	0.
-24.5	81.5	0.
-24.	81.5	5.798977142857142
-23.5	81.5	6.003885232845768
-23.	81.5	4.757142857142857
-22.5	81.5	5.943063714285714
-22.	81.5	16.21540691735519
-21.5	81.5	33.3
-21.	81.5	6.805728571428571
-20.5	81.5	6.6294499999999985
-20.	81.5	31.5
-19.5	81.5	6.357809999999999
-19.	81.5	31.94999999999999
-18.5	81.5	30.15
-18.	81.5	0.
-17.5	81.5	0.
-17.	81.5	0.
-16.5	81.5	4.742441714285713
-16.	81.5	5.014285714285714
-15.5	81.5	5.803762473423747
-15.	81.5	5.153145232845769
-14.5	81.5	7.4193097267720045
-14.	81.5	7.900927557186475
56.5	81.5	10.285714285714286
57.	81.5	65.7
57.5	81.5	9.707142857142857
64.	81.5	46.53528918554723
64.5	81.5	46.53528918554723
90.5	81.5	-9999
95.	81.5	-9999
95.5	81.5	-9999
-95.	81.	3.690021988278075
-94.5	81.	2.775
-94.	81.	2.625
-93.5	81.	3.375469896465186
-93.	81.	0.
-92.5	81.	0.
-92.	81.	2.3249999999999997
-91.5	81.	12.03914463762815
-91.	81.	29.505911906237362
-89.	81.	10.869416940025605
-88.5	81.	8.443451348359675
-88.	81.	4.06867957349985
-87.5	81.	3.754307702563788
-87.	81.	6.734291053177813
-86.5	81.	34.97880776010242
-86.	81.	18.0685877960737
-85.5	81.	5.653350435327392
-85.	81.	4.5375
-84.5	81.	4.56875
-84.	81.	4.7584267397433155
-83.5	81.	2.699999999999998
-83.	81.	2.625
-82.5	81.	3.
-82.	81.	2.699999999999998
-81.5	81.	3.4529672079467426
-81.	81.	4.140021988278074
-80.5	81.	4.5900219882780755
-80.	81.	11.376200872375433
-79.5	81.	21.53607716691123
-79.	81.	15.165076958973263
-78.5	81.	4.146898467893757
-78.	81.	3.525
-77.5	81.	0.
-77.	81.	0.
-76.5	81.	0.
-76.	81.	0.
-75.5	81.	0.
-75.	81.	0.
-74.5	81.	0.
-74.	81.	0.
-73.5	81.	0.
-73.	81.	0.
-72.5	81.	0.
-72.	81.	0.
-71.5	81.	4.356139885714284
-71.	81.	0.
-70.5	81.	0.
-70.	81.	0.
-69.5	81.	0.
-69.	81.	6.1196267142857135
-68.5	81.	7.758005976772005
-66.	81.	26.139808312732583
-65.5	81.	27.233835650876202
-65.	81.	18.055503262463326
-64.5	81.	5.411382000000001
-64.	81.	5.44658357142857
-63.5	81.	7.184630256303411
-63.	81.	6.382492409407037
-62.5	81.	5.942712857142857
-62.	81.	0.
-61.5	81.	5.574935714285713
-61.	81.	4.993172126812367
-60.5	81.	5.894082546386804
-60.	81.	4.711124876812367
-59.5	81.	4.056830253285715
-59.	81.	0.
-58.5	81.	0.
-58.	81.	0.
-57.5	81.	0.
-57.	81.	0.
-56.5	81.	0.
-56.	81.	0.
-55.5	81.	0.
-55.	81.	0.
-54.5	81.	0.
-54.	81.	0.
-53.5	81.	0.
-53.	81.	0.
-52.5	81.	0.
-52.	81.	0.
-51.5	81.	0.
-51.	81.	0.
-50.5	81.	0.
-50.	81.	0.
-49.5	81.	0.
-49.	81.	0.
-48.5	81.	0.
-48.	81.	0.
-47.5	81.	0.
-47.	81.	0.
-46.5	81.	0.
-46.	81.	0.
-45.5	81.	0.
-45.	81.	0.
-44.5	81.	0.
-44.	81.	0.
-43.5	81.	0.
-43.	81.	0.
-42.5	81.	0.
-42.	81.	0.
-41.5	81.	0.
-41.	81.	0.
-40.5	81.	0.
-40.	81.	0.
-39.5	81.	0.
-39.	81.	0.
-38.5	81.	0.
-38.	81.	0.
-37.5	81.	0.
-37.	81.	0.
-36.5	81.	0.
-36.	81.	0.
-35.5	81.	0.
-35.	81.	0.
-34.5	81.	0.
-34.	81.	0.
-33.5	81.	0.
-33.	81.	0.
-32.5	81.	0.
-32.	81.	0.
-31.5	81.	0.
-31.	81.	0.
-30.5	81.	0.
-30.	81.	0.
-29.5	81.	0.
-29.	81.	0.
-28.5	81.	0.
-28.	81.	0.
-27.5	81.	0.
-27.	81.	0.
-26.5	81.	0.
-26.	81.	0.9428571428571428
-25.5	81.	0.9714285714285714
-25.	81.	7.688104444444444
-24.5	81.	0.9714285714285714
-24.	81.	12.999999999999998
-23.5	81.	4.8
-23.	81.	1.4285714285714286
-22.5	81.	1.4285714285714286
-22.	81.	1.4000000000000001
-21.5	81.	1.4000000000000001
-21.	81.	6.464211428571427
-20.5	81.	0.
-20.	81.	0.
-19.5	81.	0.
-19.	81.	0.
-18.5	81.	5.368653864618316
-18.	81.	5.692001139298747
-17.5	81.	5.014285714285714
-17.	81.	5.142857142857143
-16.5	81.	5.142857142857143
47.	81.	41.570018686122346
48.	81.	50.39999999999999
49.	81.	47.25
49.5	81.	45.45
50.	81.	45.89999999999999
50.5	81.	45.
55.	81.	59.39999999999999
55.5	81.	8.678571428571429
56.	81.	7.842857142857142
56.5	81.	8.55
57.	81.	58.05
57.5	81.	7.842857142857142
58.	81.	8.357142857142858
58.5	81.	67.04999999999998
59.5	81.	42.23538522781359
60.	81.	76.04999999999998
60.5	81.	71.1
61.	81.	71.1
61.5	81.	79.65
63.	81.	10.995706612285716
63.5	81.	10.031189181
64.	81.	9.786135737499999
64.5	81.	10.4703746819534
93.	81.	-9999
93.5	81.	0.
94.	81.	0.
94.5	81.	0.
95.	81.	0.
95.5	81.	0.
96.	81.	0.
96.5	81.	0.
97.	81.	55.35
-96.	80.5	16.88909172895555
-95.5	80.5	4.825454779701586
-95.	80.5	2.85
-94.5	80.5	0.
-94.	80.5	2.699999999999998
-93.5	80.5	2.9094084285714286
-93.	80.5	0.
-92.5	80.5	0.
-92.	80.5	0.
-91.5	80.5	0.
-91.	80.5	0.
-90.5	80.5	0.
-90.	80.5	11.966666666666669
-89.5	80.5	6.2086870508790115
-89.	80.5	35.16230755483303
-88.5	80.5	37.5524660978898
-88.	80.5	37.585230731926536
-86.5	80.5	36.920193469139264
-86.	80.5	23.764403880051212
-85.5	80.5	20.764403880051212
-85.	80.5	22.3887330489449
-84.5	80.5	23.270086937658363
-84.	80.5	43.629650738390126
-83.5	80.5	44.94286049226008
-83.	80.5	39.0841260353769
-82.5	80.5	25.787175592147406
-82.	80.5	15.365378507249474
-81.5	80.5	19.8
-81.	80.5	18.44999999999999
-80.5	80.5	-9999
-80.	80.5	0.
-79.5	80.5	0.
-79.	80.5	0.
-78.5	80.5	0.
-78.	80.5	0.
-77.5	80.5	0.
-77.	80.5	0.
-76.5	80.5	0.
-76.	80.5	0.
-75.5	80.5	0.
-75.	80.5	0.
-74.5	80.5	0.
-74.	80.5	0.
-73.5	80.5	0.
-73.	80.5	0.
-72.5	80.5	5.7179838571428565
-72.	80.5	6.284715428571429
-71.5	80.5	8.52239650630341
-71.	80.5	10.73904377934717
-70.5	80.5	38.13988411738868
-67.5	80.5	32.69462319891578
-67.	80.5	32.69462319891578
-66.5	80.5	8.567972898036851
-66.	80.5	8.239133671530587
-65.5	80.5	8.435227148036851
-65.	80.5	5.693898931953401
-64.5	80.5	5.83250422847531
-64.	80.5	7.382209228475309
-63.5	80.5	6.97139399105708
-63.	80.5	5.6758224306427065
-62.5	80.5	6.288654053013491
-62.	80.5	4.242857142857141
-61.5	80.5	8.15079
-61.	80.5	7.401077142857143
-60.5	80.5	7.449671046386806
-60.	80.5	6.342549796386806
-59.5	80.5	4.1242678069534
-59.	80.5	4.178571428571429
-58.5	80.5	4.178571428571429
-58.	80.5	0.
-57.5	80.5	0.
-57.	80.5	0.
-56.5	80.5	0.
-56.	80.5	0.
-55.5	80.5	0.
-55.	80.5	0.
-54.5	80.5	0.
-54.	80.5	0.
-53.5	80.5	0.
-53.	80.5	0.
-52.5	80.5	0.
-52.	80.5	0.
-51.5	80.5	0.
-51.	80.5	0.
-50.5	80.5	0.
-50.	80.5	0.
-49.5	80.5	0.
-49.	80.5	0.
-48.5	80.5	0.
-48.	80.5	0.
-47.5	80.5	0.
-47.	80.5	0.
-46.5	80.5	0.
-46.	80.5	0.
-45.5	80.5	0.
-45.	80.5	0.
-44.5	80.5	0.
-44.	80.5	0.
-43.5	80.5	0.
-43.	80.5	0.
-42.5	80.5	0.
-42.	80.5	0.
-41.5	80.5	0.
-41.	80.5	0.
-40.5	80.5	0.
-40.	80.5	0.
-39.5	80.5	0.
-39.	80.5	0.
-38.5	80.5	0.
-38.	80.5	0.
-37.5	80.5	0.
-37.	80.5	0.
-36.5	80.5	0.
-36.	80.5	0.
-35.5	80.5	0.
-35.	80.5	0.
-34.5	80.5	0.
-34.	80.5	0.
-33.5	80.5	0.
-33.	80.5	0.
-32.5	80.5	0.
-32.	80.5	0.
-31.5	80.5	0.
-31.	80.5	0.
-30.5	80.5	0.
-30.	80.5	0.
-29.5	80.5	0.
-29.	80.5	0.
-28.5	80.5	0.
-28.	80.5	0.
-27.5	80.5	0.
-27.	80.5	0.
-26.5	80.5	0.
-26.	80.5	1.3714285714285714
-25.5	80.5	1.4000000000000001
-25.	80.5	1.4000000000000001
-24.5	80.5	1.2857142857142858
-24.	80.5	1.4000000000000001
-23.5	80.5	1.4000000000000001
-23.	80.5	1.4000000000000001
-22.5	80.5	1.3714285714285714
-22.	80.5	1.7428571428571427
-21.5	80.5	1.7428571428571427
-21.	80.5	0.
-20.5	80.5	5.823821571428572
-20.	80.5	6.085343
-19.5	80.5	5.66312057142857
-19.	80.5	5.968959014312368
-18.5	80.5	5.6696175344070365
-18.	80.5	6.2056654697388876
-17.5	80.5	6.465626155771346
18.	80.5	119.3197836233648
18.5	80.5	119.76978362336484
19.	80.5	104.4084994365239
19.5	80.5	103.11456974904087
20.	80.5	87.99041977506829
20.5	80.5	95.16521967500785
21.	80.5	100.92003971825638
21.5	80.5	121.16191287972485
22.5	80.5	100.92003971825638
23.	80.5	100.92003971825638
23.5	80.5	103.7334994365239
24.	80.5	93.19147090462302
24.5	80.5	94.4383640140052
25.	80.5	92.36090450732746
25.5	80.5	92.36090450732746
47.	80.5	48.14999999999999
47.5	80.5	34.9451562873165
48.	80.5	6.878571428571427
48.5	80.5	7.772512473423747
49.5	80.5	7.457142857142857
50.	80.5	36.999878968699775
53.	80.5	56.7
56.	80.5	58.05
56.5	80.5	56.7
57.5	80.5	63.45
59.5	80.5	12.702572296386805
92.	80.5	59.85
92.5	80.5	8.672140571428569
93.	80.5	0.
93.5	80.5	0.
94.	80.5	0.
94.5	80.5	0.
95.	80.5	0.
95.5	80.5	0.
96.	80.5	0.
96.5	80.5	0.
97.	80.5	0.
-99.5	80.	9.373673372375434
-99.	80.	32.36363813207018
-96.5	80.	8.614167585439914
-96.	80.	5.702127435775327
-95.5	80.	5.324368338727777
-95.	80.	4.246417338109154
-94.5	80.	9.833333333333334
-94.	80.	1.7142857142857142
-93.5	80.	2.3428571428571425
-93.	80.	2.314285714285714
-92.5	80.	1.8585714285714285
-92.	80.	1.9213968810282256
-91.5	80.	3.4590718810282253
-91.	80.	1.9363617678333944
-90.5	80.	2.4506474821191087
-90.	80.	0.
-89.5	80.	0.
-89.	80.	5.0107156065958245
-88.5	80.	5.324368338727777
-88.	80.	6.927148196034956
-87.5	80.	7.174907312042116
-87.	80.	44.614860492260085
-86.5	80.	38.1841260353769
-86.	80.	11.7072673241555
-85.5	80.	12.388073175373249
-85.	80.	11.65588863167155
-84.5	80.	11.900124467012642
-84.	80.	8.119892342547368
-83.5	80.	5.517225481584922
-83.	80.	5.267858463738682
-82.5	80.	28.869623198915786
-82.	80.	8.688547172877259
-81.5	80.	5.830698864346753
-81.	80.	4.031538636518172
-80.5	80.	0.
-80.	80.	0.
-79.5	80.	0.
-79.	80.	0.
-78.5	80.	0.
-78.	80.	0.
-77.5	80.	0.
-77.	80.	0.
-76.5	80.	0.
-76.	80.	4.435714285714286
-75.5	80.	4.885226228571428
-75.	80.	5.1679763069534
-74.5	80.	5.509412857142857
-74.	80.	5.888999857142857
-73.5	80.	6.096982857142858
-73.	80.	7.291758409407037
-72.5	80.	8.956409796386806
-72.	80.	10.682476762259924
-65.	80.	8.224931057186476
-64.5	80.	9.129437182186475
-64.	80.	8.741670148036851
-63.5	80.	5.9385063069534
-63.	80.	6.826138376812368
-62.5	80.	5.869974714285713
-62.	80.	5.677147285714284
-61.5	80.	0.
-61.	80.	0.
-60.5	80.	0.
-60.	80.	0.
-59.5	80.	0.
-59.	80.	0.
-58.5	80.	0.
-58.	80.	0.
-57.5	80.	0.
-57.	80.	0.
-56.5	80.	0.
-56.	80.	0.
-55.5	80.	0.
-55.	80.	0.
-54.5	80.	0.
-54.	80.	0.
-53.5	80.	0.
-53.	80.	0.
-52.5	80.	0.
-52.	80.	0.
-51.5	80.	0.
-51.	80.	0.
-50.5	80.	0.
-50.	80.	0.
-49.5	80.	0.
-49.	80.	0.
-48.5	80.	0.
-48.	80.	0.
-47.5	80.	0.
-47.	80.	0.
-46.5	80.	0.
-46.	80.	0.
-45.5	80.	0.
-45.	80.	0.
-44.5	80.	0.
-44.	80.	0.
-43.5	80.	0.
-43.	80.	0.
-42.5	80.	0.
-42.	80.	0.
-41.5	80.	0.
-41.	80.	0.
-40.5	80.	0.
-40.	80.	0.
-39.5	80.	0.
-39.	80.	0.
-38.5	80.	0.
-38.	80.	0.
-37.5	80.	0.
-37.	80.	0.
-36.5	80.	0.
-36.	80.	0.
-35.5	80.	0.
-35.	80.	0.
-34.5	80.	0.
-34.	80.	0.
-33.5	80.	0.
-33.	80.	0.
-32.5	80.	0.
-32.	80.	0.
-31.5	80.	0.
-31.	80.	0.
-30.5	80.	0.
-30.	80.	0.
-29.5	80.	0.
-29.	80.	0.
-28.5	80.	0.
-28.	80.	0.
-27.5	80.	0.
-27.	80.	0.
-26.5	80.	0.
-26.	80.	0.
-25.5	80.	0.
-25.	80.	0.
-24.5	80.	0.
-24.	80.	8.27365
-23.5	80.	8.957329999999999
-23.	80.	9.427338571428573
-22.5	80.	9.765384285714287
-22.	80.	8.299691428571426
-21.5	80.	7.865769999999999
-21.	80.	9.895817296386806
-20.5	80.	44.959964147007824
-20.	80.	6.4194825714285715
-19.5	80.	7.951727381303411
-19.	80.	8.296401121829126
-18.5	80.	8.688208240683148
11.	80.	79.15996414700783
11.5	80.	71.0121755921474
12.	80.	81.10380776010243
12.5	80.	87.55043563454424
13.	80.	93.29215772400087
13.5	80.	117.04924643256999
14.	80.	108.00849943652389
14.5	80.	104.79990876185546
16.	80.	20.47253016175196
16.5	80.	18.139885851772004
17.	80.	85.07019346913926
17.5	80.	123.45520073554381
18.	80.	113.91169225385438
18.5	80.	110.20182936245635
19.	80.	26.523759929564083
19.5	80.	26.102124859130974
20.	80.	23.504148034874035
20.5	80.	25.933374859130975
21.	80.	23.980532750280755
21.5	80.	24.022086051155753
22.	80.	26.375211004564093
22.5	80.	25.075441297601365
23.	80.	16.464361506303412
23.5	80.	15.042857142857143
24.	80.	14.078571428571426
24.5	80.	14.078571428571426
25.	80.	14.00625
25.5	80.	24.102726126831865
26.	80.	25.792509929564094
26.5	80.	31.985461284721012
91.5	80.	8.2758500944534
92.	80.	7.8397946875
92.5	80.	7.926100875
93.	80.	7.98678925
94.	80.	58.05
94.5	80.	52.2
95.	80.	0.
95.5	80.	0.
96.	80.	0.
96.5	80.	0.
97.	80.	0.
97.5	80.	0.
98.	80.	-9999
98.5	80.	-9999
99.	80.	0.
99.5	80.	49.95
-105.5	79.5	34.83863813207018
-105.	79.5	34.83863813207018
-104.5	79.5	36.114884117388684
-104.	79.5	35.66488411738869
-103.5	79.5	36.114884117388684
-94.5	79.5	8.837383861761541
-94.	79.5	8.02442920504273
-93.5	79.5	5.087499999999999
-93.	79.5	4.46875
-92.5	79.5	4.4125
-92.	79.5	4.927646881028226
-91.5	79.5	2.310167864032258
-91.	79.5	4.76306654685422
-90.5	79.5	5.87556654685422
-90.	79.5	0.
-89.5	79.5	0.
-89.	79.5	0.
-88.5	79.5	4.761169065415872
-88.	79.5	5.822564500104813
-87.5	79.5	3.449999999999998
-87.	79.5	11.102607438679115
-86.5	79.5	11.231178867250543
-86.	79.5	45.9154197750683
-85.5	79.5	49.36711711657032
-85.	79.5	42.729650738390134
-84.5	79.5	12.1572673241555
-84.	79.5	10.00562671128621
-83.5	79.5	6.1439930715333855
-83.	79.5	4.404041325036614
-82.5	79.5	5.3397404939873
-82.	79.5	10.64069819768481
-81.5	79.5	6.834330367804716
-81.	79.5	5.596883351130155
-80.5	79.5	4.05
-80.	79.5	0.
-79.5	79.5	0.
-79.	79.5	5.926349999999999
-78.5	79.5	0.
-78.	79.5	11.860514784004815
-77.5	79.5	12.202102059597532
-77.	79.5	43.344693489501736
-76.5	79.5	52.40465073839013
-76.	79.5	13.548306408636062
-75.5	79.5	14.054227408636061
-75.	79.5	13.419443552712607
-66.	79.5	35.96363813207018
-65.5	79.5	33.14462319891578
-65.	79.5	22.565378507249473
-64.5	79.5	5.478769239743316
-64.	79.5	5.014285714285714
-63.5	79.5	5.014285714285714
-63.	79.5	4.821428571428571
-62.5	79.5	0.
-62.	79.5	0.
-61.5	79.5	0.
-61.	79.5	0.
-60.5	79.5	0.
-60.	79.5	0.
-59.5	79.5	0.
-59.	79.5	0.
-58.5	79.5	0.
-58.	79.5	0.
-57.5	79.5	0.
-57.	79.5	0.
-56.5	79.5	0.
-56.	79.5	0.
-55.5	79.5	0.
-55.	79.5	0.
-54.5	79.5	0.
-54.	79.5	0.
-53.5	79.5	0.
-53.	79.5	0.
-52.5	79.5	0.
-52.	79.5	0.
-51.5	79.5	0.
-51.	79.5	0.
-50.5	79.5	0.
-50.	79.5	0.
-49.5	79.5	0.
-49.	79.5	0.
-48.5	79.5	0.
-48.	79.5	0.
-47.5	79.5	0.
-47.	79.5	0.
-46.5	79.5	0.
-46.	79.5	0.
-45.5	79.5	0.
-45.	79.5	0.
-44.5	79.5	0.
-44.	79.5	0.
-43.5	79.5	0.
-43.	79.5	0.
-42.5	79.5	0.
-42.	79.5	0.
-41.5	79.5	0.
-41.	79.5	0.
-40.5	79.5	0.
-40.	79.5	0.
-39.5	79.5	0.
-39.	79.5	0.
-38.5	79.5	0.
-38.	79.5	0.
-37.5	79.5	0.
-37.	79.5	0.
-36.5	79.5	0.
-36.	79.5	0.
-35.5	79.5	0.
-35.	79.5	0.
-34.5	79.5	0.
-34.	79.5	0.
-33.5	79.5	0.
-33.	79.5	0.
-32.5	79.5	0.
-32.	79.5	0.
-31.5	79.5	0.
-31.	79.5	0.
-30.5	79.5	0.
-30.	79.5	0.
-29.5	79.5	0.
-29.	79.5	0.
-28.5	79.5	0.
-28.	79.5	0.
-27.5	79.5	0.
-27.	79.5	0.
-26.5	79.5	0.
-26.	79.5	0.
-25.5	79.5	0.
-25.	79.5	0.
-24.5	79.5	0.
-24.	79.5	0.
-23.5	79.5	5.401365285714285
-23.	79.5	6.430910999999999
-22.5	79.5	7.789181001812367
-22.	79.5	9.838284578183146
-21.5	79.5	10.771583492174944
-21.	79.5	9.611943659407038
-20.5	79.5	8.107951428571429
-20.	79.5	11.450396059875434
11.	79.5	19.59687997934717
11.5	79.5	16.091150199999998
12.	79.5	0.
12.5	79.5	0.
13.	79.5	0.
13.5	79.5	72.87723890708803
14.	79.5	19.147484285714285
14.5	79.5	0.
15.	79.5	26.385112286751955
15.5	79.5	150.97239434968287
16.	79.5	22.024277557186473
16.5	79.5	15.75961742857143
17.	79.5	14.435461242857142
17.5	79.5	15.269613842857144
18.	79.5	67.03750462308538
18.5	79.5	27.398746038380963
22.5	79.5	31.159580455522715
23.	79.5	27.94726002572244
23.5	79.5	25.511140027006313
24.	79.5	26.813800183885952
94.5	79.5	7.696928942857142
95.	79.5	0.
95.5	79.5	0.
96.	79.5	7.985671000000001
96.5	79.5	10.172607142857142
97.	79.5	10.83866142857143
97.5	79.5	11.110612857142858
98.	79.5	0.
98.5	79.5	0.
99.	79.5	0.
99.5	79.5	7.080103702285714
101.5	79.5	53.1
102.	79.5	53.1
102.5	79.5	11.806661428571427
-111.	79.	35.09958654903969
-105.	79.	36.339884117388685
-104.5	79.	11.024548214839012
-104.	79.	12.25506857187121
-103.5	79.	16.922848571871207
-103.	79.	17.56583264450947
-102.5	79.	30.64432892967803
-102.	79.	16.11668842457454
-101.5	79.	27.92442367489945
-101.	79.	29.96230956800963
-100.5	79.	29.273781654407706
-98.	79.	31.74512565880313
-97.5	79.	30.397465887703543
-97.	79.	29.840539887703546
-94.	79.	14.808351168751962
-93.5	79.	12.401328782397181
-93.	79.	11.25077448575221
-92.5	79.	6.147794407762978
-92.	79.	2.1
-91.5	79.	2.4
-91.	79.	1.9666666666666668
-90.5	79.	5.390939980117897
-90.	79.	0.
-89.5	79.	3.15
-89.	79.	5.018311922558729
-88.5	79.	8.839966890682481
-88.	79.	30.97707045482588
-87.5	79.	8.914877272807393
-87.	79.	12.637927508834375
-86.5	79.	22.668269515901876
-86.	79.	18.41948074365363
-85.5	79.	19.06505020073913
-85.	79.	18.528145879689752
-84.5	79.	12.70373183792288
-84.	79.	10.885574961328233
-83.5	79.	12.823028240444797
-83.	79.	13.891329997386716
-82.5	79.	13.392704588271268
-82.	79.	33.5245865490397
-81.5	79.	6.481511195870636
-81.	79.	0.
-80.5	79.	0.
-80.	79.	0.
-79.5	79.	0.
-79.	79.	0.
-78.5	79.	0.
-78.	79.	0.
-77.5	79.	-9999
-77.	79.	5.397339714285713
-76.5	79.	7.969871046386805
-76.	79.	37.60991510507041
-75.5	79.	49.84017387531672
-71.	79.	27.32407323547008
-70.5	79.	26.446446145566533
-70.	79.	25.089167017990917
-69.5	79.	22.68998721240412
-69.	79.	23.37942944782972
-68.5	79.	15.494222806489653
-68.	79.	14.302943095643995
-67.5	79.	12.453652783011476
-67.	79.	7.8152121059059265
-66.5	79.	7.962121428571429
-66.	79.	0.
-65.5	79.	0.
-65.	79.	0.
-64.5	79.	0.
-64.	79.	0.
-63.5	79.	0.
-63.	79.	0.
-62.5	79.	0.
-62.	79.	0.
-61.5	79.	0.
-61.	79.	0.
-60.5	79.	0.
-60.	79.	0.
-59.5	79.	0.
-59.	79.	0.
-58.5	79.	0.
-58.	79.	0.
-57.5	79.	0.
-57.	79.	0.
-56.5	79.	0.
-56.	79.	0.
-55.5	79.	0.
-55.	79.	0.
-54.5	79.	0.
-54.	79.	0.
-53.5	79.	0.
-53.	79.	0.
-52.5	79.	0.
-52.	79.	0.
-51.5	79.	0.
-51.	79.	0.
-50.5	79.	0.
-50.	79.	0.
-49.5	79.	0.
-49.	79.	0.
-48.5	79.	0.
-48.	79.	0.
-47.5	79.	0.
-47.	79.	0.
-46.5	79.	0.
-46.	79.	0.
-45.5	79.	0.
-45.	79.	0.
-44.5	79.	0.
-44.	79.	0.
-43.5	79.	0.
-43.	79.	0.
-42.5	79.	0.
-42.	79.	0.
-41.5	79.	0.
-41.	79.	0.
-40.5	79.	0.
-40.	79.	0.
-39.5	79.	0.
-39.	79.	0.
-38.5	79.	0.
-38.	79.	0.
-37.5	79.	0.
-37.	79.	0.
-36.5	79.	0.
-36.	79.	0.
-35.5	79.	0.
-35.	79.	0.
-34.5	79.	0.
-34.	79.	0.
-33.5	79.	0.
-33.	79.	0.
-32.5	79.	0.
-32.	79.	0.
-31.5	79.	0.
-31.	79.	0.
-30.5	79.	0.
-30.	79.	0.
-29.5	79.	0.
-29.	79.	0.
-28.5	79.	0.
-28.	79.	0.
-27.5	79.	0.
-27.	79.	0.
-26.5	79.	0.
-26.	79.	0.
-25.5	79.	0.
-25.	79.	0.
-24.5	79.	0.
-24.	79.	0.
-23.5	79.	0.
-23.	79.	0.
-22.5	79.	0.
-22.	79.	5.5125
-21.5	79.	14.678804918751961
10.5	79.	66.98244602521365
11.5	79.	105.75849943652389
12.	79.	109.8
12.5	79.	14.870631571428572
13.	79.	0.
13.5	79.	0.
14.	79.	27.190198181000216
14.5	79.	17.54911142857143
15.	79.	36.59690141999981
15.5	79.	36.181705451263056
16.	79.	60.98294774498254
16.5	79.	20.809213651925624
17.	79.	15.60830942857143
17.5	79.	15.051131618285714
18.	79.	0.
18.5	79.	16.585714285714285
19.	79.	25.664460435029802
19.5	79.	27.086259929564083
20.	79.	31.80727895923315
20.5	79.	114.58669225385438
21.	79.	117.39416306597634
97.5	79.	14.966354943767076
98.	79.	7.678536159407036
98.5	79.	7.199999999999998
99.	79.	7.135714285714286
100.5	79.	23.278208904069288
101.	79.	7.566228555555556
101.5	79.	2.139448
102.	79.	0.
102.5	79.	0.
103.	79.	0.
103.5	79.	8.380155222222221
104.	79.	10.1503525
104.5	79.	19.9113275
-112.	78.5	37.239884117388684
-111.5	78.5	10.86176852934717
-111.	78.5	12.618839779347171
-110.5	78.5	11.950778679814716
-110.	78.5	9.860348214839012
-103.5	78.5	20.87297645880313
-103.	78.5	10.430916070538608
-102.5	78.5	10.855443770538606
-102.	78.5	12.783556708146222
-101.5	78.5	14.388851708146223
-101.	78.5	11.05115287988236
-100.5	78.5	11.198990803772602
-100.	78.5	11.045704042002237
-99.5	78.5	40.19469348950173
-98.	78.5	12.407919697900345
-97.5	78.5	10.613325366001739
-97.	78.5	10.532279468897151
-96.5	78.5	10.52116835778604
-96.	78.5	37.79961913601926
-95.5	78.5	49.01659213949614
-92.5	78.5	23.656163887703546
-92.	78.5	13.533483764408555
-91.5	78.5	14.233022088608845
-91.	78.5	14.011957131772343
-90.5	78.5	14.319180203672278
-90.	78.5	22.14987896869978
-89.5	78.5	7.846461571829126
-89.	78.5	9.01275627934717
-87.5	78.5	34.989884117388684
-87.	78.5	15.662720750463912
-86.5	78.5	13.157441656070555
-86.	78.5	13.650079371826816
-85.5	78.5	14.272177556780836
-85.	78.5	13.330664060218913
-84.5	78.5	14.401020060218912
-84.	78.5	14.199195752256973
-83.5	78.5	11.310644664119966
-83.	78.5	12.394177477956227
-82.5	78.5	24.19951946032121
-82.	78.5	11.21853831925391
-81.5	78.5	8.691854285714285
-81.	78.5	0.
-80.5	78.5	0.
-80.	78.5	0.
-79.5	78.5	0.
-79.	78.5	0.
-78.5	78.5	0.
-78.	78.5	0.
-77.5	78.5	0.
-77.	78.5	5.778167937907037
-76.5	78.5	5.2714285714285705
-76.	78.5	10.61301761370647
-73.	78.5	44.42880776010243
-72.5	78.5	44.42880776010243
-72.	78.5	31.39300567149965
-71.5	78.5	8.76682857142857
-71.	78.5	11.064037804227128
-70.5	78.5	14.391449794233633
-70.	78.5	14.808127727799185
-69.5	78.5	13.590113124624585
-69.	78.5	5.408153816771859
-68.5	78.5	4.884571191771858
-68.	78.5	0.
-67.5	78.5	0.
-67.	78.5	0.
-66.5	78.5	0.
-66.	78.5	0.
-65.5	78.5	0.
-65.	78.5	0.
-64.5	78.5	0.
-64.	78.5	0.
-63.5	78.5	0.
-63.	78.5	0.
-62.5	78.5	0.
-62.	78.5	0.
-61.5	78.5	0.
-61.	78.5	0.
-60.5	78.5	0.
-60.	78.5	0.
-59.5	78.5	0.
-59.	78.5	0.
-58.5	78.5	0.
-58.	78.5	0.
-57.5	78.5	0.
-57.	78.5	0.
-56.5	78.5	0.
-56.	78.5	0.
-55.5	78.5	0.
-55.	78.5	0.
-54.5	78.5	0.
-54.	78.5	0.
-53.5	78.5	0.
-53.	78.5	0.
-52.5	78.5	0.
-52.	78.5	0.
-51.5	78.5	0.
-51.	78.5	0.
-50.5	78.5	0.
-50.	78.5	0.
-49.5	78.5	0.
-49.	78.5	0.
-48.5	78.5	0.
-48.	78.5	0.
-47.5	78.5	0.
-47.	78.5	0.
-46.5	78.5	0.
-46.	78.5	0.
-45.5	78.5	0.
-45.	78.5	0.
-44.5	78.5	0.
-44.	78.5	0.
-43.5	78.5	0.
-43.	78.5	0.
-42.5	78.5	0.
-42.	78.5	0.
-41.5	78.5	0.
-41.	78.5	0.
-40.5	78.5	0.
-40.	78.5	0.
-39.5	78.5	0.
-39.	78.5	0.
-38.5	78.5	0.
-38.	78.5	0.
-37.5	78.5	0.
-37.	78.5	0.
-36.5	78.5	0.
-36.	78.5	0.
-35.5	78.5	0.
-35.	78.5	0.
-34.5	78.5	0.
-34.	78.5	0.
-33.5	78.5	0.
-33.	78.5	0.
-32.5	78.5	0.
-32.	78.5	0.
-31.5	78.5	0.
-31.	78.5	0.
-30.5	78.5	0.
-30.	78.5	0.
-29.5	78.5	0.
-29.	78.5	0.
-28.5	78.5	0.
-28.	78.5	0.
-27.5	78.5	0.
-27.	78.5	0.
-26.5	78.5	0.
-26.	78.5	0.
-25.5	78.5	0.
-25.	78.5	0.
-24.5	78.5	0.
-24.	78.5	0.
-23.5	78.5	0.
-23.	78.5	0.
-22.5	78.5	6.19560042857143
-22.	78.5	11.083357017314718
-19.5	78.5	42.695018686122346
13.	78.5	16.96654678077135
13.5	78.5	17.23286142857143
14.	78.5	31.035323222676432
15.	78.5	60.71765241415077
15.5	78.5	33.20005926265703
16.	78.5	24.3865289172351
16.5	78.5	59.54133844552255
17.	78.5	24.930924285714287
17.5	78.5	27.32693005271261
18.	78.5	18.36726571428571
18.5	78.5	20.663684674752215
20.5	78.5	166.23244621943036
21.	78.5	109.86456974904087
21.5	78.5	108.34503971825633
22.	78.5	112.60950289070573
22.5	78.5	106.59416306597633
99.5	78.5	57.354650738390134
100.	78.5	29.167994867976596
100.5	78.5	14.633323524404483
101.	78.5	8.903958927525629
101.5	78.5	9.412357001449895
102.	78.5	9.47894194579111
102.5	78.5	9.329518545791109
103.	78.5	11.826898721014079
103.5	78.5	12.084924126414036
104.	78.5	16.626606810966603
-114.5	78.	37.652079719258865
-113.	78.	24.39619171879639
-112.5	78.	23.13619171879639
-112.	78.	13.190069231703802
-111.5	78.	15.740168308533422
-111.	78.	15.125642965529003
-110.5	78.	10.767725188374689
-105.5	78.	46.55465073839013
-102.	78.	41.91230755483302
-100.	78.	11.509871513708255
-96.5	78.	13.896232122375434
-95.5	78.	16.248966837909602
-95.	78.	28.070018686122346
-94.5	78.	27.555099124081565
-94.	78.	37.574619136019265
-88.	78.	38.36674971826195
-87.5	78.	28.091861263999675
-87.	78.	36.535019859128184
-86.5	78.	38.50733690154175
-85.5	78.	59.960904507327456
-85.	78.	13.52212025608616
-84.5	78.	10.406602185880336
-84.	78.	13.445584080675708
-83.5	78.	17.599336159694218
-83.	78.	16.686600196321283
-82.5	78.	12.385833772113552
-82.	78.	11.557890852354843
-81.5	78.	9.199186808151333
-81.	78.	0.
-80.5	78.	0.
-80.	78.	4.757142857142857
-79.5	78.	5.464285714285714
-79.	78.	10.038427557186475
-78.5	78.	17.9879573406141
-71.5	78.	11.674815204784815
-71.	78.	11.033201372375434
-70.5	78.	12.246659784004816
-70.	78.	14.378664929814716
-69.5	78.	13.96907511370647
-69.	78.	11.999885714839014
-68.5	78.	6.763431681953399
-68.	78.	7.043885
-67.5	78.	5.914285714285713
-67.	78.	6.143721285714285
-66.5	78.	0.
-66.	78.	0.
-65.5	78.	0.
-65.	78.	0.
-64.5	78.	0.
-64.	78.	0.
-63.5	78.	0.
-63.	78.	0.
-62.5	78.	0.
-62.	78.	0.
-61.5	78.	0.
-61.	78.	0.
-60.5	78.	0.
-60.	78.	0.
-59.5	78.	0.
-59.	78.	0.
-58.5	78.	0.
-58.	78.	0.
-57.5	78.	0.
-57.	78.	0.
-56.5	78.	0.
-56.	78.	0.
-55.5	78.	0.
-55.	78.	0.
-54.5	78.	0.
-54.	78.	0.
-53.5	78.	0.
-53.	78.	0.
-52.5	78.	0.
-52.	78.	0.
-51.5	78.	0.
-51.	78.	0.
-50.5	78.	0.
-50.	78.	0.
-49.5	78.	0.
-49.	78.	0.
-48.5	78.	0.
-48.	78.	0.
-47.5	78.	0.
-47.	78.	0.
-46.5	78.	0.
-46.	78.	0.
-45.5	78.	0.
-45.	78.	0.
-44.5	78.	0.
-44.	78.	0.
-43.5	78.	0.
-43.	78.	0.
-42.5	78.	0.
-42.	78.	0.
-41.5	78.	0.
-41.	78.	0.
-40.5	78.	0.
-40.	78.	0.
-39.5	78.	0.
-39.	78.	0.
-38.5	78.	0.
-38.	78.	0.
-37.5	78.	0.
-37.	78.	0.
-36.5	78.	0.
-36.	78.	0.
-35.5	78.	0.
-35.	78.	0.
-34.5	78.	0.
-34.	78.	0.
-33.5	78.	0.
-33.	78.	0.
-32.5	78.	0.
-32.	78.	0.
-31.5	78.	0.
-31.	78.	0.
-30.5	78.	0.
-30.	78.	0.
-29.5	78.	0.
-29.	78.	0.
-28.5	78.	0.
-28.	78.	0.
-27.5	78.	0.
-27.	78.	0.
-26.5	78.	0.
-26.	78.	0.
-25.5	78.	0.
-25.	78.	0.
-24.5	78.	0.
-24.	78.	0.
-23.5	78.	0.
-23.	78.	6.458787428571429
-22.5	78.	8.436036876812366
-22.	78.	15.04236915007337
-21.5	78.	33.60935132509304
-21.	78.	16.14227809112544
-20.5	78.	48.53258693765836
-20.	78.	50.87019346913927
-19.5	78.	40.989808312732585
-18.	78.	56.43496414700783
13.5	78.	174.9572753772565
14.	78.	33.73855594286567
14.5	78.	33.87457128408324
15.	78.	32.573147190463864
15.5	78.	34.8910093134636
16.	78.	34.578169516494086
16.5	78.	30.85669243726022
17.	78.	31.83812947267643
17.5	78.	32.43185074460178
18.	78.	42.07925064999975
21.	78.	143.2877229483248
21.5	78.	35.324537429564096
22.	78.	24.91325630718646
22.5	78.	23.877822857142856
23.	78.	71.96363813207017
23.5	78.	84.5383640140052
104.	78.	30.76366785505126
-119.	77.5	24.35318714374242
-118.5	77.5	24.79240765880313
-118.	77.5	39.78496414700783
-117.5	77.5	39.78496414700783
-117.	77.5	40.00996414700782
-116.5	77.5	11.131643286751956
-106.5	77.5	40.82880776010242
-105.5	77.5	15.451704337909604
-105.	77.5	48.261252351638404
-96.	77.5	11.294544617284815
-95.5	77.5	11.534168492284815
-91.	77.5	11.302846899145091
-90.5	77.5	12.396824464839014
-88.	77.5	33.415194408621886
-87.5	77.5	20.662912046882145
-87.	77.5	12.186640914975264
-86.5	77.5	12.189348989961307
-86.	77.5	12.375681176396768
-85.5	77.5	41.55207045482588
-85.	77.5	24.78181906603509
-84.5	77.5	24.31931906603509
-84.	77.5	24.226182767628554
-83.5	77.5	25.46205134521627
-83.	77.5	12.819167105446885
-82.5	77.5	16.1507463949022
-82.	77.5	17.62360059766388
-81.5	77.5	26.18166727956632
-81.	77.5	9.227026601772005
-80.5	77.5	8.71550477303685
-80.	77.5	8.319309726772005
-79.5	77.5	11.841293468829178
-71.	77.5	81.94924643256998
-70.5	77.5	71.66090450732746
-70.	77.5	88.26080377146275
-69.5	77.5	15.147496307186474
-69.	77.5	14.11208641271905
-68.5	77.5	48.6
-68.	77.5	36.53448931246652
-67.5	77.5	39.78653931246652
-67.	77.5	43.915165979133185
-66.5	77.5	40.363905979133186
-66.	77.5	12.737782242174946
-65.5	77.5	8.332678571428572
-65.	77.5	0.
-64.5	77.5	0.
-64.	77.5	0.
-63.5	77.5	0.
-63.	77.5	0.
-62.5	77.5	0.
-62.	77.5	0.
-61.5	77.5	0.
-61.	77.5	0.
-60.5	77.5	0.
-60.	77.5	0.
-59.5	77.5	0.
-59.	77.5	0.
-58.5	77.5	0.
-58.	77.5	0.
-57.5	77.5	0.
-57.	77.5	0.
-56.5	77.5	0.
-56.	77.5	0.
-55.5	77.5	0.
-55.	77.5	0.
-54.5	77.5	0.
-54.	77.5	0.
-53.5	77.5	0.
-53.	77.5	0.
-52.5	77.5	0.
-52.	77.5	0.
-51.5	77.5	0.
-51.	77.5	0.
-50.5	77.5	0.
-50.	77.5	0.
-49.5	77.5	0.
-49.	77.5	0.
-48.5	77.5	0.
-48.	77.5	0.
-47.5	77.5	0.
-47.	77.5	0.
-46.5	77.5	0.
-46.	77.5	0.
-45.5	77.5	0.
-45.	77.5	0.
-44.5	77.5	0.
-44.	77.5	0.
-43.5	77.5	0.
-43.	77.5	0.
-42.5	77.5	0.
-42.	77.5	0.
-41.5	77.5	0.
-41.	77.5	0.
-40.5	77.5	0.
-40.	77.5	0.
-39.5	77.5	0.
-39.	77.5	0.
-38.5	77.5	0.
-38.	77.5	0.
-37.5	77.5	0.
-37.	77.5	0.
-36.5	77.5	0.
-36.	77.5	0.
-35.5	77.5	0.
-35.	77.5	0.
-34.5	77.5	0.
-34.	77.5	0.
-33.5	77.5	0.
-33.	77.5	0.
-32.5	77.5	0.
-32.	77.5	0.
-31.5	77.5	0.
-31.	77.5	0.
-30.5	77.5	0.
-30.	77.5	0.
-29.5	77.5	0.
-29.	77.5	0.
-28.5	77.5	0.
-28.	77.5	0.
-27.5	77.5	0.
-27.	77.5	0.
-26.5	77.5	0.
-26.	77.5	0.
-25.5	77.5	0.
-25.	77.5	0.
-24.5	77.5	0.
-24.	77.5	0.
-23.5	77.5	7.896481428571429
-23.	77.5	8.98139300630341
-22.5	77.5	15.98007402447245
-22.	77.5	12.03457834579111
-21.5	77.5	10.381658999999999
-21.	77.5	12.526346666666667
-20.5	77.5	26.035469674218895
-20.	77.5	40.881422208488395
-19.5	77.5	59.23864004215878
-19.	77.5	46.487175592147395
-18.5	77.5	52.42458654903969
14.	77.5	46.9052233618874
14.5	77.5	141.15009574738954
15.	77.5	26.081292851155755
15.5	77.5	18.755524857142856
16.	77.5	22.424271009875433
16.5	77.5	24.266269327837605
17.	77.5	24.744912684597523
101.5	77.5	55.3274660978898
102.	77.5	54.6524660978898
102.5	77.5	64.18284174011922
103.	77.5	20.358056078141868
103.5	77.5	21.037020475443587
104.	77.5	20.81916718925298
104.5	77.5	27.48061695501366
105.	77.5	21.436943976155753
105.5	77.5	20.7490435035013
-121.	77.	26.923500396789493
-120.5	77.	24.35204849490798
-120.	77.	35.77237234153271
-119.5	77.	22.568768833491056
-119.	77.	12.898312370851114
-118.5	77.	14.914044388708255
-118.	77.	18.33281938681062
-117.5	77.	11.482768159536496
-117.	77.	10.512181571829126
-116.5	77.	30.895156287316503
-115.	77.	34.14501868612234
-114.5	77.	35.4287102287459
-109.5	77.	42.44469348950173
-109.	77.	43.07880776010242
-101.	77.	46.01517387531672
-100.	77.	30.904506414150756
-97.	77.	47.7154197750683
-96.5	77.	47.9404197750683
-96.	77.	25.40955302193321
-95.5	77.	33.99692955012669
-95.	77.	38.08827155012669
-94.5	77.	36.889825369195066
-94.	77.	51.80943393641534
-92.	77.	31.673115395800693
-90.5	77.	36.092063017688446
-90.	77.	41.13496414700782
-89.5	77.	57.43956974904087
-89.	77.	27.815619252404414
-88.5	77.	29.179769248741554
-88.	77.	21.2725435906141
-87.5	77.	19.698429859130975
-87.	77.	15.116177008431757
-86.5	77.	8.52675892752563
-86.	77.	5.893119857142857
-85.5	77.	6.607362857142858
-85.	77.	11.779318190025606
-84.5	77.	16.736263440463865
-84.	77.	11.971348536751957
-83.5	77.	17.332337429564095
-83.	77.	17.11880802914258
-82.5	77.	16.306894284874033
-82.	77.	12.905240021014084
-81.5	77.	14.833354423314066
-81.	77.	12.852924934597532
-80.5	77.	36.
-80.	77.	13.423039431000216
-79.5	77.	14.068858908636063
-79.	77.	59.68864004215878
-78.5	77.	53.7524660978898
-70.5	77.	26.228289987401872
-70.	77.	23.444178019931723
[truncated: 60,483 more rows]
