# Supplementary material for: Normative productivity of the global vegetation
Source: Carbon Balance Manag. 2008 Dec 24;3:8. doi: 10.1186/1750-0680-3-8 (PMC2654439; doi:10.1186/1750-0680-3-8)
Supplement: Additional file 9 — Gridded normative NPP, version 1.13.0. The file can be viewed with a spreadsheet. It stores tabular data: 3 columns separated by tabs and 62483 rows. Each row corresponds to a cell of the geographic grid of half-degree resolution. First two columns contain longitude and latitude for the north-west corner a cell in decimal degrees. West longitudes and south latitudes are negative. The third column contains NPP estimate in gC m-2 y-1 formed from the normative ensemble of estimates underlying Normative NPP 1.12.0. and outputs of VEGAS. Missing values are denoted by -9999. [file 1750-0680-3-8-S9.txt]

-44.	83.5	-9999
-43.5	83.5	-9999
-43.	83.5	23.85
-39.5	83.5	-9999
-39.	83.5	-9999
-38.5	83.5	-9999
-38.	83.5	-9999
-37.5	83.5	-9999
-37.	83.5	-9999
-36.5	83.5	0.
-36.	83.5	0.
-35.5	83.5	0.
-35.	83.5	0.
-34.5	83.5	0.
-34.	83.5	-9999
-33.5	83.5	0.
-33.	83.5	0.
-32.5	83.5	0.
-32.	83.5	0.
-31.5	83.5	0.
-31.	83.5	0.
-30.5	83.5	0.
-30.	83.5	0.
-29.5	83.5	-9999
-29.	83.5	0.
-28.5	83.5	-9999
-28.	83.5	-9999
-27.5	83.5	-9999
-82.5	83.	26.424878968699776
-82.	83.	21.812504623085385
-81.5	83.	31.94999999999999
-81.	83.	20.714091728955545
-80.5	83.	13.071721758418766
-80.	83.	15.4092130917521
-79.5	83.	22.94999999999999
-79.	83.	16.375876425085426
-78.5	83.	22.5
-78.	83.	22.94999999999999
-77.5	83.	23.4
-77.	83.	4.193042127525629
-76.5	83.	3.8708666455627188
-76.	83.	0.
-75.5	83.	2.75625
-75.	83.	2.8687499999999986
-74.5	83.	4.529635555555556
-74.	83.	14.912130620922051
-73.5	83.	16.314349758418768
-73.	83.	3.8614311111111115
-72.5	83.	0.
-72.	83.	0.
-71.5	83.	-9999
-71.	83.	0.
-70.5	83.	3.076257444444445
-70.	83.	3.660051111111111
-69.5	83.	4.664771111111111
-69.	83.	14.58255691390124
-68.5	83.	5.234359999999999
-68.	83.	13.929095376032784
-67.5	83.	24.3
-67.	83.	24.3
-66.5	83.	24.3
-66.	83.	24.75
-65.5	83.	17.537186425085434
-65.	83.	10.721359399940162
-64.5	83.	10.871238496338888
-64.	83.	13.781656069219895
-48.	83.	23.85
-47.5	83.	23.85
-47.	83.	23.85
-46.5	83.	0.
-46.	83.	2.7720695666666666
-45.5	83.	2.919341222222222
-45.	83.	-9999
-44.5	83.	0.
-44.	83.	0.
-43.5	83.	0.
-43.	83.	0.
-42.5	83.	0.
-42.	83.	0.
-41.5	83.	0.
-41.	83.	0.
-40.5	83.	-9999
-40.	83.	-9999
-39.5	83.	-9999
-39.	83.	0.
-38.5	83.	0.
-38.	83.	0.
-37.5	83.	0.
-37.	83.	0.
-36.5	83.	0.
-36.	83.	0.
-35.5	83.	0.
-35.	83.	0.
-34.5	83.	0.
-34.	83.	0.
-33.5	83.	0.
-33.	83.	-9999
-32.5	83.	-9999
-32.	83.	-9999
-31.5	83.	0.
-31.	83.	0.
-30.5	83.	0.
-30.	83.	0.
-29.5	83.	0.
-29.	83.	0.
-28.5	83.	0.
-28.	83.	0.
-27.5	83.	0.
-27.	83.	0.
-26.5	83.	0.
-26.	83.	0.
-25.5	83.	0.
-25.	83.	4.307142857142857
-24.5	83.	28.8
-24.	83.	30.6
-23.5	83.	30.6
-23.	83.	30.6
-87.	82.5	37.22880776010242
-86.5	82.5	26.1
-86.	82.5	15.973111305982178
-85.5	82.5	25.19999999999999
-85.	82.5	25.19999999999999
-84.5	82.5	25.65
-84.	82.5	34.46365785935605
-83.5	82.5	26.1
-83.	82.5	14.9051430917521
-82.5	82.5	17.4732030917521
-82.	82.5	5.110012927525629
-81.5	82.5	4.756885186276614
-81.	82.5	21.15
-80.5	82.5	3.007717333333332
-80.	82.5	2.4374274444444444
-79.5	82.5	0.
-79.	82.5	0.
-78.5	82.5	0.
-78.	82.5	0.
-77.5	82.5	0.
-77.	82.5	0.
-76.5	82.5	0.
-76.	82.5	-9999
-75.5	82.5	0.
-75.	82.5	0.
-74.5	82.5	0.
-74.	82.5	0.
-73.5	82.5	0.
-73.	82.5	0.
-72.5	82.5	0.
-72.	82.5	0.
-71.5	82.5	0.
-71.	82.5	0.
-70.5	82.5	0.
-70.	82.5	0.
-69.5	82.5	0.
-69.	82.5	0.
-68.5	82.5	0.
-68.	82.5	0.
-67.5	82.5	0.
-67.	82.5	0.
-66.5	82.5	0.
-66.	82.5	0.
-65.5	82.5	0.
-65.	82.5	1.3376302757438276
-64.5	82.5	1.3154080535216055
-64.	82.5	6.570556395099951
-63.5	82.5	5.815930900143889
-63.	82.5	11.235161855051258
-62.5	82.5	10.740913557477995
-62.	82.5	16.940378507249473
-57.5	82.5	24.75
-57.	82.5	25.65
-56.5	82.5	12.709520506322418
-56.	82.5	24.75
-55.5	82.5	16.336506516497785
-55.	82.5	15.48749017311874
-54.	82.5	13.447849305982174
-53.5	82.5	16.290076958973263
-51.5	82.5	16.290076958973263
-51.	82.5	3.3101863325757193
-50.5	82.5	15.267416425085434
-50.	82.5	24.75
-49.5	82.5	24.75
-49.	82.5	24.75
-48.5	82.5	24.75
-48.	82.5	25.65
-47.5	82.5	4.925097777777777
-47.	82.5	5.42976
-46.5	82.5	4.61764888888889
-46.	82.5	3.943174444444444
-45.5	82.5	-9999
-45.	82.5	-9999
-44.5	82.5	0.
-44.	82.5	0.
-43.5	82.5	0.
-43.	82.5	0.
-42.5	82.5	0.
-42.	82.5	-9999
-41.5	82.5	0.
-41.	82.5	0.
-40.5	82.5	-9999
-40.	82.5	-9999
-39.5	82.5	0.
-39.	82.5	0.
-38.5	82.5	0.
-38.	82.5	0.
-37.5	82.5	0.
-37.	82.5	0.
-36.5	82.5	0.
-36.	82.5	0.
-35.5	82.5	0.
-35.	82.5	0.
-34.5	82.5	0.
-34.	82.5	0.
-33.5	82.5	0.
-33.	82.5	0.
-32.5	82.5	0.
-32.	82.5	0.
-31.5	82.5	0.
-31.	82.5	0.
-30.5	82.5	0.
-30.	82.5	0.
-29.5	82.5	0.
-29.	82.5	0.
-28.5	82.5	0.
-28.	82.5	5.027837777777778
-27.5	82.5	5.942974444444444
-27.	82.5	7.260175103290566
-26.5	82.5	6.636705103290564
-26.	82.5	7.450367638041627
-25.5	82.5	7.15770097137496
-25.	82.5	4.029442249999999
-24.5	82.5	3.7520716124999987
-24.	82.5	4.362430625
-23.5	82.5	4.675538250000001
-91.5	82.	29.364884117388687
-91.	82.	30.67707971925886
-90.5	82.	30.67707971925886
-90.	82.	29.589884117388685
-89.5	82.	28.203066078259127
-89.	82.	20.69999999999999
-88.5	82.	3.1203390199547028
-88.	82.	3.079630140826004
-87.5	82.	3.0364386755834856
-87.	82.	20.25
-86.5	82.	2.9169678606791294
-86.	82.	10.9603852278136
-85.5	82.	15.75
-85.	82.	-9999
-84.5	82.	0.
-84.	82.	0.
-83.5	82.	0.
-83.	82.	0.
-82.5	82.	0.
-82.	82.	0.
-81.5	82.	0.
-81.	82.	0.
-80.5	82.	-9999
-80.	82.	-9999
-79.5	82.	0.
-79.	82.	0.
-78.5	82.	0.
-78.	82.	0.
-77.5	82.	0.
-77.	82.	0.
-76.5	82.	0.
-76.	82.	0.
-75.5	82.	0.
-75.	82.	0.
-74.5	82.	0.
-74.	82.	0.
-73.5	82.	0.
-73.	82.	0.
-72.5	82.	0.
-72.	82.	2.64375
-71.5	82.	2.925
-71.	82.	3.7753654750284764
-70.5	82.	3.8453545280072854
-70.	82.	3.8453545280072854
-69.5	82.	3.9375
-69.	82.	4.803131495323456
-68.5	82.	4.803131495323456
-68.	82.	4.558899976376664
-67.5	82.	4.603131495323455
-67.	82.	5.681906666666666
-66.5	82.	5.89889734579111
-66.	82.	6.449828516575979
-65.5	82.	4.202214716575978
-65.	82.	4.914098837271917
-64.5	82.	4.361853470219804
-61.5	82.	25.65
-61.	82.	15.856279929129991
-60.5	82.	17.881893262463326
-60.	82.	26.55
-59.5	82.	26.55
-59.	82.	5.251523333333334
-58.5	82.	4.784203333333333
-58.	82.	4.2295940000000005
-57.5	82.	3.20625
-57.	82.	3.20625
-56.5	82.	3.20625
-56.	82.	5.264939999999999
-55.5	82.	5.256585555555556
-55.	82.	4.906408888888889
-54.5	82.	5.128641701449895
-54.	82.	4.4541377777777775
-53.5	82.	4.335804444444444
-53.	82.	4.633006666666666
-52.5	82.	25.65
-52.	82.	4.1744577777777785
-51.5	82.	4.804632222222222
-51.	82.	25.65
-50.5	82.	16.740076958973262
-50.	82.	-9999
-49.5	82.	0.
-49.	82.	0.
-48.5	82.	0.
-48.	82.	0.
-47.5	82.	0.
-47.	82.	0.
-46.5	82.	0.
-46.	82.	3.20625
-45.5	82.	25.65
-45.	82.	-9999
-44.5	82.	0.
-44.	82.	0.
-43.5	82.	0.
-43.	82.	0.
-42.5	82.	0.
-42.	82.	0.
-41.5	82.	0.
-41.	82.	0.
-40.5	82.	0.
-40.	82.	0.
-39.5	82.	0.
-39.	82.	0.
-38.5	82.	0.
-38.	82.	0.
-37.5	82.	0.
-37.	82.	0.
-36.5	82.	0.
-36.	82.	0.
-35.5	82.	0.
-35.	82.	0.
-34.5	82.	0.
-34.	82.	0.
-33.5	82.	0.
-33.	82.	0.
-32.5	82.	0.
-32.	82.	0.
-31.5	82.	0.
-31.	82.	-9999
-30.5	82.	-9999
-30.	82.	-9999
-29.5	82.	-9999
-29.	82.	-9999
-28.5	82.	0.
-28.	82.	0.
-27.5	82.	0.
-27.	82.	5.030366249999998
-26.5	82.	5.8709025
-25.5	82.	30.6
-25.	82.	31.5
-24.5	82.	31.05
-24.	82.	28.8
-23.5	82.	4.371428571428572
-23.	82.	4.698119875
-21.	82.	32.39999999999999
-20.5	82.	4.5698130506252435
-18.	82.	18.610385227813598
-17.5	82.	33.3
-17.	82.	35.1
-16.5	82.	20.612580931383075
-16.	82.	15.92231916278052
-15.5	82.	17.376710978598464
-15.	82.	36.
-14.5	82.	36.
-14.	82.	24.512504623085384
-94.	81.5	34.119693489501735
-93.5	81.5	33.89469348950173
-93.	81.5	30.745361906237367
-92.5	81.5	30.63865785935605
-92.	81.5	30.41365785935605
-90.	81.5	9.764610134214012
-89.5	81.5	9.799292250861933
-89.	81.5	29.55207971925886
-88.5	81.5	7.006894306149324
-88.	81.5	4.4777178783779545
-87.5	81.5	3.0244220755471316
-87.	81.5	2.9617597954002584
-86.5	81.5	2.766967860679131
-86.	81.5	2.5305735403073495
-85.5	81.5	1.9000000000000001
-85.	81.5	1.9125
-84.5	81.5	0.
-84.	81.5	0.
-83.5	81.5	0.
-83.	81.5	0.
-82.5	81.5	0.
-82.	81.5	0.
-81.5	81.5	0.
-81.	81.5	0.
-80.5	81.5	0.
-80.	81.5	0.
-79.5	81.5	0.
-79.	81.5	2.475
-78.5	81.5	0.
-78.	81.5	2.19375
-77.5	81.5	0.
-77.	81.5	0.
-76.5	81.5	0.
-76.	81.5	0.
-75.5	81.5	0.
-75.	81.5	0.
-74.5	81.5	0.
-74.	81.5	0.
-73.5	81.5	0.
-73.	81.5	0.
-72.5	81.5	0.
-72.	81.5	3.375
-71.5	81.5	4.753131495323455
-71.	81.5	6.847188186276614
-70.5	81.5	6.513090186276614
-70.	81.5	6.549478927525629
-69.5	81.5	6.357517345791109
-69.	81.5	6.1317920752065564
-68.5	81.5	6.634701382780247
-68.	81.5	5.4885740752065555
-67.5	81.5	5.598254075206556
-67.	81.5	5.821037924617077
-66.5	81.5	19.865378507249474
-63.5	81.5	27.44999999999999
-63.	81.5	27.44999999999999
-62.	81.5	19.589091728955545
-61.5	81.5	19.13909172895555
-61.	81.5	26.55
-60.5	81.5	0.
-60.	81.5	0.
-59.5	81.5	0.
-59.	81.5	0.
-58.5	81.5	0.
-58.	81.5	0.
-57.5	81.5	0.
-57.	81.5	0.
-56.5	81.5	0.
-56.	81.5	0.
-55.5	81.5	0.
-55.	81.5	3.8441092222222224
-54.5	81.5	0.
-54.	81.5	0.
-53.5	81.5	0.
-53.	81.5	0.
-52.5	81.5	0.
-52.	81.5	0.
-51.5	81.5	0.
-51.	81.5	0.
-50.5	81.5	0.
-50.	81.5	0.
-49.5	81.5	0.
-49.	81.5	0.
-48.5	81.5	0.
-48.	81.5	0.
-47.5	81.5	0.
-47.	81.5	0.
-46.5	81.5	0.
-46.	81.5	0.
-45.5	81.5	0.
-45.	81.5	0.
-44.5	81.5	0.
-44.	81.5	0.
-43.5	81.5	0.
-43.	81.5	0.
-42.5	81.5	0.
-42.	81.5	0.
-41.5	81.5	0.
-41.	81.5	0.
-40.5	81.5	0.
-40.	81.5	0.
-39.5	81.5	0.
-39.	81.5	0.
-38.5	81.5	0.
-38.	81.5	0.
-37.5	81.5	0.
-37.	81.5	0.
-36.5	81.5	0.
-36.	81.5	0.
-35.5	81.5	0.
-35.	81.5	0.
-34.5	81.5	0.
-34.	81.5	0.
-33.5	81.5	0.
-33.	81.5	0.
-32.5	81.5	0.
-32.	81.5	0.
-31.5	81.5	0.
-31.	81.5	0.
-30.5	81.5	0.
-30.	81.5	0.
-29.5	81.5	0.
-29.	81.5	0.
-28.5	81.5	0.
-28.	81.5	0.
-27.5	81.5	-9999
-27.	81.5	-9999
-26.5	81.5	-9999
-26.	81.5	0.
-25.5	81.5	0.
-25.	81.5	0.
-24.5	81.5	0.
-24.	81.5	5.074104999999999
-23.5	81.5	5.3367868736406825
-23.	81.5	4.1625
-22.5	81.5	5.2001807499999995
-22.	81.5	16.21540691735519
-21.5	81.5	33.3
-21.	81.5	5.9550125
-20.5	81.5	5.800768749999999
-20.	81.5	31.5
-19.5	81.5	5.563083749999999
-19.	81.5	31.94999999999999
-18.5	81.5	30.15
-18.	81.5	0.
-17.5	81.5	0.
-17.	81.5	0.
-16.5	81.5	3.9964741533670267
-16.	81.5	4.966871517837677
-15.5	81.5	5.6031943447929065
-15.	81.5	4.58057354030735
-14.5	81.5	8.666324334850213
-14.	81.5	7.0230467174990885
56.5	81.5	8.
57.	81.5	65.7
57.5	81.5	7.550000000000001
64.	81.5	55.989184280908326
64.5	81.5	55.989184280908326
90.5	81.5	-9999
95.	81.5	-9999
95.5	81.5	-9999
-95.	81.	2.892062421238747
-94.5	81.	2.106050984150275
-94.	81.	1.9811641466100456
-93.5	81.	2.636400272015185
-93.	81.	0.
-92.5	81.	0.
-92.	81.	1.8261916867743593
-91.5	81.	12.03914463762815
-91.	81.	29.505911906237362
-89.	81.	11.714200831995973
-88.5	81.	9.921203582030289
-88.	81.	3.5600946268123685
-87.5	81.	3.2850192397433142
-87.	81.	5.892504671530586
-86.5	81.	33.83344095319989
-86.	81.	19.097741259083385
-85.5	81.	5.088015391794652
-85.	81.	4.033333333333333
-84.5	81.	4.061111111111111
-84.	81.	4.229712657549614
-83.5	81.	2.3142857142857127
-83.	81.	2.6199286969554123
-82.5	81.	2.9011786969554123
-82.	81.	2.2697177295152855
-81.5	81.	2.9031680324166107
-81.	81.	3.220017101994058
-80.5	81.	3.570017101994059
-80.	81.	9.100960697900346
-79.5	81.	21.53607716691123
-79.	81.	15.165076958973263
-78.5	81.	3.2253654750284775
-78.	81.	2.64375
-77.5	81.	0.
-77.	81.	0.
-76.5	81.	0.
-76.	81.	0.
-75.5	81.	0.
-75.	81.	0.
-74.5	81.	0.
-74.	81.	0.
-73.5	81.	0.
-73.	81.	0.
-72.5	81.	0.
-72.	81.	0.
-71.5	81.	3.388108799999999
-71.	81.	0.
-70.5	81.	0.
-70.	81.	0.
-69.5	81.	0.
-69.	81.	5.354673374999999
-68.5	81.	8.927898412378653
-66.	81.	26.139808312732583
-65.5	81.	27.233835650876202
-65.	81.	18.055503262463326
-64.5	81.	4.208852666666667
-64.	81.	4.236231666666665
-63.5	81.	5.747704205042728
-63.	81.	5.105993927525629
-62.5	81.	4.62211
-62.	81.	0.
-61.5	81.	4.3360611111111105
-61.	81.	3.994537701449894
-60.5	81.	4.715266037109443
-60.	81.	3.768899901449893
-59.5	81.	3.155312419222222
-59.	81.	0.
-58.5	81.	0.
-58.	81.	0.
-57.5	81.	0.
-57.	81.	0.
-56.5	81.	0.
-56.	81.	0.
-55.5	81.	0.
-55.	81.	0.
-54.5	81.	0.
-54.	81.	0.
-53.5	81.	0.
-53.	81.	0.
-52.5	81.	0.
-52.	81.	0.
-51.5	81.	0.
-51.	81.	0.
-50.5	81.	0.
-50.	81.	0.
-49.5	81.	0.
-49.	81.	0.
-48.5	81.	0.
-48.	81.	0.
-47.5	81.	0.
-47.	81.	0.
-46.5	81.	0.
-46.	81.	0.
-45.5	81.	0.
-45.	81.	0.
-44.5	81.	0.
-44.	81.	0.
-43.5	81.	0.
-43.	81.	0.
-42.5	81.	0.
-42.	81.	0.
-41.5	81.	0.
-41.	81.	0.
-40.5	81.	0.
-40.	81.	0.
-39.5	81.	0.
-39.	81.	0.
-38.5	81.	0.
-38.	81.	0.
-37.5	81.	0.
-37.	81.	0.
-36.5	81.	0.
-36.	81.	0.
-35.5	81.	0.
-35.	81.	0.
-34.5	81.	0.
-34.	81.	0.
-33.5	81.	0.
-33.	81.	0.
-32.5	81.	0.
-32.	81.	0.
-31.5	81.	0.
-31.	81.	0.
-30.5	81.	0.
-30.	81.	0.
-29.5	81.	0.
-29.	81.	0.
-28.5	81.	0.
-28.	81.	0.
-27.5	81.	0.
-27.	81.	0.
-26.5	81.	0.
-26.	81.	0.825
-25.5	81.	0.85
-25.	81.	6.919293999999999
-24.5	81.	0.85
-24.	81.	14.612385693422764
-23.5	81.	4.8
-23.	81.	1.25
-22.5	81.	1.25
-22.	81.	1.225
-21.5	81.	1.225
-21.	81.	5.803666931985849
-20.5	81.	0.
-20.	81.	0.
-19.5	81.	0.
-19.	81.	0.
-18.5	81.	6.044487289845545
-18.	81.	5.059556568265553
-17.5	81.	4.3875
-17.	81.	4.5
-16.5	81.	4.5
47.	81.	41.570018686122346
48.	81.	50.39999999999999
49.	81.	47.25
49.5	81.	45.45
50.	81.	45.89999999999999
50.5	81.	45.
55.	81.	59.39999999999999
55.5	81.	7.59375
56.	81.	6.862499999999999
56.5	81.	7.48125
57.	81.	58.05
57.5	81.	6.862499999999999
58.	81.	10.717916410966104
58.5	81.	67.04999999999998
59.5	81.	32.76616149619546
60.	81.	76.04999999999998
60.5	81.	71.1
61.	81.	71.1
61.5	81.	79.65
63.	81.	8.552216254000001
63.5	81.	7.802036029666667
64.	81.	7.828908589999999
64.5	81.	8.37629974556272
93.	81.	-9999
93.5	81.	0.
94.	81.	0.
94.5	81.	0.
95.	81.	0.
95.5	81.	0.
96.	81.	0.
96.5	81.	0.
97.	81.	55.35
-96.	80.5	16.88909172895555
-95.5	80.5	3.7531314953234554
-95.	80.5	2.162300984150275
-94.5	80.5	0.
-94.	80.5	2.037414146610044
-93.5	80.5	2.2739080192089296
-93.	80.5	0.
-92.5	80.5	0.
-92.	80.5	0.
-91.5	80.5	0.
-91.	80.5	0.
-90.5	80.5	0.
-90.	80.5	11.966666666666669
-89.5	80.5	5.587818345791111
-89.	80.5	33.503762636473645
-88.5	80.5	35.09720166517816
-88.	80.5	36.80416767419757
-86.5	80.5	35.127698092557786
-86.	80.5	23.654394126265395
-85.5	80.5	21.254394126265396
-85.	80.5	22.27486514842002
-84.5	80.5	22.979948259390788
-84.	80.5	43.629650738390126
-83.5	80.5	44.94286049226008
-83.	80.5	39.0841260353769
-82.5	80.5	25.787175592147406
-82.	80.5	15.365378507249474
-81.5	80.5	19.8
-81.	80.5	18.44999999999999
-80.5	80.5	-9999
-80.	80.5	0.
-79.5	80.5	0.
-79.	80.5	0.
-78.5	80.5	0.
-78.	80.5	0.
-77.5	80.5	0.
-77.	80.5	0.
-76.5	80.5	0.
-76.	80.5	0.
-75.5	80.5	0.
-75.	80.5	0.
-74.5	80.5	0.
-74.	80.5	0.
-73.5	80.5	0.
-73.	80.5	0.
-72.5	80.5	4.447320777777778
-72.	80.5	4.8881120000000005
-71.5	80.5	6.817917205042728
-71.	80.5	8.607743170970139
-70.5	80.5	38.13988411738868
-67.5	80.5	32.69462319891578
-67.	80.5	32.69462319891578
-66.5	80.5	7.61597590936609
-66.	80.5	6.591306937224469
-65.5	80.5	6.748181718429481
-65.	80.5	4.5551191455627205
-64.5	80.5	4.666003382780248
-64.	80.5	5.9057673827802475
-63.5	80.5	5.422195326377729
-63.	80.5	4.41452855716655
-62.5	80.5	4.891175374566049
-62.	80.5	3.299999999999999
-61.5	80.5	6.339503333333334
-61.	80.5	5.7563933333333335
-60.5	80.5	5.959736837109444
-60.	80.5	5.074039837109445
-59.5	80.5	3.29941424556272
-59.	80.5	3.25
-58.5	80.5	3.25
-58.	80.5	0.
-57.5	80.5	0.
-57.	80.5	0.
-56.5	80.5	0.
-56.	80.5	0.
-55.5	80.5	0.
-55.	80.5	0.
-54.5	80.5	0.
-54.	80.5	0.
-53.5	80.5	0.
-53.	80.5	0.
-52.5	80.5	0.
-52.	80.5	0.
-51.5	80.5	0.
-51.	80.5	0.
-50.5	80.5	0.
-50.	80.5	0.
-49.5	80.5	0.
-49.	80.5	0.
-48.5	80.5	0.
-48.	80.5	0.
-47.5	80.5	0.
-47.	80.5	0.
-46.5	80.5	0.
-46.	80.5	0.
-45.5	80.5	0.
-45.	80.5	0.
-44.5	80.5	0.
-44.	80.5	0.
-43.5	80.5	0.
-43.	80.5	0.
-42.5	80.5	0.
-42.	80.5	0.
-41.5	80.5	0.
-41.	80.5	0.
-40.5	80.5	0.
-40.	80.5	0.
-39.5	80.5	0.
-39.	80.5	0.
-38.5	80.5	0.
-38.	80.5	0.
-37.5	80.5	0.
-37.	80.5	0.
-36.5	80.5	0.
-36.	80.5	0.
-35.5	80.5	0.
-35.	80.5	0.
-34.5	80.5	0.
-34.	80.5	0.
-33.5	80.5	0.
-33.	80.5	0.
-32.5	80.5	0.
-32.	80.5	0.
-31.5	80.5	0.
-31.	80.5	0.
-30.5	80.5	0.
-30.	80.5	0.
-29.5	80.5	0.
-29.	80.5	0.
-28.5	80.5	0.
-28.	80.5	0.
-27.5	80.5	0.
-27.	80.5	0.
-26.5	80.5	0.
-26.	80.5	1.2
-25.5	80.5	1.225
-25.	80.5	1.225
-24.5	80.5	1.125
-24.	80.5	1.225
-23.5	80.5	1.225
-23.	80.5	1.225
-22.5	80.5	1.2
-22.	80.5	1.525
-21.5	80.5	1.525
-21.	80.5	0.
-20.5	80.5	5.30558593198585
-20.	80.5	5.560244004311649
-19.5	80.5	5.2318487820894255
-19.	80.5	6.524731409600787
-18.5	80.5	6.285258225676522
-18.	80.5	5.516147084212345
-17.5	80.5	5.74722324957453
18.	80.5	119.3197836233648
18.5	80.5	119.76978362336484
19.	80.5	104.4084994365239
19.5	80.5	103.11456974904087
20.	80.5	87.99041977506829
20.5	80.5	95.16521967500785
21.	80.5	100.92003971825638
21.5	80.5	121.16191287972485
22.5	80.5	100.92003971825638
23.	80.5	100.92003971825638
23.5	80.5	103.7334994365239
24.	80.5	93.19147090462302
24.5	80.5	94.4383640140052
25.	80.5	96.80383875555121
25.5	80.5	96.80383875555121
47.	80.5	48.14999999999999
47.5	80.5	34.9451562873165
48.	80.5	7.6418269230769225
48.5	80.5	8.331122198598885
49.5	80.5	7.536538461538462
50.	80.5	36.999878968699775
53.	80.5	56.7
56.	80.5	58.05
56.5	80.5	56.7
57.5	80.5	63.45
59.5	80.5	11.544829240405363
92.	80.5	59.85
92.5	80.5	10.952513138904683
93.	80.5	0.
93.5	80.5	0.
94.	80.5	0.
94.5	80.5	0.
95.	80.5	0.
95.5	80.5	0.
96.	80.5	0.
96.5	80.5	0.
97.	80.5	0.
-99.5	80.	8.332154108778163
-99.	80.	32.36363813207018
-96.5	80.	6.6999081220088215
-96.	80.	4.434988005603032
-95.5	80.	4.141175374566049
-95.	80.	3.4743414584529444
-94.5	80.	9.833333333333334
-94.	80.	1.3333333333333333
-93.5	80.	1.822222222222222
-93.	80.	1.7999999999999998
-92.5	80.	1.4455555555555555
-92.	80.	1.5371175048225805
-91.5	80.	2.76725750482258
-91.	80.	1.5060591527593068
-90.5	80.	1.9060591527593067
-90.	80.	0.
-89.5	80.	0.
-89.	80.	5.312594607728238
-88.5	80.	5.556546732719756
-88.	80.	6.061254671530587
-87.5	80.	6.278043898036851
-87.	80.	44.614860492260085
-86.5	80.	38.1841260353769
-86.	80.	10.243858908636064
-85.5	80.	10.839564028451592
-85.	80.	12.974701974487463
-84.5	80.	13.164663179752756
-84.	80.	8.356636575913999
-83.5	80.	6.332340128498763
-83.	80.	5.987470506211874
-82.5	80.	28.869623198915786
-82.	80.	8.95484325594547
-81.5	80.	6.732072349310633
-81.	80.	3.1356411617363555
-80.5	80.	0.
-80.	80.	0.
-79.5	80.	0.
-79.	80.	0.
-78.5	80.	0.
-78.	80.	0.
-77.5	80.	0.
-77.	80.	0.
-76.5	80.	0.
-76.	80.	3.45
-75.5	80.	3.7996204
-75.	80.	4.822145842602283
-74.5	80.	5.049281996710626
-74.	80.	6.013373813958365
-73.5	80.	6.175138369513921
-73.	80.	6.481563030584033
-72.5	80.	7.9612531523438275
-72.	80.	9.495534899786598
-65.	80.	6.57994484574918
-64.5	80.	7.30354974574918
-64.	80.	6.993336118429481
-63.5	80.	4.7508050455627195
-63.	80.	5.460910701449895
-62.5	80.	4.565535888888888
-62.	80.	4.415558999999998
-61.5	80.	0.
-61.	80.	0.
-60.5	80.	0.
-60.	80.	0.
-59.5	80.	0.
-59.	80.	0.
-58.5	80.	0.
-58.	80.	0.
-57.5	80.	0.
-57.	80.	0.
-56.5	80.	0.
-56.	80.	0.
-55.5	80.	0.
-55.	80.	0.
-54.5	80.	0.
-54.	80.	0.
-53.5	80.	0.
-53.	80.	0.
-52.5	80.	0.
-52.	80.	0.
-51.5	80.	0.
-51.	80.	0.
-50.5	80.	0.
-50.	80.	0.
-49.5	80.	0.
-49.	80.	0.
-48.5	80.	0.
-48.	80.	0.
-47.5	80.	0.
-47.	80.	0.
-46.5	80.	0.
-46.	80.	0.
-45.5	80.	0.
-45.	80.	0.
-44.5	80.	0.
-44.	80.	0.
-43.5	80.	0.
-43.	80.	0.
-42.5	80.	0.
-42.	80.	0.
-41.5	80.	0.
-41.	80.	0.
-40.5	80.	0.
-40.	80.	0.
-39.5	80.	0.
-39.	80.	0.
-38.5	80.	0.
-38.	80.	0.
-37.5	80.	0.
-37.	80.	0.
-36.5	80.	0.
-36.	80.	0.
-35.5	80.	0.
-35.	80.	0.
-34.5	80.	0.
-34.	80.	0.
-33.5	80.	0.
-33.	80.	0.
-32.5	80.	0.
-32.	80.	0.
-31.5	80.	0.
-31.	80.	0.
-30.5	80.	0.
-30.	80.	0.
-29.5	80.	0.
-29.	80.	0.
-28.5	80.	0.
-28.	80.	0.
-27.5	80.	0.
-27.	80.	0.
-26.5	80.	0.
-26.	80.	0.
-25.5	80.	0.
-25.	80.	0.
-24.5	80.	0.
-24.	80.	6.435061111111112
-23.5	80.	6.966812222222221
-23.	80.	7.3323744444444445
-22.5	80.	7.595298888888889
-22.	80.	6.455315555555554
-21.5	80.	6.11782111111111
-21.	80.	7.916653837109445
-20.5	80.	44.959964147007824
-20.	80.	4.992930888888889
-19.5	80.	6.3613819050427285
-19.	80.	6.6371208974633005
-18.5	80.	6.950566592546518
11.	80.	79.15996414700783
11.5	80.	71.0121755921474
12.	80.	81.10380776010243
12.5	80.	87.55043563454424
13.	80.	93.29215772400087
13.5	80.	117.04924643256999
14.	80.	108.00849943652389
14.5	80.	104.79990876185546
16.	80.	16.378024129401567
16.5	80.	14.511908681417603
17.	80.	85.07019346913926
17.5	80.	123.45520073554381
18.	80.	113.91169225385438
18.5	80.	110.20182936245635
19.	80.	21.49439255903588
19.5	80.	21.158622964227856
20.	80.	20.89257603099914
20.5	80.	30.943485085845406
21.	80.	21.31602911136067
21.5	80.	21.352965378805113
22.	80.	23.44463200405697
22.5	80.	22.289281153423435
23.	80.	14.634988005603033
23.5	80.	13.1625
24.	80.	12.318749999999998
24.5	80.	12.318749999999998
25.	80.	12.45
25.5	80.	21.42464544607277
26.	80.	22.92667549294586
26.5	80.	28.431521141974233
91.5	80.	7.356311195069689
92.	80.	6.968706388888889
92.5	80.	7.045423
93.	80.	7.099368222222222
94.	80.	58.05
94.5	80.	52.2
95.	80.	0.
95.5	80.	0.
96.	80.	0.
96.5	80.	0.
97.	80.	0.
97.5	80.	0.
98.	80.	-9999
98.5	80.	-9999
99.	80.	0.
99.5	80.	49.95
-105.5	79.5	34.83863813207018
-105.	79.5	34.83863813207018
-104.5	79.5	36.114884117388684
-104.	79.5	35.66488411738869
-103.5	79.5	36.114884117388684
-94.5	79.5	7.364486551467951
-94.	79.5	6.687024337535608
-93.5	79.5	4.0699999999999985
-93.	79.5	3.575
-92.5	79.5	3.53
-92.	79.5	3.9421175048225807
-91.5	79.5	1.796797227580645
-91.	79.5	3.810453237483376
-90.5	79.5	4.700453237483376
-90.	79.5	0.
-89.5	79.5	0.
-89.	79.5	0.
-88.5	79.5	5.118502853477164
-88.	79.5	5.094743937591712
-87.5	79.5	2.9571428571428555
-87.	79.5	9.714781508844226
-86.5	79.5	9.827281508844225
-86.	79.5	48.71263824031223
-85.5	79.5	51.01376980131357
-85.	79.5	40.213466275155525
-84.5	79.5	13.364663179752757
-84.	79.5	9.823318862710876
-83.5	79.5	6.8198260317920125
-83.	79.5	5.315612731665821
-82.5	79.5	6.043378751960799
-82.	79.5	10.4731829419069
-81.5	79.5	7.512674629777937
-81.	79.5	4.353131495323455
-80.5	79.5	3.0375
-80.	79.5	0.
-79.5	79.5	0.
-79.	79.5	4.609383333333333
-78.5	79.5	0.
-78.	79.5	9.488411827203851
-77.5	79.5	9.761681647678026
-77.	79.5	43.344693489501736
-76.5	79.5	52.40465073839013
-76.	79.5	10.83864512690885
-75.5	79.5	11.24338192690885
-75.	79.5	11.423319639209648
-66.	79.5	35.96363813207018
-65.5	79.5	33.14462319891578
-65.	79.5	22.565378507249473
-64.5	79.5	4.383015391794652
-64.	79.5	3.9000000000000004
-63.5	79.5	3.9000000000000004
-63.	79.5	3.75
-62.5	79.5	0.
-62.	79.5	0.
-61.5	79.5	0.
-61.	79.5	0.
-60.5	79.5	0.
-60.	79.5	0.
-59.5	79.5	0.
-59.	79.5	0.
-58.5	79.5	0.
-58.	79.5	0.
-57.5	79.5	0.
-57.	79.5	0.
-56.5	79.5	0.
-56.	79.5	0.
-55.5	79.5	0.
-55.	79.5	0.
-54.5	79.5	0.
-54.	79.5	0.
-53.5	79.5	0.
-53.	79.5	0.
-52.5	79.5	0.
-52.	79.5	0.
-51.5	79.5	0.
-51.	79.5	0.
-50.5	79.5	0.
-50.	79.5	0.
-49.5	79.5	0.
-49.	79.5	0.
-48.5	79.5	0.
-48.	79.5	0.
-47.5	79.5	0.
-47.	79.5	0.
-46.5	79.5	0.
-46.	79.5	0.
-45.5	79.5	0.
-45.	79.5	0.
-44.5	79.5	0.
-44.	79.5	0.
-43.5	79.5	0.
-43.	79.5	0.
-42.5	79.5	0.
-42.	79.5	0.
-41.5	79.5	0.
-41.	79.5	0.
-40.5	79.5	0.
-40.	79.5	0.
-39.5	79.5	0.
-39.	79.5	0.
-38.5	79.5	0.
-38.	79.5	0.
-37.5	79.5	0.
-37.	79.5	0.
-36.5	79.5	0.
-36.	79.5	0.
-35.5	79.5	0.
-35.	79.5	0.
-34.5	79.5	0.
-34.	79.5	0.
-33.5	79.5	0.
-33.	79.5	0.
-32.5	79.5	0.
-32.	79.5	0.
-31.5	79.5	0.
-31.	79.5	0.
-30.5	79.5	0.
-30.	79.5	0.
-29.5	79.5	0.
-29.	79.5	0.
-28.5	79.5	0.
-28.	79.5	0.
-27.5	79.5	0.
-27.	79.5	0.
-26.5	79.5	0.
-26.	79.5	0.
-25.5	79.5	0.
-25.	79.5	0.
-24.5	79.5	0.
-24.	79.5	0.
-23.5	79.5	4.201061888888889
-23.	79.5	5.001819666666666
-22.5	79.5	6.231344801449894
-22.	79.5	7.870627662546516
-21.5	79.5	8.617266793739955
-21.	79.5	7.68955492752563
-20.5	79.5	6.306184444444445
-20.	79.5	9.160316847900347
11.	79.5	15.677503983477738
11.5	79.5	12.515339044444444
12.	79.5	0.
12.5	79.5	0.
13.	79.5	0.
13.5	79.5	72.87723890708803
14.	79.5	14.892487777777777
14.5	79.5	0.
15.	79.5	21.108089829401564
15.5	79.5	150.97239434968287
16.	79.5	17.61942204574918
16.5	79.5	12.257480222222222
17.	79.5	11.227580966666666
17.5	79.5	11.876366322222223
18.	79.5	67.03750462308538
18.5	79.5	21.91899683070477
22.5	79.5	27.697404849353525
23.	79.5	24.84200891175328
23.5	79.5	22.6765689128945
24.	79.5	30.855506511030292
94.5	79.5	6.734812825
95.	79.5	0.
95.5	79.5	0.
96.	79.5	6.987462125
96.5	79.5	8.901031249999999
97.	79.5	12.956426847782154
97.5	79.5	13.167944625559933
98.	79.5	0.
98.5	79.5	0.
99.	79.5	0.
99.5	79.5	6.1950907395
101.5	79.5	53.1
102.	79.5	53.1
102.5	79.5	11.437559519230767
-111.	79.	35.09958654903969
-105.	79.	36.339884117388685
-104.5	79.	10.389410323399815
-104.	79.	11.464725781513314
-103.5	79.	15.354542448179979
-103.	79.	15.894782079374489
-102.5	79.	27.531274845222253
-102.	79.	14.571674165973667
-101.5	79.	25.810056396506127
-101.	79.	29.120661349334615
-100.5	79.	28.687162791112183
-98.	79.	29.297410441741018
-97.5	79.	28.17436063249136
-97.	79.	31.880334294482648
-94.	79.	11.846680935001569
-93.5	79.	9.645477941864474
-93.	79.	9.205179124706355
-92.5	79.	4.918235526210383
-92.	79.	1.575
-91.5	79.	1.8
-91.	79.	1.475
-90.5	79.	4.312751984094318
-90.	79.	0.
-89.5	79.	2.3625
-89.	79.	4.391022932238887
-88.5	79.	7.734971029347172
-88.	79.	30.97707045482588
-87.5	79.	7.80051761370647
-87.	79.	11.374134757950937
-86.5	79.	22.668269515901876
-86.	79.	18.41948074365363
-85.5	79.	21.927049775214556
-85.	79.	18.528145879689752
-84.5	79.	11.433358654130592
-84.	79.	9.79701746519541
-83.5	79.	13.555404805399508
-83.	79.	13.532101797235821
-82.5	79.	13.12413555341409
-82.	79.	33.5245865490397
-81.5	79.	6.835975065399365
-81.	79.	0.
-80.5	79.	0.
-80.	79.	0.
-79.5	79.	0.
-79.	79.	0.
-78.5	79.	0.
-78.	79.	0.
-77.5	79.	-9999
-77.	79.	4.197930888888887
-76.5	79.	6.375896837109444
-76.	79.	37.60991510507041
-75.5	79.	49.84017387531672
-71.	79.	28.248426754364125
-70.5	79.	27.671129765926846
-70.	79.	25.089167017990917
-69.5	79.	22.68998721240412
-69.	79.	23.37942944782972
-68.5	79.	12.677091387127899
-68.	79.	11.124511296611995
-67.5	79.	9.686174386786703
-67.	79.	6.078498304593499
-66.5	79.	6.192761111111111
-66.	79.	0.
-65.5	79.	0.
-65.	79.	0.
-64.5	79.	0.
-64.	79.	0.
-63.5	79.	0.
-63.	79.	0.
-62.5	79.	0.
-62.	79.	0.
-61.5	79.	0.
-61.	79.	0.
-60.5	79.	0.
-60.	79.	0.
-59.5	79.	0.
-59.	79.	0.
-58.5	79.	0.
-58.	79.	0.
-57.5	79.	0.
-57.	79.	0.
-56.5	79.	0.
-56.	79.	0.
-55.5	79.	0.
-55.	79.	0.
-54.5	79.	0.
-54.	79.	0.
-53.5	79.	0.
-53.	79.	0.
-52.5	79.	0.
-52.	79.	0.
-51.5	79.	0.
-51.	79.	0.
-50.5	79.	0.
-50.	79.	0.
-49.5	79.	0.
-49.	79.	0.
-48.5	79.	0.
-48.	79.	0.
-47.5	79.	0.
-47.	79.	0.
-46.5	79.	0.
-46.	79.	0.
-45.5	79.	0.
-45.	79.	0.
-44.5	79.	0.
-44.	79.	0.
-43.5	79.	0.
-43.	79.	0.
-42.5	79.	0.
-42.	79.	0.
-41.5	79.	0.
-41.	79.	0.
-40.5	79.	0.
-40.	79.	0.
-39.5	79.	0.
-39.	79.	0.
-38.5	79.	0.
-38.	79.	0.
-37.5	79.	0.
-37.	79.	0.
-36.5	79.	0.
-36.	79.	0.
-35.5	79.	0.
-35.	79.	0.
-34.5	79.	0.
-34.	79.	0.
-33.5	79.	0.
-33.	79.	0.
-32.5	79.	0.
-32.	79.	0.
-31.5	79.	0.
-31.	79.	0.
-30.5	79.	0.
-30.	79.	0.
-29.5	79.	0.
-29.	79.	0.
-28.5	79.	0.
-28.	79.	0.
-27.5	79.	0.
-27.	79.	0.
-26.5	79.	0.
-26.	79.	0.
-25.5	79.	0.
-25.	79.	0.
-24.5	79.	0.
-24.	79.	0.
-23.5	79.	0.
-23.	79.	0.
-22.5	79.	0.
-22.	79.	4.41
-21.5	79.	11.74304393500157
10.5	79.	66.98244602521365
11.5	79.	103.54425377893953
12.	79.	109.8
12.5	79.	13.011802625
13.	79.	0.
13.5	79.	0.
14.	79.	24.16906504977797
14.5	79.	15.355472500000001
15.	79.	34.78249779440543
15.5	79.	34.19945250814124
16.	79.	68.39592179611562
16.5	79.	18.917466956296025
17.	79.	13.65727075
17.5	79.	13.169740166
18.	79.	0.
18.5	79.	14.5125
19.	79.	23.14105884823162
19.5	79.	25.478384894655253
20.	79.	30.106470185985025
20.5	79.	114.58669225385438
21.	79.	117.39416306597634
97.5	79.	11.97308395501366
98.	79.	6.142828927525629
98.5	79.	5.599999999999999
99.	79.	6.24375
100.5	79.	21.729673566125324
101.	79.	7.821144161538461
101.5	79.	2.750449504273504
102.	79.	0.
102.5	79.	0.
103.	79.	0.
103.5	79.	8.630601238461537
104.	79.	9.808860341880342
104.5	79.	17.998292769230765
-112.	78.5	37.239884117388684
-111.5	78.5	9.239492806303051
-111.	78.5	12.071975237584082
-110.5	78.5	11.537526357958118
-110.	78.5	11.265318000904385
-103.5	78.5	19.89848432557722
-103.	78.5	9.949018267732104
-102.5	78.5	10.302791351065437
-102.	78.5	11.922815590500141
-101.5	78.5	13.260561423833474
-101.	78.5	11.383131308506892
-100.5	78.5	11.504089609871635
-100.	78.5	12.683934716154985
-99.5	78.5	40.19469348950173
-98.	78.5	11.76150261128616
-97.5	78.5	10.234432968222373
-97.	78.5	9.479051522007437
-96.5	78.5	9.469051522007437
-96.	78.5	37.79961913601926
-95.5	78.5	49.01659213949614
-92.5	78.5	23.656163887703546
-92.	78.5	11.27790313700713
-91.5	78.5	11.860851740507371
-91.	78.5	11.67663094314362
-90.5	78.5	11.932650169726898
-90.	78.5	22.14987896869978
-89.5	78.5	6.277169257463301
-89.	78.5	8.011338914975262
-87.5	78.5	34.989884117388684
-87.	78.5	16.28677499261701
-86.5	78.5	11.841697490463499
-86.	78.5	14.394820113821654
-85.5	78.5	14.913235267950006
-85.	78.5	14.28385894640869
-84.5	78.5	15.175822279742022
-84.	78.5	14.681360042336742
-83.5	78.5	12.318000061133738
-83.	78.5	12.307158826792694
-82.5	78.5	24.138124515786604
-82.	78.5	10.520329494697467
-81.5	78.5	8.555130801944426
-81.	78.5	0.
-80.5	78.5	0.
-80.	78.5	0.
-79.5	78.5	0.
-79.	78.5	0.
-78.5	78.5	0.
-78.	78.5	0.
-77.5	78.5	0.
-77.	78.5	4.62253435032563
-76.5	78.5	4.099999999999999
-76.	78.5	8.490414090965176
-73.	78.5	44.42880776010243
-72.5	78.5	44.42880776010243
-72.	78.5	32.3191877066973
-71.5	78.5	7.6709749999999985
-71.	78.5	12.230685030154543
-70.5	78.5	14.847054183257375
-70.	78.5	12.115740868199337
-69.5	78.5	11.119183465601933
-69.	78.5	4.326523053417487
-68.5	78.5	3.9076569534174865
-68.	78.5	0.
-67.5	78.5	0.
-67.	78.5	0.
-66.5	78.5	0.
-66.	78.5	0.
-65.5	78.5	0.
-65.	78.5	0.
-64.5	78.5	0.
-64.	78.5	0.
-63.5	78.5	0.
-63.	78.5	0.
-62.5	78.5	0.
-62.	78.5	0.
-61.5	78.5	0.
-61.	78.5	0.
-60.5	78.5	0.
-60.	78.5	0.
-59.5	78.5	0.
-59.	78.5	0.
-58.5	78.5	0.
-58.	78.5	0.
-57.5	78.5	0.
-57.	78.5	0.
-56.5	78.5	0.
-56.	78.5	0.
-55.5	78.5	0.
-55.	78.5	0.
-54.5	78.5	0.
-54.	78.5	0.
-53.5	78.5	0.
-53.	78.5	0.
-52.5	78.5	0.
-52.	78.5	0.
-51.5	78.5	0.
-51.	78.5	0.
-50.5	78.5	0.
-50.	78.5	0.
-49.5	78.5	0.
-49.	78.5	0.
-48.5	78.5	0.
-48.	78.5	0.
-47.5	78.5	0.
-47.	78.5	0.
-46.5	78.5	0.
-46.	78.5	0.
-45.5	78.5	0.
-45.	78.5	0.
-44.5	78.5	0.
-44.	78.5	0.
-43.5	78.5	0.
-43.	78.5	0.
-42.5	78.5	0.
-42.	78.5	0.
-41.5	78.5	0.
-41.	78.5	0.
-40.5	78.5	0.
-40.	78.5	0.
-39.5	78.5	0.
-39.	78.5	0.
-38.5	78.5	0.
-38.	78.5	0.
-37.5	78.5	0.
-37.	78.5	0.
-36.5	78.5	0.
-36.	78.5	0.
-35.5	78.5	0.
-35.	78.5	0.
-34.5	78.5	0.
-34.	78.5	0.
-33.5	78.5	0.
-33.	78.5	0.
-32.5	78.5	0.
-32.	78.5	0.
-31.5	78.5	0.
-31.	78.5	0.
-30.5	78.5	0.
-30.	78.5	0.
-29.5	78.5	0.
-29.	78.5	0.
-28.5	78.5	0.
-28.	78.5	0.
-27.5	78.5	0.
-27.	78.5	0.
-26.5	78.5	0.
-26.	78.5	0.
-25.5	78.5	0.
-25.	78.5	0.
-24.5	78.5	0.
-24.	78.5	0.
-23.5	78.5	0.
-23.	78.5	0.
-22.5	78.5	4.818800333333334
-22.	78.5	8.866685613851775
-19.5	78.5	42.695018686122346
13.	78.5	21.617210423620097
13.5	78.5	15.07875375
14.	78.5	27.586953975712383
15.	78.5	60.71765241415077
15.5	78.5	30.181872056960934
16.	78.5	21.94787602551159
16.5	78.5	67.1945807132323
17.	78.5	29.024229090547376
17.5	78.5	30.531703223662724
18.	78.5	16.071357499999998
18.5	78.5	18.367719710890857
20.5	78.5	166.23244621943036
21.	78.5	109.86456974904087
21.5	78.5	108.34503971825633
22.	78.5	112.60950289070573
22.5	78.5	106.59416306597633
99.5	78.5	57.354650738390134
100.	78.5	29.167994867976596
100.5	78.5	14.340084322885195
101.	78.5	9.06443818586246
101.5	78.5	9.534310560758644
102.	78.5	9.582954216453457
102.5	78.5	9.46389797869122
103.	78.5	11.815362473649163
103.5	78.5	12.075105849187587
104.	78.5	16.25285933864097
-114.5	78.	37.652079719258865
-113.	78.	24.39619171879639
-112.5	78.	23.13619171879639
-112.	78.	11.728422994041056
-111.5	78.	13.9753094112043
-111.	78.	13.175289563796394
-110.5	78.	9.688955342072942
-105.5	78.	46.55465073839013
-102.	78.	41.91230755483302
-100.	78.	9.207897210966603
-96.5	78.	13.414898056672357
-95.5	78.	14.54542529274598
-95.	78.	28.070018686122346
-94.5	78.	27.555099124081565
-94.	78.	37.574619136019265
-88.	78.	43.94683541613673
-87.5	78.	28.091861263999675
-87.	78.	41.553007793364316
-86.5	78.	42.36027400633626
-85.5	78.	58.43733521140342
-85.	78.	12.292836596441964
-84.5	78.	9.365941967292303
-84.	78.	12.101025672608136
-83.5	78.	18.871317184419546
-83.	78.	13.65267288789923
-82.5	78.	10.133863995365633
-82.	78.	9.45645615192669
-81.5	78.	7.526607388487457
-81.	78.	0.
-80.5	78.	0.
-80.	78.	3.6999999999999997
-79.5	78.	4.25
-79.	78.	8.03074204574918
-78.5	78.	14.390365872491278
-71.5	78.	9.339852163827853
-71.	78.	8.826561097900347
-70.5	78.	9.797327827203853
-70.	78.	11.502931943851774
-69.5	78.	11.175260090965176
-69.	78.	9.599908571871211
-68.5	78.	5.410745345562719
-68.	78.	5.478577222222222
-67.5	78.	4.599999999999999
-67.	78.	4.778449888888889
-66.5	78.	0.
-66.	78.	0.
-65.5	78.	0.
-65.	78.	0.
-64.5	78.	0.
-64.	78.	0.
-63.5	78.	0.
-63.	78.	0.
-62.5	78.	0.
-62.	78.	0.
-61.5	78.	0.
-61.	78.	0.
-60.5	78.	0.
-60.	78.	0.
-59.5	78.	0.
-59.	78.	0.
-58.5	78.	0.
-58.	78.	0.
-57.5	78.	0.
-57.	78.	0.
-56.5	78.	0.
-56.	78.	0.
-55.5	78.	0.
-55.	78.	0.
-54.5	78.	0.
-54.	78.	0.
-53.5	78.	0.
-53.	78.	0.
-52.5	78.	0.
-52.	78.	0.
-51.5	78.	0.
-51.	78.	0.
-50.5	78.	0.
-50.	78.	0.
-49.5	78.	0.
-49.	78.	0.
-48.5	78.	0.
-48.	78.	0.
-47.5	78.	0.
-47.	78.	0.
-46.5	78.	0.
-46.	78.	0.
-45.5	78.	0.
-45.	78.	0.
-44.5	78.	0.
-44.	78.	0.
-43.5	78.	0.
-43.	78.	0.
-42.5	78.	0.
-42.	78.	0.
-41.5	78.	0.
-41.	78.	0.
-40.5	78.	0.
-40.	78.	0.
-39.5	78.	0.
-39.	78.	0.
-38.5	78.	0.
-38.	78.	0.
-37.5	78.	0.
-37.	78.	0.
-36.5	78.	0.
-36.	78.	0.
-35.5	78.	0.
-35.	78.	0.
-34.5	78.	0.
-34.	78.	0.
-33.5	78.	0.
-33.	78.	0.
-32.5	78.	0.
-32.	78.	0.
-31.5	78.	0.
-31.	78.	0.
-30.5	78.	0.
-30.	78.	0.
-29.5	78.	0.
-29.	78.	0.
-28.5	78.	0.
-28.	78.	0.
-27.5	78.	0.
-27.	78.	0.
-26.5	78.	0.
-26.	78.	0.
-25.5	78.	0.
-25.	78.	0.
-24.5	78.	0.
-24.	78.	0.
-23.5	78.	0.
-23.	78.	5.023501333333334
-22.5	78.	6.748829501449893
-22.	78.	12.54748711224063
-21.5	78.	33.60935132509304
-21.	78.	16.14227809112544
-20.5	78.	48.53258693765836
-20.	78.	50.87019346913927
-19.5	78.	40.989808312732585
-18.	78.	56.43496414700783
13.5	78.	174.9572753772565
14.	78.	29.989827504769487
14.5	78.	30.11073003029621
15.	78.	28.953908613745657
15.5	78.	31.01423050085653
16.	78.	30.736150681328077
16.5	78.	27.428171055342418
17.	78.	28.30055953126794
17.5	78.	28.82831177297936
18.	78.	39.264462116239095
21.	78.	141.88258741537788
21.5	78.	31.600443527133898
22.	78.	22.14511671749908
22.5	78.	20.893095
23.	78.	71.96363813207017
23.5	78.	84.5383640140052
104.	78.	30.76366785505126
-119.	77.5	26.155526406508358
-118.5	77.5	26.52154350239228
-118.	77.5	39.78496414700783
-117.5	77.5	39.78496414700783
-117.	77.5	40.00996414700782
-116.5	77.5	12.226686632521469
-106.5	77.5	40.82880776010242
-105.5	77.5	13.734848300364092
-105.	77.5	48.261252351638404
-96.	77.5	10.581887516246152
-95.5	77.5	10.77358661624615
-91.	77.5	8.791103143779516
-90.5	77.5	9.91745957187121
-88.	77.5	38.10833495133817
-87.5	77.5	18.784465497165584
-87.	77.5	10.967976823477738
-86.5	77.5	10.970414090965175
-86.	77.5	10.828721029347172
-85.5	77.5	41.55207045482588
-85.	77.5	24.78181906603509
-84.5	77.5	29.237043978573745
-84.	77.5	28.386896238251627
-83.5	77.5	29.41678671957473
-83.	77.5	10.488409449911087
-82.5	77.5	13.458955329085166
-82.	77.5	14.686333831386568
-81.5	77.5	26.18166727956632
-81.	77.5	7.381621281417604
-80.5	77.5	6.97240381842948
-80.	77.5	6.655447781417604
-79.5	77.5	9.473034775063343
-71.	77.5	81.94924643256998
-70.5	77.5	71.66090450732746
-70.	77.5	88.26080377146275
-69.5	77.5	12.11799704574918
-69.	77.5	11.28966913017524
-68.5	77.5	48.6
-68.	77.5	36.53448931246652
-67.5	77.5	39.78653931246652
-67.	77.5	43.915165979133185
-66.5	77.5	40.363905979133186
-66.	77.5	10.190225793739957
-65.5	77.5	6.480972222222222
-65.	77.5	0.
-64.5	77.5	0.
-64.	77.5	0.
-63.5	77.5	0.
-63.	77.5	0.
-62.5	77.5	0.
-62.	77.5	0.
-61.5	77.5	0.
-61.	77.5	0.
-60.5	77.5	0.
-60.	77.5	0.
-59.5	77.5	0.
-59.	77.5	0.
-58.5	77.5	0.
-58.	77.5	0.
-57.5	77.5	0.
-57.	77.5	0.
-56.5	77.5	0.
-56.	77.5	0.
-55.5	77.5	0.
-55.	77.5	0.
-54.5	77.5	0.
-54.	77.5	0.
-53.5	77.5	0.
-53.	77.5	0.
-52.5	77.5	0.
-52.	77.5	0.
-51.5	77.5	0.
-51.	77.5	0.
-50.5	77.5	0.
-50.	77.5	0.
-49.5	77.5	0.
-49.	77.5	0.
-48.5	77.5	0.
-48.	77.5	0.
-47.5	77.5	0.
-47.	77.5	0.
-46.5	77.5	0.
-46.	77.5	0.
-45.5	77.5	0.
-45.	77.5	0.
-44.5	77.5	0.
-44.	77.5	0.
-43.5	77.5	0.
-43.	77.5	0.
-42.5	77.5	0.
-42.	77.5	0.
-41.5	77.5	0.
-41.	77.5	0.
-40.5	77.5	0.
-40.	77.5	0.
-39.5	77.5	0.
-39.	77.5	0.
-38.5	77.5	0.
-38.	77.5	0.
-37.5	77.5	0.
-37.	77.5	0.
-36.5	77.5	0.
-36.	77.5	0.
-35.5	77.5	0.
-35.	77.5	0.
-34.5	77.5	0.
-34.	77.5	0.
-33.5	77.5	0.
-33.	77.5	0.
-32.5	77.5	0.
-32.	77.5	0.
-31.5	77.5	0.
-31.	77.5	0.
-30.5	77.5	0.
-30.	77.5	0.
-29.5	77.5	0.
-29.	77.5	0.
-28.5	77.5	0.
-28.	77.5	0.
-27.5	77.5	0.
-27.	77.5	0.
-26.5	77.5	0.
-26.	77.5	0.
-25.5	77.5	0.
-25.	77.5	0.
-24.5	77.5	0.
-24.	77.5	0.
-23.5	77.5	6.141707777777778
-23.	77.5	7.185114405042728
-22.5	77.5	12.78405921957796
-22.	77.5	10.028815288159258
-21.5	77.5	8.651382499999999
-21.	77.5	10.24882909090909
-20.5	77.5	26.035469674218895
-20.	77.5	40.881422208488395
-19.5	77.5	59.23864004215878
-19.	77.5	46.487175592147395
-18.5	77.5	52.42458654903969
14.	77.5	54.48704372176557
14.5	77.5	150.6429472724452
15.	77.5	23.18337142324956
15.5	77.5	16.41108425
16.	77.5	19.932685342111498
16.5	77.5	21.570017180300095
17.	77.5	21.995477941864465
101.5	77.5	55.3274660978898
102.	77.5	54.6524660978898
102.5	77.5	64.18284174011922
103.	77.5	19.484558162635373
103.5	77.5	20.14562612020692
104.	77.5	19.968019701096914
104.5	77.5	26.089372057005427
105.	77.5	20.393522850599986
105.5	77.5	18.44359422533449
-121.	77.	25.962993809481794
-120.5	77.	23.833036718748932
-120.	77.	34.9056167234769
-119.5	77.	21.282730945837713
-119.	77.	13.114328561960303
-118.5	77.	14.726914176246016
-118.	77.	16.732971829056893
-117.5	77.	11.024595806328456
-117.	77.	10.982423945911224
-116.5	77.	29.172366486370745
-115.	77.	31.07220325377682
-114.5	77.	35.4287102287459
-109.5	77.	42.44469348950173
-109.	77.	43.07880776010242
-101.	77.	46.01517387531672
-100.	77.	31.205243383553608
-97.	77.	47.7154197750683
-96.5	77.	47.9404197750683
-96.	77.	24.889284160634485
-95.5	77.	32.045431267462384
-95.	77.	36.19333100145476
-94.5	77.	34.855585946975076
-94.	77.	51.80943393641534
-92.	77.	32.50708193467737
-90.5	77.	36.02168228126
-90.	77.	41.13496414700782
-89.5	77.	57.43956974904087
-89.	77.	27.815619252404414
-88.5	77.	29.179769248741554
-88.	77.	17.018034872491278
-87.5	77.	15.75874388730478
-87.	77.	12.596814173693131
-86.5	77.	7.105632439604691
-86.	77.	4.5835376666666665
-85.5	77.	5.139060000000001
-85.	77.	9.423454552020484
-84.5	77.	13.389010752371092
-84.	77.	9.577078829401566
-83.5	77.	13.865869943651276
-83.	77.	13.695046423314064
-82.5	77.	13.045515427899227
-82.	77.	10.754366684178402
-81.5	77.	12.361128686095055
-81.	77.	10.282339947678025
-80.5	77.	36.
-80.	77.	10.738431544800173
-79.5	77.	11.255087126908851
-79.	77.	59.68864004215878
-78.5	77.	53.7524660978898
-70.5	77.	20.982631989921497
-70.	77.	18.75534241594538
[truncated: 60,483 more rows]
