# Supplementary material for: Normative productivity of the global vegetation
Source: Carbon Balance Manag. 2008 Dec 24;3:8. doi: 10.1186/1750-0680-3-8 (PMC2654439; doi:10.1186/1750-0680-3-8)
Supplement: Additional file 10 — Gridded alternative NPP, version 1.6.0. The file can be viewed with a spreadsheet. It stores tabular data: 3 columns separated by tabs and 62483 rows. Each row corresponds to a cell of the geographic grid of half-degree resolution. First two columns contain longitude and latitude for the north-west corner a cell in decimal degrees. West longitudes and south latitudes are negative. The third column contains NPP estimate in gC m-2 y-1 formed from the alternative ensemble of estimates underlying Alternative NPP version 1.5.0. and outputs of TsuBiMo 1.0. Missing values (i.e., the lack of alternative estimate) are denoted by -9999. [file 1750-0680-3-8-S10.txt]

-44.	83.5	0
-43.5	83.5	0
-43.	83.5	0
-39.5	83.5	0
-39.	83.5	0
-38.5	83.5	0
-38.	83.5	0
-37.5	83.5	0
-37.	83.5	0
-36.5	83.5	-9999
-36.	83.5	-9999
-35.5	83.5	-9999
-35.	83.5	-9999
-34.5	83.5	-9999
-34.	83.5	0
-33.5	83.5	-9999
-33.	83.5	-9999
-32.5	83.5	-9999
-32.	83.5	-9999
-31.5	83.5	-9999
-31.	83.5	-9999
-30.5	83.5	-9999
-30.	83.5	-9999
-29.5	83.5	0
-29.	83.5	-9999
-28.5	83.5	0
-28.	83.5	0
-27.5	83.5	0
-82.5	83.	0
-82.	83.	0
-81.5	83.	0
-81.	83.	0
-80.5	83.	0
-80.	83.	0
-79.5	83.	0
-79.	83.	0
-78.5	83.	0
-78.	83.	0
-77.5	83.	0
-77.	83.	-9999
-76.5	83.	-9999
-76.	83.	-9999
-75.5	83.	-9999
-75.	83.	-9999
-74.5	83.	-9999
-74.	83.	0
-73.5	83.	0
-73.	83.	-9999
-72.5	83.	-9999
-72.	83.	-9999
-71.5	83.	0
-71.	83.	-9999
-70.5	83.	-9999
-70.	83.	-9999
-69.5	83.	-9999
-69.	83.	0
-68.5	83.	-9999
-68.	83.	0
-67.5	83.	0
-67.	83.	0
-66.5	83.	0
-66.	83.	0
-65.5	83.	0
-65.	83.	0
-64.5	83.	0
-64.	83.	0
-48.	83.	0
-47.5	83.	0
-47.	83.	0
-46.5	83.	-9999
-46.	83.	-9999
-45.5	83.	-9999
-45.	83.	0
-44.5	83.	-9999
-44.	83.	-9999
-43.5	83.	-9999
-43.	83.	-9999
-42.5	83.	-9999
-42.	83.	-9999
-41.5	83.	-9999
-41.	83.	-9999
-40.5	83.	0
-40.	83.	0
-39.5	83.	0
-39.	83.	-9999
-38.5	83.	-9999
-38.	83.	-9999
-37.5	83.	-9999
-37.	83.	-9999
-36.5	83.	-9999
-36.	83.	-9999
-35.5	83.	-9999
-35.	83.	-9999
-34.5	83.	-9999
-34.	83.	-9999
-33.5	83.	-9999
-33.	83.	0
-32.5	83.	0
-32.	83.	0
-31.5	83.	-9999
-31.	83.	-9999
-30.5	83.	-9999
-30.	83.	-9999
-29.5	83.	-9999
-29.	83.	-9999
-28.5	83.	-9999
-28.	83.	-9999
-27.5	83.	-9999
-27.	83.	-9999
-26.5	83.	-9999
-26.	83.	-9999
-25.5	83.	-9999
-25.	83.	-9999
-24.5	83.	0
-24.	83.	0
-23.5	83.	0
-23.	83.	0
-87.	82.5	0
-86.5	82.5	0
-86.	82.5	0
-85.5	82.5	0
-85.	82.5	0
-84.5	82.5	0
-84.	82.5	0
-83.5	82.5	0
-83.	82.5	0
-82.5	82.5	0
-82.	82.5	-9999
-81.5	82.5	-9999
-81.	82.5	0
-80.5	82.5	-9999
-80.	82.5	-9999
-79.5	82.5	-9999
-79.	82.5	-9999
-78.5	82.5	-9999
-78.	82.5	-9999
-77.5	82.5	-9999
-77.	82.5	-9999
-76.5	82.5	-9999
-76.	82.5	0
-75.5	82.5	-9999
-75.	82.5	-9999
-74.5	82.5	-9999
-74.	82.5	-9999
-73.5	82.5	-9999
-73.	82.5	-9999
-72.5	82.5	-9999
-72.	82.5	-9999
-71.5	82.5	-9999
-71.	82.5	-9999
-70.5	82.5	-9999
-70.	82.5	-9999
-69.5	82.5	-9999
-69.	82.5	-9999
-68.5	82.5	-9999
-68.	82.5	-9999
-67.5	82.5	-9999
-67.	82.5	-9999
-66.5	82.5	-9999
-66.	82.5	-9999
-65.5	82.5	-9999
-65.	82.5	-9999
-64.5	82.5	-9999
-64.	82.5	-9999
-63.5	82.5	-9999
-63.	82.5	0
-62.5	82.5	0
-62.	82.5	0
-57.5	82.5	0
-57.	82.5	0
-56.5	82.5	0
-56.	82.5	0
-55.5	82.5	0
-55.	82.5	0
-54.	82.5	0
-53.5	82.5	0
-51.5	82.5	0
-51.	82.5	-9999
-50.5	82.5	0
-50.	82.5	0
-49.5	82.5	0
-49.	82.5	0
-48.5	82.5	0
-48.	82.5	0
-47.5	82.5	-9999
-47.	82.5	-9999
-46.5	82.5	-9999
-46.	82.5	-9999
-45.5	82.5	0
-45.	82.5	0
-44.5	82.5	-9999
-44.	82.5	-9999
-43.5	82.5	-9999
-43.	82.5	-9999
-42.5	82.5	-9999
-42.	82.5	0
-41.5	82.5	-9999
-41.	82.5	-9999
-40.5	82.5	0
-40.	82.5	0
-39.5	82.5	-9999
-39.	82.5	-9999
-38.5	82.5	-9999
-38.	82.5	-9999
-37.5	82.5	-9999
-37.	82.5	-9999
-36.5	82.5	-9999
-36.	82.5	-9999
-35.5	82.5	-9999
-35.	82.5	-9999
-34.5	82.5	-9999
-34.	82.5	-9999
-33.5	82.5	-9999
-33.	82.5	-9999
-32.5	82.5	-9999
-32.	82.5	-9999
-31.5	82.5	-9999
-31.	82.5	-9999
-30.5	82.5	-9999
-30.	82.5	-9999
-29.5	82.5	-9999
-29.	82.5	-9999
-28.5	82.5	-9999
-28.	82.5	-9999
-27.5	82.5	-9999
-27.	82.5	-9999
-26.5	82.5	-9999
-26.	82.5	-9999
-25.5	82.5	-9999
-25.	82.5	-9999
-24.5	82.5	-9999
-24.	82.5	-9999
-23.5	82.5	-9999
-91.5	82.	0
-91.	82.	0
-90.5	82.	0
-90.	82.	0
-89.5	82.	0
-89.	82.	0
-88.5	82.	-9999
-88.	82.	-9999
-87.5	82.	-9999
-87.	82.	0
-86.5	82.	-9999
-86.	82.	0
-85.5	82.	0
-85.	82.	0
-84.5	82.	-9999
-84.	82.	-9999
-83.5	82.	-9999
-83.	82.	-9999
-82.5	82.	-9999
-82.	82.	-9999
-81.5	82.	-9999
-81.	82.	-9999
-80.5	82.	0
-80.	82.	0
-79.5	82.	-9999
-79.	82.	-9999
-78.5	82.	-9999
-78.	82.	-9999
-77.5	82.	-9999
-77.	82.	-9999
-76.5	82.	-9999
-76.	82.	-9999
-75.5	82.	-9999
-75.	82.	-9999
-74.5	82.	-9999
-74.	82.	-9999
-73.5	82.	-9999
-73.	82.	-9999
-72.5	82.	-9999
-72.	82.	-9999
-71.5	82.	-9999
-71.	82.	-9999
-70.5	82.	-9999
-70.	82.	-9999
-69.5	82.	-9999
-69.	82.	-9999
-68.5	82.	-9999
-68.	82.	-9999
-67.5	82.	-9999
-67.	82.	-9999
-66.5	82.	-9999
-66.	82.	-9999
-65.5	82.	-9999
-65.	82.	-9999
-64.5	82.	-9999
-61.5	82.	0
-61.	82.	0
-60.5	82.	0
-60.	82.	0
-59.5	82.	0
-59.	82.	-9999
-58.5	82.	-9999
-58.	82.	-9999
-57.5	82.	-9999
-57.	82.	-9999
-56.5	82.	-9999
-56.	82.	-9999
-55.5	82.	-9999
-55.	82.	-9999
-54.5	82.	-9999
-54.	82.	-9999
-53.5	82.	-9999
-53.	82.	-9999
-52.5	82.	0
-52.	82.	-9999
-51.5	82.	-9999
-51.	82.	0
-50.5	82.	0
-50.	82.	0
-49.5	82.	-9999
-49.	82.	-9999
-48.5	82.	-9999
-48.	82.	-9999
-47.5	82.	-9999
-47.	82.	-9999
-46.5	82.	-9999
-46.	82.	-9999
-45.5	82.	0
-45.	82.	0
-44.5	82.	-9999
-44.	82.	-9999
-43.5	82.	-9999
-43.	82.	-9999
-42.5	82.	-9999
-42.	82.	-9999
-41.5	82.	-9999
-41.	82.	-9999
-40.5	82.	-9999
-40.	82.	-9999
-39.5	82.	-9999
-39.	82.	-9999
-38.5	82.	-9999
-38.	82.	-9999
-37.5	82.	-9999
-37.	82.	-9999
-36.5	82.	-9999
-36.	82.	-9999
-35.5	82.	-9999
-35.	82.	-9999
-34.5	82.	-9999
-34.	82.	-9999
-33.5	82.	-9999
-33.	82.	-9999
-32.5	82.	-9999
-32.	82.	-9999
-31.5	82.	-9999
-31.	82.	0
-30.5	82.	0
-30.	82.	0
-29.5	82.	0
-29.	82.	0
-28.5	82.	-9999
-28.	82.	-9999
-27.5	82.	-9999
-27.	82.	-9999
-26.5	82.	-9999
-25.5	82.	0
-25.	82.	0
-24.5	82.	0
-24.	82.	0
-23.5	82.	-9999
-23.	82.	-9999
-21.	82.	0
-20.5	82.	-9999
-18.	82.	0
-17.5	82.	0
-17.	82.	0
-16.5	82.	0
-16.	82.	0
-15.5	82.	0
-15.	82.	0
-14.5	82.	0
-14.	82.	0
-94.	81.5	0
-93.5	81.5	0
-93.	81.5	0
-92.5	81.5	0
-92.	81.5	0
-90.	81.5	-9999
-89.5	81.5	-9999
-89.	81.5	0
-88.5	81.5	-9999
-88.	81.5	-9999
-87.5	81.5	-9999
-87.	81.5	-9999
-86.5	81.5	-9999
-86.	81.5	-9999
-85.5	81.5	-9999
-85.	81.5	-9999
-84.5	81.5	-9999
-84.	81.5	-9999
-83.5	81.5	-9999
-83.	81.5	-9999
-82.5	81.5	-9999
-82.	81.5	-9999
-81.5	81.5	-9999
-81.	81.5	-9999
-80.5	81.5	-9999
-80.	81.5	-9999
-79.5	81.5	-9999
-79.	81.5	-9999
-78.5	81.5	-9999
-78.	81.5	-9999
-77.5	81.5	-9999
-77.	81.5	-9999
-76.5	81.5	-9999
-76.	81.5	-9999
-75.5	81.5	-9999
-75.	81.5	-9999
-74.5	81.5	-9999
-74.	81.5	-9999
-73.5	81.5	-9999
-73.	81.5	-9999
-72.5	81.5	-9999
-72.	81.5	-9999
-71.5	81.5	-9999
-71.	81.5	-9999
-70.5	81.5	-9999
-70.	81.5	-9999
-69.5	81.5	-9999
-69.	81.5	-9999
-68.5	81.5	-9999
-68.	81.5	-9999
-67.5	81.5	-9999
-67.	81.5	-9999
-66.5	81.5	0
-63.5	81.5	0
-63.	81.5	0
-62.	81.5	0
-61.5	81.5	0
-61.	81.5	0
-60.5	81.5	-9999
-60.	81.5	-9999
-59.5	81.5	-9999
-59.	81.5	-9999
-58.5	81.5	-9999
-58.	81.5	-9999
-57.5	81.5	-9999
-57.	81.5	-9999
-56.5	81.5	-9999
-56.	81.5	-9999
-55.5	81.5	-9999
-55.	81.5	-9999
-54.5	81.5	-9999
-54.	81.5	-9999
-53.5	81.5	-9999
-53.	81.5	-9999
-52.5	81.5	-9999
-52.	81.5	-9999
-51.5	81.5	-9999
-51.	81.5	-9999
-50.5	81.5	-9999
-50.	81.5	-9999
-49.5	81.5	-9999
-49.	81.5	-9999
-48.5	81.5	-9999
-48.	81.5	-9999
-47.5	81.5	-9999
-47.	81.5	-9999
-46.5	81.5	-9999
-46.	81.5	-9999
-45.5	81.5	-9999
-45.	81.5	-9999
-44.5	81.5	-9999
-44.	81.5	-9999
-43.5	81.5	-9999
-43.	81.5	-9999
-42.5	81.5	-9999
-42.	81.5	-9999
-41.5	81.5	-9999
-41.	81.5	-9999
-40.5	81.5	-9999
-40.	81.5	-9999
-39.5	81.5	-9999
-39.	81.5	-9999
-38.5	81.5	-9999
-38.	81.5	-9999
-37.5	81.5	-9999
-37.	81.5	-9999
-36.5	81.5	-9999
-36.	81.5	-9999
-35.5	81.5	-9999
-35.	81.5	-9999
-34.5	81.5	-9999
-34.	81.5	-9999
-33.5	81.5	-9999
-33.	81.5	-9999
-32.5	81.5	-9999
-32.	81.5	-9999
-31.5	81.5	-9999
-31.	81.5	-9999
-30.5	81.5	-9999
-30.	81.5	-9999
-29.5	81.5	-9999
-29.	81.5	-9999
-28.5	81.5	-9999
-28.	81.5	-9999
-27.5	81.5	0
-27.	81.5	0
-26.5	81.5	0
-26.	81.5	-9999
-25.5	81.5	-9999
-25.	81.5	-9999
-24.5	81.5	-9999
-24.	81.5	-9999
-23.5	81.5	-9999
-23.	81.5	-9999
-22.5	81.5	-9999
-22.	81.5	0
-21.5	81.5	0
-21.	81.5	-9999
-20.5	81.5	-9999
-20.	81.5	0
-19.5	81.5	-9999
-19.	81.5	0
-18.5	81.5	0
-18.	81.5	-9999
-17.5	81.5	-9999
-17.	81.5	-9999
-16.5	81.5	-9999
-16.	81.5	-9999
-15.5	81.5	-9999
-15.	81.5	-9999
-14.5	81.5	-9999
-14.	81.5	-9999
56.5	81.5	-9999
57.	81.5	0
57.5	81.5	-9999
64.	81.5	0
64.5	81.5	0
90.5	81.5	0
95.	81.5	0
95.5	81.5	0
-95.	81.	-9999
-94.5	81.	-9999
-94.	81.	-9999
-93.5	81.	-9999
-93.	81.	-9999
-92.5	81.	-9999
-92.	81.	-9999
-91.5	81.	0
-91.	81.	0
-89.	81.	-9999
-88.5	81.	-9999
-88.	81.	-9999
-87.5	81.	-9999
-87.	81.	-9999
-86.5	81.	0
-86.	81.	0
-85.5	81.	-9999
-85.	81.	-9999
-84.5	81.	-9999
-84.	81.	-9999
-83.5	81.	-9999
-83.	81.	-9999
-82.5	81.	-9999
-82.	81.	-9999
-81.5	81.	-9999
-81.	81.	-9999
-80.5	81.	-9999
-80.	81.	-9999
-79.5	81.	0
-79.	81.	0
-78.5	81.	-9999
-78.	81.	-9999
-77.5	81.	-9999
-77.	81.	-9999
-76.5	81.	-9999
-76.	81.	-9999
-75.5	81.	-9999
-75.	81.	-9999
-74.5	81.	-9999
-74.	81.	-9999
-73.5	81.	-9999
-73.	81.	-9999
-72.5	81.	-9999
-72.	81.	-9999
-71.5	81.	-9999
-71.	81.	-9999
-70.5	81.	-9999
-70.	81.	-9999
-69.5	81.	-9999
-69.	81.	-9999
-68.5	81.	-9999
-66.	81.	0
-65.5	81.	0
-65.	81.	0
-64.5	81.	-9999
-64.	81.	-9999
-63.5	81.	-9999
-63.	81.	-9999
-62.5	81.	-9999
-62.	81.	-9999
-61.5	81.	-9999
-61.	81.	-9999
-60.5	81.	-9999
-60.	81.	-9999
-59.5	81.	-9999
-59.	81.	-9999
-58.5	81.	-9999
-58.	81.	-9999
-57.5	81.	-9999
-57.	81.	-9999
-56.5	81.	-9999
-56.	81.	-9999
-55.5	81.	-9999
-55.	81.	-9999
-54.5	81.	-9999
-54.	81.	-9999
-53.5	81.	-9999
-53.	81.	-9999
-52.5	81.	-9999
-52.	81.	-9999
-51.5	81.	-9999
-51.	81.	-9999
-50.5	81.	-9999
-50.	81.	-9999
-49.5	81.	-9999
-49.	81.	-9999
-48.5	81.	-9999
-48.	81.	-9999
-47.5	81.	-9999
-47.	81.	-9999
-46.5	81.	-9999
-46.	81.	-9999
-45.5	81.	-9999
-45.	81.	-9999
-44.5	81.	-9999
-44.	81.	-9999
-43.5	81.	-9999
-43.	81.	-9999
-42.5	81.	-9999
-42.	81.	-9999
-41.5	81.	-9999
-41.	81.	-9999
-40.5	81.	-9999
-40.	81.	-9999
-39.5	81.	-9999
-39.	81.	-9999
-38.5	81.	-9999
-38.	81.	-9999
-37.5	81.	-9999
-37.	81.	-9999
-36.5	81.	-9999
-36.	81.	-9999
-35.5	81.	-9999
-35.	81.	-9999
-34.5	81.	-9999
-34.	81.	-9999
-33.5	81.	-9999
-33.	81.	-9999
-32.5	81.	-9999
-32.	81.	-9999
-31.5	81.	-9999
-31.	81.	-9999
-30.5	81.	-9999
-30.	81.	-9999
-29.5	81.	-9999
-29.	81.	-9999
-28.5	81.	-9999
-28.	81.	-9999
-27.5	81.	-9999
-27.	81.	-9999
-26.5	81.	-9999
-26.	81.	-9999
-25.5	81.	-9999
-25.	81.	-9999
-24.5	81.	-9999
-24.	81.	0
-23.5	81.	0
-23.	81.	-9999
-22.5	81.	-9999
-22.	81.	-9999
-21.5	81.	-9999
-21.	81.	-9999
-20.5	81.	-9999
-20.	81.	-9999
-19.5	81.	-9999
-19.	81.	-9999
-18.5	81.	-9999
-18.	81.	-9999
-17.5	81.	-9999
-17.	81.	-9999
-16.5	81.	-9999
47.	81.	0
48.	81.	0
49.	81.	0
49.5	81.	0
50.	81.	0
50.5	81.	0
55.	81.	0
55.5	81.	-9999
56.	81.	-9999
56.5	81.	-9999
57.	81.	0
57.5	81.	-9999
58.	81.	-9999
58.5	81.	0
59.5	81.	0
60.	81.	0
60.5	81.	0
61.	81.	0
61.5	81.	0
63.	81.	-9999
63.5	81.	-9999
64.	81.	-9999
64.5	81.	-9999
93.	81.	0
93.5	81.	-9999
94.	81.	-9999
94.5	81.	-9999
95.	81.	-9999
95.5	81.	-9999
96.	81.	-9999
96.5	81.	-9999
97.	81.	0
-96.	80.5	0
-95.5	80.5	-9999
-95.	80.5	-9999
-94.5	80.5	-9999
-94.	80.5	-9999
-93.5	80.5	-9999
-93.	80.5	-9999
-92.5	80.5	-9999
-92.	80.5	-9999
-91.5	80.5	-9999
-91.	80.5	-9999
-90.5	80.5	-9999
-90.	80.5	0
-89.5	80.5	-9999
-89.	80.5	0
-88.5	80.5	0
-88.	80.5	0
-86.5	80.5	0
-86.	80.5	0
-85.5	80.5	0
-85.	80.5	0
-84.5	80.5	0
-84.	80.5	0
-83.5	80.5	0
-83.	80.5	0
-82.5	80.5	0
-82.	80.5	0
-81.5	80.5	0
-81.	80.5	0
-80.5	80.5	0
-80.	80.5	-9999
-79.5	80.5	-9999
-79.	80.5	-9999
-78.5	80.5	-9999
-78.	80.5	-9999
-77.5	80.5	-9999
-77.	80.5	-9999
-76.5	80.5	-9999
-76.	80.5	-9999
-75.5	80.5	-9999
-75.	80.5	-9999
-74.5	80.5	-9999
-74.	80.5	-9999
-73.5	80.5	-9999
-73.	80.5	-9999
-72.5	80.5	-9999
-72.	80.5	-9999
-71.5	80.5	-9999
-71.	80.5	-9999
-70.5	80.5	0
-67.5	80.5	0
-67.	80.5	0
-66.5	80.5	-9999
-66.	80.5	-9999
-65.5	80.5	-9999
-65.	80.5	-9999
-64.5	80.5	-9999
-64.	80.5	-9999
-63.5	80.5	-9999
-63.	80.5	-9999
-62.5	80.5	-9999
-62.	80.5	-9999
-61.5	80.5	-9999
-61.	80.5	-9999
-60.5	80.5	-9999
-60.	80.5	-9999
-59.5	80.5	-9999
-59.	80.5	-9999
-58.5	80.5	-9999
-58.	80.5	-9999
-57.5	80.5	-9999
-57.	80.5	-9999
-56.5	80.5	-9999
-56.	80.5	-9999
-55.5	80.5	-9999
-55.	80.5	-9999
-54.5	80.5	-9999
-54.	80.5	-9999
-53.5	80.5	-9999
-53.	80.5	-9999
-52.5	80.5	-9999
-52.	80.5	-9999
-51.5	80.5	-9999
-51.	80.5	-9999
-50.5	80.5	-9999
-50.	80.5	-9999
-49.5	80.5	-9999
-49.	80.5	-9999
-48.5	80.5	-9999
-48.	80.5	-9999
-47.5	80.5	-9999
-47.	80.5	-9999
-46.5	80.5	-9999
-46.	80.5	-9999
-45.5	80.5	-9999
-45.	80.5	-9999
-44.5	80.5	-9999
-44.	80.5	-9999
-43.5	80.5	-9999
-43.	80.5	-9999
-42.5	80.5	-9999
-42.	80.5	-9999
-41.5	80.5	-9999
-41.	80.5	-9999
-40.5	80.5	-9999
-40.	80.5	-9999
-39.5	80.5	-9999
-39.	80.5	-9999
-38.5	80.5	-9999
-38.	80.5	-9999
-37.5	80.5	-9999
-37.	80.5	-9999
-36.5	80.5	-9999
-36.	80.5	-9999
-35.5	80.5	-9999
-35.	80.5	-9999
-34.5	80.5	-9999
-34.	80.5	-9999
-33.5	80.5	-9999
-33.	80.5	-9999
-32.5	80.5	-9999
-32.	80.5	-9999
-31.5	80.5	-9999
-31.	80.5	-9999
-30.5	80.5	-9999
-30.	80.5	-9999
-29.5	80.5	-9999
-29.	80.5	-9999
-28.5	80.5	-9999
-28.	80.5	-9999
-27.5	80.5	-9999
-27.	80.5	-9999
-26.5	80.5	-9999
-26.	80.5	-9999
-25.5	80.5	-9999
-25.	80.5	-9999
-24.5	80.5	-9999
-24.	80.5	-9999
-23.5	80.5	-9999
-23.	80.5	-9999
-22.5	80.5	-9999
-22.	80.5	-9999
-21.5	80.5	-9999
-21.	80.5	-9999
-20.5	80.5	-9999
-20.	80.5	-9999
-19.5	80.5	-9999
-19.	80.5	-9999
-18.5	80.5	-9999
-18.	80.5	-9999
-17.5	80.5	-9999
18.	80.5	0
18.5	80.5	0
19.	80.5	0
19.5	80.5	0
20.	80.5	0
20.5	80.5	0
21.	80.5	0
21.5	80.5	0
22.5	80.5	0
23.	80.5	0
23.5	80.5	0
24.	80.5	0
24.5	80.5	0
25.	80.5	0
25.5	80.5	0
47.	80.5	0
47.5	80.5	0
48.	80.5	-9999
48.5	80.5	-9999
49.5	80.5	-9999
50.	80.5	0
53.	80.5	0
56.	80.5	0
56.5	80.5	0
57.5	80.5	0
59.5	80.5	-9999
92.	80.5	0
92.5	80.5	-9999
93.	80.5	-9999
93.5	80.5	-9999
94.	80.5	-9999
94.5	80.5	-9999
95.	80.5	-9999
95.5	80.5	-9999
96.	80.5	-9999
96.5	80.5	-9999
97.	80.5	-9999
-99.5	80.	-9999
-99.	80.	0
-96.5	80.	-9999
-96.	80.	-9999
-95.5	80.	-9999
-95.	80.	-9999
-94.5	80.	0
-94.	80.	-9999
-93.5	80.	-9999
-93.	80.	-9999
-92.5	80.	-9999
-92.	80.	-9999
-91.5	80.	-9999
-91.	80.	-9999
-90.5	80.	-9999
-90.	80.	-9999
-89.5	80.	-9999
-89.	80.	-9999
-88.5	80.	-9999
-88.	80.	-9999
-87.5	80.	-9999
-87.	80.	0
-86.5	80.	0
-86.	80.	-9999
-85.5	80.	-9999
-85.	80.	-9999
-84.5	80.	-9999
-84.	80.	-9999
-83.5	80.	-9999
-83.	80.	-9999
-82.5	80.	0
-82.	80.	-9999
-81.5	80.	-9999
-81.	80.	-9999
-80.5	80.	-9999
-80.	80.	-9999
-79.5	80.	-9999
-79.	80.	-9999
-78.5	80.	-9999
-78.	80.	-9999
-77.5	80.	-9999
-77.	80.	-9999
-76.5	80.	-9999
-76.	80.	-9999
-75.5	80.	-9999
-75.	80.	-9999
-74.5	80.	-9999
-74.	80.	-9999
-73.5	80.	-9999
-73.	80.	-9999
-72.5	80.	-9999
-72.	80.	-9999
-65.	80.	-9999
-64.5	80.	-9999
-64.	80.	-9999
-63.5	80.	-9999
-63.	80.	-9999
-62.5	80.	-9999
-62.	80.	-9999
-61.5	80.	-9999
-61.	80.	-9999
-60.5	80.	-9999
-60.	80.	-9999
-59.5	80.	-9999
-59.	80.	-9999
-58.5	80.	-9999
-58.	80.	-9999
-57.5	80.	-9999
-57.	80.	-9999
-56.5	80.	-9999
-56.	80.	-9999
-55.5	80.	-9999
-55.	80.	-9999
-54.5	80.	-9999
-54.	80.	-9999
-53.5	80.	-9999
-53.	80.	-9999
-52.5	80.	-9999
-52.	80.	-9999
-51.5	80.	-9999
-51.	80.	-9999
-50.5	80.	-9999
-50.	80.	-9999
-49.5	80.	-9999
-49.	80.	-9999
-48.5	80.	-9999
-48.	80.	-9999
-47.5	80.	-9999
-47.	80.	-9999
-46.5	80.	-9999
-46.	80.	-9999
-45.5	80.	-9999
-45.	80.	-9999
-44.5	80.	-9999
-44.	80.	-9999
-43.5	80.	-9999
-43.	80.	-9999
-42.5	80.	-9999
-42.	80.	-9999
-41.5	80.	-9999
-41.	80.	-9999
-40.5	80.	-9999
-40.	80.	-9999
-39.5	80.	-9999
-39.	80.	-9999
-38.5	80.	-9999
-38.	80.	-9999
-37.5	80.	-9999
-37.	80.	-9999
-36.5	80.	-9999
-36.	80.	-9999
-35.5	80.	-9999
-35.	80.	-9999
-34.5	80.	-9999
-34.	80.	-9999
-33.5	80.	-9999
-33.	80.	-9999
-32.5	80.	-9999
-32.	80.	-9999
-31.5	80.	-9999
-31.	80.	-9999
-30.5	80.	-9999
-30.	80.	-9999
-29.5	80.	-9999
-29.	80.	-9999
-28.5	80.	-9999
-28.	80.	-9999
-27.5	80.	-9999
-27.	80.	-9999
-26.5	80.	-9999
-26.	80.	-9999
-25.5	80.	-9999
-25.	80.	-9999
-24.5	80.	-9999
-24.	80.	-9999
-23.5	80.	-9999
-23.	80.	-9999
-22.5	80.	-9999
-22.	80.	-9999
-21.5	80.	-9999
-21.	80.	-9999
-20.5	80.	0
-20.	80.	-9999
-19.5	80.	-9999
-19.	80.	-9999
-18.5	80.	-9999
11.	80.	0
11.5	80.	0
12.	80.	0
12.5	80.	0
13.	80.	0
13.5	80.	0
14.	80.	0
14.5	80.	0
16.	80.	-9999
16.5	80.	-9999
17.	80.	0
17.5	80.	0
18.	80.	0
18.5	80.	0
19.	80.	-9999
19.5	80.	-9999
20.	80.	-9999
20.5	80.	-9999
21.	80.	-9999
21.5	80.	-9999
22.	80.	-9999
22.5	80.	-9999
23.	80.	-9999
23.5	80.	-9999
24.	80.	-9999
24.5	80.	-9999
25.	80.	-9999
25.5	80.	-9999
26.	80.	-9999
26.5	80.	-9999
91.5	80.	-9999
92.	80.	-9999
92.5	80.	-9999
93.	80.	-9999
94.	80.	0
94.5	80.	0
95.	80.	-9999
95.5	80.	-9999
96.	80.	-9999
96.5	80.	-9999
97.	80.	-9999
97.5	80.	-9999
98.	80.	0
98.5	80.	0
99.	80.	-9999
99.5	80.	0
-105.5	79.5	0
-105.	79.5	0
-104.5	79.5	0
-104.	79.5	0
-103.5	79.5	0
-94.5	79.5	-9999
-94.	79.5	-9999
-93.5	79.5	-9999
-93.	79.5	-9999
-92.5	79.5	-9999
-92.	79.5	-9999
-91.5	79.5	-9999
-91.	79.5	-9999
-90.5	79.5	-9999
-90.	79.5	-9999
-89.5	79.5	-9999
-89.	79.5	-9999
-88.5	79.5	-9999
-88.	79.5	-9999
-87.5	79.5	-9999
-87.	79.5	-9999
-86.5	79.5	-9999
-86.	79.5	0
-85.5	79.5	0
-85.	79.5	0
-84.5	79.5	-9999
-84.	79.5	-9999
-83.5	79.5	-9999
-83.	79.5	-9999
-82.5	79.5	-9999
-82.	79.5	-9999
-81.5	79.5	-9999
-81.	79.5	-9999
-80.5	79.5	-9999
-80.	79.5	-9999
-79.5	79.5	-9999
-79.	79.5	-9999
-78.5	79.5	-9999
-78.	79.5	-9999
-77.5	79.5	-9999
-77.	79.5	0
-76.5	79.5	0
-76.	79.5	-9999
-75.5	79.5	-9999
-75.	79.5	-9999
-66.	79.5	0
-65.5	79.5	0
-65.	79.5	0
-64.5	79.5	-9999
-64.	79.5	-9999
-63.5	79.5	-9999
-63.	79.5	-9999
-62.5	79.5	-9999
-62.	79.5	-9999
-61.5	79.5	-9999
-61.	79.5	-9999
-60.5	79.5	-9999
-60.	79.5	-9999
-59.5	79.5	-9999
-59.	79.5	-9999
-58.5	79.5	-9999
-58.	79.5	-9999
-57.5	79.5	-9999
-57.	79.5	-9999
-56.5	79.5	-9999
-56.	79.5	-9999
-55.5	79.5	-9999
-55.	79.5	-9999
-54.5	79.5	-9999
-54.	79.5	-9999
-53.5	79.5	-9999
-53.	79.5	-9999
-52.5	79.5	-9999
-52.	79.5	-9999
-51.5	79.5	-9999
-51.	79.5	-9999
-50.5	79.5	-9999
-50.	79.5	-9999
-49.5	79.5	-9999
-49.	79.5	-9999
-48.5	79.5	-9999
-48.	79.5	-9999
-47.5	79.5	-9999
-47.	79.5	-9999
-46.5	79.5	-9999
-46.	79.5	-9999
-45.5	79.5	-9999
-45.	79.5	-9999
-44.5	79.5	-9999
-44.	79.5	-9999
-43.5	79.5	-9999
-43.	79.5	-9999
-42.5	79.5	-9999
-42.	79.5	-9999
-41.5	79.5	-9999
-41.	79.5	-9999
-40.5	79.5	-9999
-40.	79.5	-9999
-39.5	79.5	-9999
-39.	79.5	-9999
-38.5	79.5	-9999
-38.	79.5	-9999
-37.5	79.5	-9999
-37.	79.5	-9999
-36.5	79.5	-9999
-36.	79.5	-9999
-35.5	79.5	-9999
-35.	79.5	-9999
-34.5	79.5	-9999
-34.	79.5	-9999
-33.5	79.5	-9999
-33.	79.5	-9999
-32.5	79.5	-9999
-32.	79.5	-9999
-31.5	79.5	-9999
-31.	79.5	-9999
-30.5	79.5	-9999
-30.	79.5	-9999
-29.5	79.5	-9999
-29.	79.5	-9999
-28.5	79.5	-9999
-28.	79.5	-9999
-27.5	79.5	-9999
-27.	79.5	-9999
-26.5	79.5	-9999
-26.	79.5	-9999
-25.5	79.5	-9999
-25.	79.5	-9999
-24.5	79.5	-9999
-24.	79.5	-9999
-23.5	79.5	-9999
-23.	79.5	-9999
-22.5	79.5	-9999
-22.	79.5	-9999
-21.5	79.5	-9999
-21.	79.5	-9999
-20.5	79.5	-9999
-20.	79.5	-9999
11.	79.5	-9999
11.5	79.5	-9999
12.	79.5	-9999
12.5	79.5	-9999
13.	79.5	-9999
13.5	79.5	0
14.	79.5	-9999
14.5	79.5	-9999
15.	79.5	-9999
15.5	79.5	0
16.	79.5	-9999
16.5	79.5	-9999
17.	79.5	-9999
17.5	79.5	-9999
18.	79.5	0
18.5	79.5	-9999
22.5	79.5	-9999
23.	79.5	-9999
23.5	79.5	-9999
24.	79.5	-9999
94.5	79.5	-9999
95.	79.5	-9999
95.5	79.5	-9999
96.	79.5	-9999
96.5	79.5	-9999
97.	79.5	-9999
97.5	79.5	-9999
98.	79.5	-9999
98.5	79.5	-9999
99.	79.5	-9999
99.5	79.5	-9999
101.5	79.5	0
102.	79.5	0
102.5	79.5	-9999
-111.	79.	0
-105.	79.	0
-104.5	79.	-9999
-104.	79.	-9999
-103.5	79.	-9999
-103.	79.	-9999
-102.5	79.	0
-102.	79.	-9999
-101.5	79.	0
-101.	79.	0
-100.5	79.	0
-98.	79.	0
-97.5	79.	0
-97.	79.	0
-94.	79.	-9999
-93.5	79.	-9999
-93.	79.	-9999
-92.5	79.	-9999
-92.	79.	-9999
-91.5	79.	-9999
-91.	79.	-9999
-90.5	79.	-9999
-90.	79.	-9999
-89.5	79.	-9999
-89.	79.	-9999
-88.5	79.	-9999
-88.	79.	0
-87.5	79.	-9999
-87.	79.	-9999
-86.5	79.	0
-86.	79.	0
-85.5	79.	0
-85.	79.	0
-84.5	79.	-9999
-84.	79.	-9999
-83.5	79.	-9999
-83.	79.	-9999
-82.5	79.	-9999
-82.	79.	0
-81.5	79.	-9999
-81.	79.	-9999
-80.5	79.	-9999
-80.	79.	-9999
-79.5	79.	-9999
-79.	79.	-9999
-78.5	79.	-9999
-78.	79.	-9999
-77.5	79.	0
-77.	79.	-9999
-76.5	79.	-9999
-76.	79.	0
-75.5	79.	0
-71.	79.	0
-70.5	79.	0
-70.	79.	0
-69.5	79.	0
-69.	79.	0
-68.5	79.	-9999
-68.	79.	-9999
-67.5	79.	-9999
-67.	79.	-9999
-66.5	79.	-9999
-66.	79.	-9999
-65.5	79.	-9999
-65.	79.	-9999
-64.5	79.	-9999
-64.	79.	-9999
-63.5	79.	-9999
-63.	79.	-9999
-62.5	79.	-9999
-62.	79.	-9999
-61.5	79.	-9999
-61.	79.	-9999
-60.5	79.	-9999
-60.	79.	-9999
-59.5	79.	-9999
-59.	79.	-9999
-58.5	79.	-9999
-58.	79.	-9999
-57.5	79.	-9999
-57.	79.	-9999
-56.5	79.	-9999
-56.	79.	-9999
-55.5	79.	-9999
-55.	79.	-9999
-54.5	79.	-9999
-54.	79.	-9999
-53.5	79.	-9999
-53.	79.	-9999
-52.5	79.	-9999
-52.	79.	-9999
-51.5	79.	-9999
-51.	79.	-9999
-50.5	79.	-9999
-50.	79.	-9999
-49.5	79.	-9999
-49.	79.	-9999
-48.5	79.	-9999
-48.	79.	-9999
-47.5	79.	-9999
-47.	79.	-9999
-46.5	79.	-9999
-46.	79.	-9999
-45.5	79.	-9999
-45.	79.	-9999
-44.5	79.	-9999
-44.	79.	-9999
-43.5	79.	-9999
-43.	79.	-9999
-42.5	79.	-9999
-42.	79.	-9999
-41.5	79.	-9999
-41.	79.	-9999
-40.5	79.	-9999
-40.	79.	-9999
-39.5	79.	-9999
-39.	79.	-9999
-38.5	79.	-9999
-38.	79.	-9999
-37.5	79.	-9999
-37.	79.	-9999
-36.5	79.	-9999
-36.	79.	-9999
-35.5	79.	-9999
-35.	79.	-9999
-34.5	79.	-9999
-34.	79.	-9999
-33.5	79.	-9999
-33.	79.	-9999
-32.5	79.	-9999
-32.	79.	-9999
-31.5	79.	-9999
-31.	79.	-9999
-30.5	79.	-9999
-30.	79.	-9999
-29.5	79.	-9999
-29.	79.	-9999
-28.5	79.	-9999
-28.	79.	-9999
-27.5	79.	-9999
-27.	79.	-9999
-26.5	79.	-9999
-26.	79.	-9999
-25.5	79.	-9999
-25.	79.	-9999
-24.5	79.	-9999
-24.	79.	-9999
-23.5	79.	-9999
-23.	79.	-9999
-22.5	79.	-9999
-22.	79.	-9999
-21.5	79.	-9999
10.5	79.	0
11.5	79.	0
12.	79.	0
12.5	79.	-9999
13.	79.	-9999
13.5	79.	-9999
14.	79.	-9999
14.5	79.	-9999
15.	79.	-9999
15.5	79.	-9999
16.	79.	0
16.5	79.	-9999
17.	79.	-9999
17.5	79.	-9999
18.	79.	-9999
18.5	79.	-9999
19.	79.	-9999
19.5	79.	-9999
20.	79.	-9999
20.5	79.	0
21.	79.	0
97.5	79.	-9999
98.	79.	-9999
98.5	79.	-9999
99.	79.	-9999
100.5	79.	0
101.	79.	-9999
101.5	79.	-9999
102.	79.	-9999
102.5	79.	-9999
103.	79.	-9999
103.5	79.	-9999
104.	79.	-9999
104.5	79.	0
-112.	78.5	0
-111.5	78.5	-9999
-111.	78.5	-9999
-110.5	78.5	-9999
-110.	78.5	-9999
-103.5	78.5	0
-103.	78.5	-9999
-102.5	78.5	-9999
-102.	78.5	-9999
-101.5	78.5	-9999
-101.	78.5	-9999
-100.5	78.5	-9999
-100.	78.5	-9999
-99.5	78.5	0
-98.	78.5	-9999
-97.5	78.5	-9999
-97.	78.5	-9999
-96.5	78.5	-9999
-96.	78.5	0
-95.5	78.5	0
-92.5	78.5	0
-92.	78.5	-9999
-91.5	78.5	-9999
-91.	78.5	-9999
-90.5	78.5	-9999
-90.	78.5	0
-89.5	78.5	-9999
-89.	78.5	-9999
-87.5	78.5	0
-87.	78.5	-9999
-86.5	78.5	-9999
-86.	78.5	-9999
-85.5	78.5	-9999
-85.	78.5	-9999
-84.5	78.5	-9999
-84.	78.5	-9999
-83.5	78.5	-9999
-83.	78.5	-9999
-82.5	78.5	0
-82.	78.5	-9999
-81.5	78.5	-9999
-81.	78.5	-9999
-80.5	78.5	-9999
-80.	78.5	-9999
-79.5	78.5	-9999
-79.	78.5	-9999
-78.5	78.5	-9999
-78.	78.5	-9999
-77.5	78.5	-9999
-77.	78.5	-9999
-76.5	78.5	-9999
-76.	78.5	-9999
-73.	78.5	0
-72.5	78.5	0
-72.	78.5	0
-71.5	78.5	-9999
-71.	78.5	-9999
-70.5	78.5	-9999
-70.	78.5	-9999
-69.5	78.5	-9999
-69.	78.5	-9999
-68.5	78.5	-9999
-68.	78.5	-9999
-67.5	78.5	-9999
-67.	78.5	-9999
-66.5	78.5	-9999
-66.	78.5	-9999
-65.5	78.5	-9999
-65.	78.5	-9999
-64.5	78.5	-9999
-64.	78.5	-9999
-63.5	78.5	-9999
-63.	78.5	-9999
-62.5	78.5	-9999
-62.	78.5	-9999
-61.5	78.5	-9999
-61.	78.5	-9999
-60.5	78.5	-9999
-60.	78.5	-9999
-59.5	78.5	-9999
-59.	78.5	-9999
-58.5	78.5	-9999
-58.	78.5	-9999
-57.5	78.5	-9999
-57.	78.5	-9999
-56.5	78.5	-9999
-56.	78.5	-9999
-55.5	78.5	-9999
-55.	78.5	-9999
-54.5	78.5	-9999
-54.	78.5	-9999
-53.5	78.5	-9999
-53.	78.5	-9999
-52.5	78.5	-9999
-52.	78.5	-9999
-51.5	78.5	-9999
-51.	78.5	-9999
-50.5	78.5	-9999
-50.	78.5	-9999
-49.5	78.5	-9999
-49.	78.5	-9999
-48.5	78.5	-9999
-48.	78.5	-9999
-47.5	78.5	-9999
-47.	78.5	-9999
-46.5	78.5	-9999
-46.	78.5	-9999
-45.5	78.5	-9999
-45.	78.5	-9999
-44.5	78.5	-9999
-44.	78.5	-9999
-43.5	78.5	-9999
-43.	78.5	-9999
-42.5	78.5	-9999
-42.	78.5	-9999
-41.5	78.5	-9999
-41.	78.5	-9999
-40.5	78.5	-9999
-40.	78.5	-9999
-39.5	78.5	-9999
-39.	78.5	-9999
-38.5	78.5	-9999
-38.	78.5	-9999
-37.5	78.5	-9999
-37.	78.5	-9999
-36.5	78.5	-9999
-36.	78.5	-9999
-35.5	78.5	-9999
-35.	78.5	-9999
-34.5	78.5	-9999
-34.	78.5	-9999
-33.5	78.5	-9999
-33.	78.5	-9999
-32.5	78.5	-9999
-32.	78.5	-9999
-31.5	78.5	-9999
-31.	78.5	-9999
-30.5	78.5	-9999
-30.	78.5	-9999
-29.5	78.5	-9999
-29.	78.5	-9999
-28.5	78.5	-9999
-28.	78.5	-9999
-27.5	78.5	-9999
-27.	78.5	-9999
-26.5	78.5	-9999
-26.	78.5	-9999
-25.5	78.5	-9999
-25.	78.5	-9999
-24.5	78.5	-9999
-24.	78.5	-9999
-23.5	78.5	-9999
-23.	78.5	-9999
-22.5	78.5	-9999
-22.	78.5	-9999
-19.5	78.5	0
13.	78.5	-9999
13.5	78.5	-9999
14.	78.5	-9999
15.	78.5	0
15.5	78.5	-9999
16.	78.5	-9999
16.5	78.5	0
17.	78.5	-9999
17.5	78.5	-9999
18.	78.5	-9999
18.5	78.5	-9999
20.5	78.5	0
21.	78.5	0
21.5	78.5	0
22.	78.5	0
22.5	78.5	0
99.5	78.5	0
100.	78.5	0
100.5	78.5	-9999
101.	78.5	-9999
101.5	78.5	-9999
102.	78.5	-9999
102.5	78.5	-9999
103.	78.5	-9999
103.5	78.5	-9999
104.	78.5	-9999
-114.5	78.	0
-113.	78.	0
-112.5	78.	0
-112.	78.	-9999
-111.5	78.	-9999
-111.	78.	-9999
-110.5	78.	-9999
-105.5	78.	0
-102.	78.	0
-100.	78.	-9999
-96.5	78.	-9999
-95.5	78.	-9999
-95.	78.	0
-94.5	78.	0
-94.	78.	0
-88.	78.	0
-87.5	78.	0
-87.	78.	0
-86.5	78.	0
-85.5	78.	0
-85.	78.	-9999
-84.5	78.	-9999
-84.	78.	-9999
-83.5	78.	-9999
-83.	78.	-9999
-82.5	78.	-9999
-82.	78.	-9999
-81.5	78.	-9999
-81.	78.	-9999
-80.5	78.	-9999
-80.	78.	-9999
-79.5	78.	-9999
-79.	78.	-9999
-78.5	78.	-9999
-71.5	78.	-9999
-71.	78.	-9999
-70.5	78.	-9999
-70.	78.	-9999
-69.5	78.	-9999
-69.	78.	-9999
-68.5	78.	-9999
-68.	78.	-9999
-67.5	78.	-9999
-67.	78.	-9999
-66.5	78.	-9999
-66.	78.	-9999
-65.5	78.	-9999
-65.	78.	-9999
-64.5	78.	-9999
-64.	78.	-9999
-63.5	78.	-9999
-63.	78.	-9999
-62.5	78.	-9999
-62.	78.	-9999
-61.5	78.	-9999
-61.	78.	-9999
-60.5	78.	-9999
-60.	78.	-9999
-59.5	78.	-9999
-59.	78.	-9999
-58.5	78.	-9999
-58.	78.	-9999
-57.5	78.	-9999
-57.	78.	-9999
-56.5	78.	-9999
-56.	78.	-9999
-55.5	78.	-9999
-55.	78.	-9999
-54.5	78.	-9999
-54.	78.	-9999
-53.5	78.	-9999
-53.	78.	-9999
-52.5	78.	-9999
-52.	78.	-9999
-51.5	78.	-9999
-51.	78.	-9999
-50.5	78.	-9999
-50.	78.	-9999
-49.5	78.	-9999
-49.	78.	-9999
-48.5	78.	-9999
-48.	78.	-9999
-47.5	78.	-9999
-47.	78.	-9999
-46.5	78.	-9999
-46.	78.	-9999
-45.5	78.	-9999
-45.	78.	-9999
-44.5	78.	-9999
-44.	78.	-9999
-43.5	78.	-9999
-43.	78.	-9999
-42.5	78.	-9999
-42.	78.	-9999
-41.5	78.	-9999
-41.	78.	-9999
-40.5	78.	-9999
-40.	78.	-9999
-39.5	78.	-9999
-39.	78.	-9999
-38.5	78.	-9999
-38.	78.	-9999
-37.5	78.	-9999
-37.	78.	-9999
-36.5	78.	-9999
-36.	78.	-9999
-35.5	78.	-9999
-35.	78.	-9999
-34.5	78.	-9999
-34.	78.	-9999
-33.5	78.	-9999
-33.	78.	-9999
-32.5	78.	-9999
-32.	78.	-9999
-31.5	78.	-9999
-31.	78.	-9999
-30.5	78.	-9999
-30.	78.	-9999
-29.5	78.	-9999
-29.	78.	-9999
-28.5	78.	-9999
-28.	78.	-9999
-27.5	78.	-9999
-27.	78.	-9999
-26.5	78.	-9999
-26.	78.	-9999
-25.5	78.	-9999
-25.	78.	-9999
-24.5	78.	-9999
-24.	78.	-9999
-23.5	78.	-9999
-23.	78.	-9999
-22.5	78.	-9999
-22.	78.	-9999
-21.5	78.	0
-21.	78.	0
-20.5	78.	0
-20.	78.	0
-19.5	78.	0
-18.	78.	0
13.5	78.	0
14.	78.	-9999
14.5	78.	-9999
15.	78.	-9999
15.5	78.	-9999
16.	78.	-9999
16.5	78.	-9999
17.	78.	-9999
17.5	78.	-9999
18.	78.	-9999
21.	78.	0
21.5	78.	-9999
22.	78.	-9999
22.5	78.	-9999
23.	78.	0
23.5	78.	0
104.	78.	0
-119.	77.5	0
-118.5	77.5	0
-118.	77.5	0
-117.5	77.5	0
-117.	77.5	0
-116.5	77.5	-9999
-106.5	77.5	0
-105.5	77.5	-9999
-105.	77.5	0
-96.	77.5	-9999
-95.5	77.5	-9999
-91.	77.5	-9999
-90.5	77.5	-9999
-88.	77.5	0
-87.5	77.5	-9999
-87.	77.5	-9999
-86.5	77.5	-9999
-86.	77.5	-9999
-85.5	77.5	0
-85.	77.5	0
-84.5	77.5	0
-84.	77.5	0
-83.5	77.5	0
-83.	77.5	-9999
-82.5	77.5	-9999
-82.	77.5	-9999
-81.5	77.5	0
-81.	77.5	-9999
-80.5	77.5	-9999
-80.	77.5	-9999
-79.5	77.5	-9999
-71.	77.5	0
-70.5	77.5	0
-70.	77.5	0
-69.5	77.5	-9999
-69.	77.5	-9999
-68.5	77.5	0
-68.	77.5	0
-67.5	77.5	0
-67.	77.5	0
-66.5	77.5	0
-66.	77.5	-9999
-65.5	77.5	-9999
-65.	77.5	-9999
-64.5	77.5	-9999
-64.	77.5	-9999
-63.5	77.5	-9999
-63.	77.5	-9999
-62.5	77.5	-9999
-62.	77.5	-9999
-61.5	77.5	-9999
-61.	77.5	-9999
-60.5	77.5	-9999
-60.	77.5	-9999
-59.5	77.5	-9999
-59.	77.5	-9999
-58.5	77.5	-9999
-58.	77.5	-9999
-57.5	77.5	-9999
-57.	77.5	-9999
-56.5	77.5	-9999
-56.	77.5	-9999
-55.5	77.5	-9999
-55.	77.5	-9999
-54.5	77.5	-9999
-54.	77.5	-9999
-53.5	77.5	-9999
-53.	77.5	-9999
-52.5	77.5	-9999
-52.	77.5	-9999
-51.5	77.5	-9999
-51.	77.5	-9999
-50.5	77.5	-9999
-50.	77.5	-9999
-49.5	77.5	-9999
-49.	77.5	-9999
-48.5	77.5	-9999
-48.	77.5	-9999
-47.5	77.5	-9999
-47.	77.5	-9999
-46.5	77.5	-9999
-46.	77.5	-9999
-45.5	77.5	-9999
-45.	77.5	-9999
-44.5	77.5	-9999
-44.	77.5	-9999
-43.5	77.5	-9999
-43.	77.5	-9999
-42.5	77.5	-9999
-42.	77.5	-9999
-41.5	77.5	-9999
-41.	77.5	-9999
-40.5	77.5	-9999
-40.	77.5	-9999
-39.5	77.5	-9999
-39.	77.5	-9999
-38.5	77.5	-9999
-38.	77.5	-9999
-37.5	77.5	-9999
-37.	77.5	-9999
-36.5	77.5	-9999
-36.	77.5	-9999
-35.5	77.5	-9999
-35.	77.5	-9999
-34.5	77.5	-9999
-34.	77.5	-9999
-33.5	77.5	-9999
-33.	77.5	-9999
-32.5	77.5	-9999
-32.	77.5	-9999
-31.5	77.5	-9999
-31.	77.5	-9999
-30.5	77.5	-9999
-30.	77.5	-9999
-29.5	77.5	-9999
-29.	77.5	-9999
-28.5	77.5	-9999
-28.	77.5	-9999
-27.5	77.5	-9999
-27.	77.5	-9999
-26.5	77.5	-9999
-26.	77.5	-9999
-25.5	77.5	-9999
-25.	77.5	-9999
-24.5	77.5	-9999
-24.	77.5	-9999
-23.5	77.5	-9999
-23.	77.5	-9999
-22.5	77.5	-9999
-22.	77.5	-9999
-21.5	77.5	-9999
-21.	77.5	-9999
-20.5	77.5	0
-20.	77.5	0
-19.5	77.5	0
-19.	77.5	0
-18.5	77.5	0
14.	77.5	-9999
14.5	77.5	0
15.	77.5	-9999
15.5	77.5	-9999
16.	77.5	-9999
16.5	77.5	-9999
17.	77.5	-9999
101.5	77.5	0
102.	77.5	0
102.5	77.5	0
103.	77.5	-9999
103.5	77.5	-9999
104.	77.5	-9999
104.5	77.5	-9999
105.	77.5	-9999
105.5	77.5	-9999
-121.	77.	0
-120.5	77.	0
-120.	77.	0
-119.5	77.	-9999
-119.	77.	-9999
-118.5	77.	-9999
-118.	77.	-9999
-117.5	77.	-9999
-117.	77.	-9999
-116.5	77.	0
-115.	77.	0
-114.5	77.	0
-109.5	77.	0
-109.	77.	0
-101.	77.	0
-100.	77.	0
-97.	77.	0
-96.5	77.	0
-96.	77.	0
-95.5	77.	0
-95.	77.	0
-94.5	77.	0
-94.	77.	0
-92.	77.	0
-90.5	77.	0
-90.	77.	0
-89.5	77.	0
-89.	77.	0
-88.5	77.	0
-88.	77.	-9999
-87.5	77.	-9999
-87.	77.	-9999
-86.5	77.	-9999
-86.	77.	-9999
-85.5	77.	-9999
-85.	77.	-9999
-84.5	77.	-9999
-84.	77.	-9999
-83.5	77.	-9999
-83.	77.	-9999
-82.5	77.	-9999
-82.	77.	-9999
-81.5	77.	-9999
-81.	77.	-9999
-80.5	77.	0
-80.	77.	-9999
-79.5	77.	-9999
-79.	77.	0
-78.5	77.	0
-70.5	77.	-9999
-70.	77.	-9999
[truncated: 60,483 more rows]
