# Supplementary material for: Normative productivity of the global vegetation
Source: Carbon Balance Manag. 2008 Dec 24;3:8. doi: 10.1186/1750-0680-3-8 (PMC2654439; doi:10.1186/1750-0680-3-8)
Supplement: Additional file 15 — Gridded alternative NPP, version 1.11.0. The file can be viewed with a spreadsheet. It stores tabular data: 3 columns separated by tabs and 62483 rows. Each row corresponds to a cell of the geographic grid of half-degree resolution. First two columns contain longitude and latitude for the north-west corner a cell in decimal degrees. West longitudes and south latitudes are negative. The third column contains NPP estimate in gC m-2 y-1 formed from the alternative ensemble of estimates underlying Alternative NPP 1.10.0. and outputs of Improved MODIS Collection 4.8 NPP. Missing values are denoted by -9999. [file 1750-0680-3-8-S15.txt]

-44.	83.5	0.696957
-43.5	83.5	2.031128
-43.	83.5	2.260802
-39.5	83.5	0.263679
-39.	83.5	0.4215058
-38.5	83.5	0.6908724
-38.	83.5	1.1124606
-37.5	83.5	2.156912
-37.	83.5	2.606644
-36.5	83.5	16.47874
-36.	83.5	22.45321
-35.5	83.5	18.17728
-35.	83.5	8.991266
-34.5	83.5	9.757166
-34.	83.5	2.268832
-33.5	83.5	11.70886
-33.	83.5	17.00866
-32.5	83.5	21.17911
-32.	83.5	22.2026
-31.5	83.5	23.7575
-31.	83.5	25.87999
-30.5	83.5	30.71174
-30.	83.5	35.62661
-29.5	83.5	7.435433999999999
-29.	83.5	30.24541
-28.5	83.5	4.706806
-28.	83.5	3.628918
-27.5	83.5	2.795888
-82.5	83.	0.0021308492
-82.	83.	0.3055962
-81.5	83.	0.87422
-81.	83.	0.999646
-80.5	83.	0.
-80.	83.	0.
-79.5	83.	3.41451
-79.	83.	0.
-78.5	83.	4.122322
-78.	83.	2.5364560000000003
-77.5	83.	1.3138558
-77.	83.	-9999
-76.5	83.	-9999
-76.	83.	26.68033
-75.5	83.	25.77123
-75.	83.	25.68402
-74.5	83.	-9999
-74.	83.	0.
-73.5	83.	0.
-73.	83.	-9999
-72.5	83.	9.845919
-72.	83.	4.239186
-71.5	83.	0.6152916
-71.	83.	4.278192
-70.5	83.	-9999
-70.	83.	-9999
-69.5	83.	-9999
-69.	83.	5.321606
-68.5	83.	-9999
-68.	83.	5.825876
-67.5	83.	7.754656
-67.	83.	2.320332
-66.5	83.	3.615984
-66.	83.	4.6248640000000005
-65.5	83.	0.
-65.	83.	0.
-64.5	83.	0.
-64.	83.	0.
-48.	83.	0.
-47.5	83.	0.233282
-47.	83.	0.9918786
-46.5	83.	4.06543
-46.	83.	-9999
-45.5	83.	-9999
-45.	83.	0.883118
-44.5	83.	7.582246
-44.	83.	13.98849
-43.5	83.	16.0477
-43.	83.	15.65526
-42.5	83.	10.26957
-42.	83.	6.786777
-41.5	83.	0.5618067
-41.	83.	3.757578
-40.5	83.	0.17002774
-40.	83.	0.0643084
-39.5	83.	0.4313066
-39.	83.	2.709515
-38.5	83.	2.324158
-38.	83.	1.47299
-37.5	83.	3.389141
-37.	83.	7.125484
-36.5	83.	13.98223
-36.	83.	24.36395
-35.5	83.	20.15101
-35.	83.	17.48261
-34.5	83.	18.30183
-34.	83.	22.76981
-33.5	83.	22.93846
-33.	83.	4.094151999999999
-32.5	83.	3.771034
-32.	83.	3.846654
-31.5	83.	18.06737
-31.	83.	22.41202
-30.5	83.	25.27227
-30.	83.	25.90464
-29.5	83.	25.63217
-29.	83.	22.91799
-28.5	83.	24.04786
-28.	83.	29.00494
-27.5	83.	31.04987
-27.	83.	33.92915
-26.5	83.	36.06193
-26.	83.	37.27261
-25.5	83.	39.76646
-25.	83.	41.99467
-24.5	83.	7.097712
-24.	83.	5.337144
-23.5	83.	2.62954
-23.	83.	0.5680729999999999
-87.	82.5	2.493816
-86.5	82.5	2.7974959999999998
-86.	82.5	0.
-85.5	82.5	2.5689640000000002
-85.	82.5	2.9197420000000003
-84.5	82.5	2.1360040000000002
-84.	82.5	1.2895668
-83.5	82.5	1.7543978
-83.	82.5	0.
-82.5	82.5	0.
-82.	82.5	-9999
-81.5	82.5	-9999
-81.	82.5	3.6785620000000003
-80.5	82.5	-9999
-80.	82.5	-9999
-79.5	82.5	1.594819
-79.	82.5	-9999
-78.5	82.5	-9999
-78.	82.5	-9999
-77.5	82.5	-9999
-77.	82.5	-9999
-76.5	82.5	0.2503074
-76.	82.5	0.40606299999999995
-75.5	82.5	0.7115065
-75.	82.5	0.00045693878
-74.5	82.5	-9999
-74.	82.5	0.082664944
-73.5	82.5	0.5004707
-73.	82.5	0.5654616
-72.5	82.5	0.037689917
-72.	82.5	0.6833132
-71.5	82.5	11.59364
-71.	82.5	19.46327
-70.5	82.5	7.610798
-70.	82.5	34.31125
-69.5	82.5	47.31687
-69.	82.5	59.40503
-68.5	82.5	81.63265
-68.	82.5	74.68734
-67.5	82.5	63.33597
-67.	82.5	57.68892
-66.5	82.5	61.63824
-66.	82.5	51.79661
-65.5	82.5	45.08218
-65.	82.5	35.07971
-64.5	82.5	31.58541
-64.	82.5	-9999
-63.5	82.5	-9999
-63.	82.5	0.
-62.5	82.5	0.
-62.	82.5	0.6946354
-57.5	82.5	1.9337834
-57.	82.5	2.090618
-56.5	82.5	0.
-56.	82.5	3.497638
-55.5	82.5	0.
-55.	82.5	0.
-54.	82.5	0.
-53.5	82.5	0.7035248000000001
-51.5	82.5	0.27454999999999996
-51.	82.5	-9999
-50.5	82.5	0.
-50.	82.5	4.6000700000000005
-49.5	82.5	7.290018000000001
-49.	82.5	6.9353880000000006
-48.5	82.5	5.662678
-48.	82.5	4.367716
-47.5	82.5	-9999
-47.	82.5	-9999
-46.5	82.5	-9999
-46.	82.5	-9999
-45.5	82.5	0.13251008
-45.	82.5	0.5638766000000001
-44.5	82.5	2.329977
-44.	82.5	1.119964
-43.5	82.5	3.353681
-43.	82.5	1.471563
-42.5	82.5	2.336588
-42.	82.5	0.8077235999999999
-41.5	82.5	2.843921
-41.	82.5	0.4867304
-40.5	82.5	0.015017501999999999
-40.	82.5	0.5899006
-39.5	82.5	6.528431
-39.	82.5	12.00187
-38.5	82.5	19.98989
-38.	82.5	23.4598
-37.5	82.5	22.38688
-37.	82.5	26.55606
-36.5	82.5	28.21161
-36.	82.5	23.26416
-35.5	82.5	24.47659
-35.	82.5	26.17069
-34.5	82.5	23.38341
-34.	82.5	26.1744
-33.5	82.5	20.61137
-33.	82.5	13.8174
-32.5	82.5	13.59818
-32.	82.5	11.30068
-31.5	82.5	15.13603
-31.	82.5	14.07751
-30.5	82.5	10.09544
-30.	82.5	15.17195
-29.5	82.5	25.79186
-29.	82.5	18.25458
-28.5	82.5	12.44889
-28.	82.5	-9999
-27.5	82.5	-9999
-27.	82.5	-9999
-26.5	82.5	-9999
-26.	82.5	-9999
-25.5	82.5	-9999
-25.	82.5	-9999
-24.5	82.5	-9999
-24.	82.5	-9999
-23.5	82.5	-9999
-91.5	82.	0.00018047347
-91.	82.	0.3347888
-90.5	82.	1.6633082000000001
-90.	82.	3.722278
-89.5	82.	0.
-89.	82.	6.159716
-88.5	82.	22.18885
-88.	82.	22.15606
-87.5	82.	25.85337
-87.	82.	6.753416
-86.5	82.	42.59359
-86.	82.	8.804002
-85.5	82.	7.294922
-85.	82.	4.433536
-84.5	82.	12.4044
-84.	82.	9.475943
-83.5	82.	6.879904
-83.	82.	11.66372
-82.5	82.	14.52911
-82.	82.	4.424023
-81.5	82.	2.490609
-81.	82.	1.915708
-80.5	82.	0.1148863
-80.	82.	0.15274456
-79.5	82.	-9999
-79.	82.	0.2711818
-78.5	82.	3.028199
-78.	82.	7.707101
-77.5	82.	10.02747
-77.	82.	18.66658
-76.5	82.	12.20224
-76.	82.	6.482554
-75.5	82.	12.00726
-75.	82.	10.05368
-74.5	82.	15.97669
-74.	82.	19.55895
-73.5	82.	22.05363
-73.	82.	34.27071
-72.5	82.	31.76338
-72.	82.	26.00596
-71.5	82.	56.34073
-71.	82.	65.37708
-70.5	82.	66.92161
-70.	82.	58.34916
-69.5	82.	58.89621
-69.	82.	65.42823
-68.5	82.	71.51253
-68.	82.	67.7075
-67.5	82.	43.5674
-67.	82.	-9999
-66.5	82.	-9999
-66.	82.	-9999
-65.5	82.	-9999
-65.	82.	-9999
-64.5	82.	-9999
-61.5	82.	0.3486904
-61.	82.	0.
-60.5	82.	0.
-60.	82.	3.73474
-59.5	82.	3.786358
-59.	82.	-9999
-58.5	82.	-9999
-58.	82.	-9999
-57.5	82.	28.48042
-57.	82.	29.87532
-56.5	82.	27.22754
-56.	82.	-9999
-55.5	82.	-9999
-55.	82.	-9999
-54.5	82.	-9999
-54.	82.	-9999
-53.5	82.	-9999
-53.	82.	-9999
-52.5	82.	2.394562
-52.	82.	-9999
-51.5	82.	-9999
-51.	82.	4.99924
-50.5	82.	5.875564
-50.	82.	6.057304
-49.5	82.	24.81269
-49.	82.	22.86368
-48.5	82.	21.72279
-48.	82.	19.57539
-47.5	82.	29.66182
-47.	82.	38.07518
-46.5	82.	41.70818
-46.	82.	27.21308
-45.5	82.	4.700452
-45.	82.	4.369476000000001
-44.5	82.	6.771935
-44.	82.	1.155986
-43.5	82.	0.029166361
-43.	82.	-9999
-42.5	82.	0.2230071
-42.	82.	0.1338043
-41.5	82.	-9999
-41.	82.	-9999
-40.5	82.	-9999
-40.	82.	-9999
-39.5	82.	-9999
-39.	82.	-9999
-38.5	82.	-9999
-38.	82.	1.536104
-37.5	82.	1.633867
-37.	82.	2.37194
-36.5	82.	6.592802
-36.	82.	14.2848
-35.5	82.	21.48713
-35.	82.	14.51547
-34.5	82.	18.66429
-34.	82.	27.73769
-33.5	82.	23.57352
-33.	82.	20.23847
-32.5	82.	17.18551
-32.	82.	15.97344
-31.5	82.	17.82459
-31.	82.	5.1274880000000005
-30.5	82.	6.764322
-30.	82.	7.011069999999999
-29.5	82.	6.337542
-29.	82.	4.351862
-28.5	82.	18.0014
-28.	82.	19.94897
-27.5	82.	19.75668
-27.	82.	-9999
-26.5	82.	-9999
-25.5	82.	4.13103
-25.	82.	3.4644719999999998
-24.5	82.	3.882826
-24.	82.	5.382928
-23.5	82.	31.77207
-23.	82.	-9999
-21.	82.	0.4594238
-20.5	82.	-9999
-18.	82.	0.2821768
-17.5	82.	0.1053807
-17.	82.	0.21301640000000002
-16.5	82.	0.033627000000000004
-16.	82.	0.
-15.5	82.	0.
-15.	82.	0.
-14.5	82.	0.
-14.	82.	0.
-94.	81.5	2.17697
-93.5	81.5	3.9782640000000002
-93.	81.5	0.
-92.5	81.5	3.440964
-92.	81.5	0.
-90.	81.5	-9999
-89.5	81.5	-9999
-89.	81.5	7.80973
-88.5	81.5	42.84423
-88.	81.5	51.34258
-87.5	81.5	62.81562
-87.	81.5	38.57441
-86.5	81.5	19.49659
-86.	81.5	69.16103
-85.5	81.5	92.76446
-85.	81.5	74.35123
-84.5	81.5	28.22273
-84.	81.5	11.87462
-83.5	81.5	15.78223
-83.	81.5	17.68684
-82.5	81.5	20.37739
-82.	81.5	17.65973
-81.5	81.5	16.40948
-81.	81.5	19.56041
-80.5	81.5	17.86676
-80.	81.5	21.12153
-79.5	81.5	7.612012
-79.	81.5	27.96305
-78.5	81.5	41.0328
-78.	81.5	36.03698
-77.5	81.5	51.65981
-77.	81.5	46.10479
-76.5	81.5	38.3119
-76.	81.5	35.652
-75.5	81.5	40.93439
-75.	81.5	43.54015
-74.5	81.5	40.6289
-74.	81.5	35.72046
-73.5	81.5	23.27417
-73.	81.5	30.60116
-72.5	81.5	30.44618
-72.	81.5	30.61963
-71.5	81.5	31.79767
-71.	81.5	-9999
-70.5	81.5	-9999
-70.	81.5	-9999
-69.5	81.5	-9999
-69.	81.5	-9999
-68.5	81.5	-9999
-68.	81.5	-9999
-67.5	81.5	-9999
-67.	81.5	-9999
-66.5	81.5	1.6291989999999998
-63.5	81.5	0.2886736
-63.	81.5	0.5865084
-62.	81.5	0.5055548
-61.5	81.5	1.8729238
-61.	81.5	2.464754
-60.5	81.5	10.01146
-60.	81.5	8.639117
-59.5	81.5	9.827635
-59.	81.5	9.765501
-58.5	81.5	9.224225
-58.	81.5	8.753936
-57.5	81.5	9.611928
-57.	81.5	10.15371
-56.5	81.5	9.968158
-56.	81.5	10.67924
-55.5	81.5	9.350076
-55.	81.5	-9999
-54.5	81.5	8.058322
-54.	81.5	7.718837
-53.5	81.5	4.189293
-53.	81.5	4.913514
-52.5	81.5	3.101509
-52.	81.5	4.454793
-51.5	81.5	9.326621
-51.	81.5	14.91622
-50.5	81.5	12.55692
-50.	81.5	16.97147
-49.5	81.5	21.95242
-49.	81.5	13.67587
-48.5	81.5	8.798725
-48.	81.5	9.103909
-47.5	81.5	4.355612
-47.	81.5	4.458888
-46.5	81.5	3.34815
-46.	81.5	0.6477551
-45.5	81.5	0.6293908
-45.	81.5	0.1222766
-44.5	81.5	-9999
-44.	81.5	-9999
-43.5	81.5	-9999
-43.	81.5	-9999
-42.5	81.5	-9999
-42.	81.5	-9999
-41.5	81.5	-9999
-41.	81.5	-9999
-40.5	81.5	-9999
-40.	81.5	-9999
-39.5	81.5	-9999
-39.	81.5	-9999
-38.5	81.5	-9999
-38.	81.5	-9999
-37.5	81.5	-9999
-37.	81.5	-9999
-36.5	81.5	-9999
-36.	81.5	-9999
-35.5	81.5	-9999
-35.	81.5	0.732671
-34.5	81.5	2.340727
-34.	81.5	2.998524
-33.5	81.5	3.010773
-33.	81.5	3.640342
-32.5	81.5	4.272374
-32.	81.5	4.986015
-31.5	81.5	5.994073
-31.	81.5	9.160422
-30.5	81.5	9.074619
-30.	81.5	11.22302
-29.5	81.5	16.12411
-29.	81.5	21.66551
-28.5	81.5	25.27056
-28.	81.5	29.05206
-27.5	81.5	5.2877279999999995
-27.	81.5	5.325813999999999
-26.5	81.5	5.549154
-26.	81.5	28.86127
-25.5	81.5	34.14193
-25.	81.5	37.29007
-24.5	81.5	24.37115
-24.	81.5	-9999
-23.5	81.5	-9999
-23.	81.5	-9999
-22.5	81.5	-9999
-22.	81.5	0.
-21.5	81.5	2.515896
-21.	81.5	-9999
-20.5	81.5	-9999
-20.	81.5	2.325758
-19.5	81.5	-9999
-19.	81.5	1.3368107999999999
-18.5	81.5	0.533562
-18.	81.5	2.594567
-17.5	81.5	1.89733
-17.	81.5	1.782371
-16.5	81.5	-9999
-16.	81.5	-9999
-15.5	81.5	-9999
-15.	81.5	-9999
-14.5	81.5	-9999
-14.	81.5	-9999
56.5	81.5	-9999
57.	81.5	0.
57.5	81.5	-9999
64.	81.5	0.
64.5	81.5	0.10335938
90.5	81.5	0.
95.	81.5	0.6600032
95.5	81.5	0.7518922
-95.	81.	18.44254
-94.5	81.	35.80801
-94.	81.	50.88255
-93.5	81.	55.4846
-93.	81.	61.95164
-92.5	81.	83.05237
-92.	81.	98.68116
-91.5	81.	13.69871
-91.	81.	0.
-89.	81.	-9999
-88.5	81.	51.65523
-88.	81.	60.0921
-87.5	81.	33.60535
-87.	81.	58.4374
-86.5	81.	14.229862
-86.	81.	14.338262
-85.5	81.	78.7655
-85.	81.	86.02892
-84.5	81.	63.28276
-84.	81.	-9999
-83.5	81.	46.46635
-83.	81.	45.82336
-82.5	81.	71.52606
-82.	81.	61.29721
-81.5	81.	47.31878
-81.	81.	41.67839
-80.5	81.	24.33298
-80.	81.	-9999
-79.5	81.	0.
-79.	81.	5.870278
-78.5	81.	29.83227
-78.	81.	30.23423
-77.5	81.	17.95755
-77.	81.	14.49121
-76.5	81.	18.36699
-76.	81.	12.24704
-75.5	81.	9.517039
-75.	81.	7.963992
-74.5	81.	0.033689685
-74.	81.	-9999
-73.5	81.	-9999
-73.	81.	0.1341571
-72.5	81.	0.5667757
-72.	81.	0.2648469
-71.5	81.	-9999
-71.	81.	4.724801
-70.5	81.	0.4524655
-70.	81.	2.172303
-69.5	81.	2.969562
-69.	81.	-9999
-68.5	81.	-9999
-66.	81.	1.8468091999999998
-65.5	81.	2.570408
-65.	81.	0.
-64.5	81.	-9999
-64.	81.	-9999
-63.5	81.	-9999
-63.	81.	-9999
-62.5	81.	-9999
-62.	81.	15.75455
-61.5	81.	-9999
-61.	81.	-9999
-60.5	81.	-9999
-60.	81.	-9999
-59.5	81.	-9999
-59.	81.	0.1149309
-58.5	81.	-9999
-58.	81.	-9999
-57.5	81.	-9999
-57.	81.	-9999
-56.5	81.	-9999
-56.	81.	-9999
-55.5	81.	-9999
-55.	81.	-9999
-54.5	81.	-9999
-54.	81.	-9999
-53.5	81.	-9999
-53.	81.	-9999
-52.5	81.	-9999
-52.	81.	-9999
-51.5	81.	-9999
-51.	81.	-9999
-50.5	81.	-9999
-50.	81.	-9999
-49.5	81.	-9999
-49.	81.	-9999
-48.5	81.	-9999
-48.	81.	-9999
-47.5	81.	-9999
-47.	81.	-9999
-46.5	81.	-9999
-46.	81.	-9999
-45.5	81.	-9999
-45.	81.	-9999
-44.5	81.	-9999
-44.	81.	-9999
-43.5	81.	-9999
-43.	81.	-9999
-42.5	81.	-9999
-42.	81.	-9999
-41.5	81.	-9999
-41.	81.	-9999
-40.5	81.	-9999
-40.	81.	-9999
-39.5	81.	-9999
-39.	81.	-9999
-38.5	81.	-9999
-38.	81.	-9999
-37.5	81.	-9999
-37.	81.	-9999
-36.5	81.	-9999
-36.	81.	-9999
-35.5	81.	-9999
-35.	81.	-9999
-34.5	81.	-9999
-34.	81.	-9999
-33.5	81.	-9999
-33.	81.	-9999
-32.5	81.	-9999
-32.	81.	-9999
-31.5	81.	-9999
-31.	81.	-9999
-30.5	81.	-9999
-30.	81.	-9999
-29.5	81.	-9999
-29.	81.	0.9052615
-28.5	81.	3.49366
-28.	81.	8.898081
-27.5	81.	14.15739
-27.	81.	24.12389
-26.5	81.	39.75767
-26.	81.	50.1582
-25.5	81.	48.9842
-25.	81.	-9999
-24.5	81.	33.24031
-24.	81.	6.714158
-23.5	81.	6.874
-23.	81.	32.28119
-22.5	81.	25.85428
-22.	81.	20.65524
-21.5	81.	17.01959
-21.	81.	-9999
-20.5	81.	12.39672
-20.	81.	9.315831
-19.5	81.	6.781476
-19.	81.	0.031752057
-18.5	81.	-9999
-18.	81.	-9999
-17.5	81.	-9999
-17.	81.	-9999
-16.5	81.	-9999
47.	81.	0.
48.	81.	0.
49.	81.	0.
49.5	81.	0.000128804078
50.	81.	0.00106382454
50.5	81.	0.00044560404
55.	81.	0.
55.5	81.	-9999
56.	81.	-9999
56.5	81.	-9999
57.	81.	0.
57.5	81.	-9999
58.	81.	-9999
58.5	81.	0.
59.5	81.	0.
60.	81.	0.
60.5	81.	0.
61.	81.	0.
61.5	81.	0.
63.	81.	-9999
63.5	81.	-9999
64.	81.	-9999
64.5	81.	-9999
93.	81.	0.2867022
93.5	81.	2.76968
94.	81.	5.887355
94.5	81.	4.143026
95.	81.	4.236544
95.5	81.	3.42298
96.	81.	4.217019
96.5	81.	3.394674
97.	81.	0.4396584
-96.	80.5	7.347764
-95.5	80.5	44.33102
-95.	80.5	50.43175
-94.5	80.5	49.42319
-94.	80.5	37.78415
-93.5	80.5	-9999
-93.	80.5	0.2329085
-92.5	80.5	18.06602
-92.	80.5	57.83398
-91.5	80.5	86.51507
-91.	80.5	111.1943
-90.5	80.5	133.2805
-90.	80.5	27.33584
-89.5	80.5	74.44829
-89.	80.5	16.084066
-88.5	80.5	16.465122
-88.	80.5	0.
-86.5	80.5	13.128858
-86.	80.5	16.639388
-85.5	80.5	15.332952
-85.	80.5	17.216274000000002
-84.5	80.5	17.23584
-84.	80.5	13.936522
-83.5	80.5	0.
-83.	80.5	17.685334
-82.5	80.5	17.401310000000002
-82.	80.5	17.603232
-81.5	80.5	15.601538
-81.	80.5	12.912766
-80.5	80.5	10.791772
-80.	80.5	33.00151
-79.5	80.5	28.1353
-79.	80.5	15.4773
-78.5	80.5	2.911029
-78.	80.5	3.921499
-77.5	80.5	0.3627824
-77.	80.5	-9999
-76.5	80.5	-9999
-76.	80.5	-9999
-75.5	80.5	-9999
-75.	80.5	-9999
-74.5	80.5	-9999
-74.	80.5	-9999
-73.5	80.5	1.769946
-73.	80.5	7.766827
-72.5	80.5	-9999
-72.	80.5	-9999
-71.5	80.5	-9999
-71.	80.5	-9999
-70.5	80.5	0.5560334
-67.5	80.5	1.1676038
-67.	80.5	2.034612
-66.5	80.5	-9999
-66.	80.5	-9999
-65.5	80.5	-9999
-65.	80.5	-9999
-64.5	80.5	-9999
-64.	80.5	-9999
-63.5	80.5	31.69346
-63.	80.5	36.42059
-62.5	80.5	36.06898
-62.	80.5	34.09014
-61.5	80.5	-9999
-61.	80.5	-9999
-60.5	80.5	-9999
-60.	80.5	-9999
-59.5	80.5	-9999
-59.	80.5	-9999
-58.5	80.5	-9999
-58.	80.5	-9999
-57.5	80.5	-9999
-57.	80.5	-9999
-56.5	80.5	-9999
-56.	80.5	-9999
-55.5	80.5	-9999
-55.	80.5	-9999
-54.5	80.5	-9999
-54.	80.5	-9999
-53.5	80.5	-9999
-53.	80.5	-9999
-52.5	80.5	-9999
-52.	80.5	-9999
-51.5	80.5	-9999
-51.	80.5	-9999
-50.5	80.5	-9999
-50.	80.5	-9999
-49.5	80.5	-9999
-49.	80.5	-9999
-48.5	80.5	-9999
-48.	80.5	-9999
-47.5	80.5	-9999
-47.	80.5	-9999
-46.5	80.5	-9999
-46.	80.5	-9999
-45.5	80.5	-9999
-45.	80.5	-9999
-44.5	80.5	-9999
-44.	80.5	-9999
-43.5	80.5	-9999
-43.	80.5	-9999
-42.5	80.5	-9999
-42.	80.5	-9999
-41.5	80.5	-9999
-41.	80.5	-9999
-40.5	80.5	-9999
-40.	80.5	-9999
-39.5	80.5	-9999
-39.	80.5	-9999
-38.5	80.5	-9999
-38.	80.5	-9999
-37.5	80.5	-9999
-37.	80.5	-9999
-36.5	80.5	-9999
-36.	80.5	-9999
-35.5	80.5	-9999
-35.	80.5	-9999
-34.5	80.5	-9999
-34.	80.5	-9999
-33.5	80.5	-9999
-33.	80.5	-9999
-32.5	80.5	-9999
-32.	80.5	-9999
-31.5	80.5	-9999
-31.	80.5	-9999
-30.5	80.5	-9999
-30.	80.5	-9999
-29.5	80.5	-9999
-29.	80.5	-9999
-28.5	80.5	-9999
-28.	80.5	-9999
-27.5	80.5	0.4760792
-27.	80.5	2.305405
-26.5	80.5	11.52847
-26.	80.5	21.52363
-25.5	80.5	40.42266
-25.	80.5	56.90535
-24.5	80.5	58.78104
-24.	80.5	50.69072
-23.5	80.5	42.57349
-23.	80.5	38.29392
-22.5	80.5	31.75118
-22.	80.5	32.27697
-21.5	80.5	37.34742
-21.	80.5	20.73864
-20.5	80.5	-9999
-20.	80.5	-9999
-19.5	80.5	-9999
-19.	80.5	-9999
-18.5	80.5	-9999
-18.	80.5	-9999
-17.5	80.5	-9999
18.	80.5	0.00126235094
18.5	80.5	0.0009088040400000001
19.	80.5	0.
19.5	80.5	0.
20.	80.5	0.0043940078
20.5	80.5	0.02634002
21.	80.5	0.02150308
21.5	80.5	0.033791339999999996
22.5	80.5	0.02737518
23.	80.5	0.0016162199799999999
23.5	80.5	7.6367346e-6
24.	80.5	0.
24.5	80.5	0.
25.	80.5	0.
25.5	80.5	0.
47.	80.5	0.
47.5	80.5	0.
48.	80.5	-9999
48.5	80.5	-9999
49.5	80.5	-9999
50.	80.5	0.
53.	80.5	0.
56.	80.5	0.
56.5	80.5	0.
57.5	80.5	0.
59.5	80.5	-9999
92.	80.5	0.10717091999999999
92.5	80.5	-9999
93.	80.5	2.433974
93.5	80.5	2.072599
94.	80.5	1.0696
94.5	80.5	0.1394276
95.	80.5	0.8469028
95.5	80.5	4.372927
96.	80.5	5.058611
96.5	80.5	1.899311
97.	80.5	-9999
-99.5	80.	-9999
-99.	80.	0.
-96.5	80.	32.68641
-96.	80.	45.64904
-95.5	80.	60.3516
-95.	80.	55.84238
-94.5	80.	12.62486520859648
-94.	80.	32.33682
-93.5	80.	17.85718
-93.	80.	16.6452
-92.5	80.	14.01509
-92.	80.	-9999
-91.5	80.	-9999
-91.	80.	13.73113
-90.5	80.	31.15692
-90.	80.	60.37519
-89.5	80.	79.36327
-89.	80.	119.8688
-88.5	80.	136.8289
-88.	80.	126.3768
-87.5	80.	55.75033
-87.	80.	0.
-86.5	80.	10.996056
-86.	80.	84.06577
-85.5	80.	84.4172
-85.	80.	114.6939
-84.5	80.	152.9442
-84.	80.	164.8806
-83.5	80.	147.273
-83.	80.	123.8858
-82.5	80.	14.01843
-82.	80.	59.49042
-81.5	80.	54.9235
-81.	80.	50.88584
-80.5	80.	33.3934
-80.	80.	18.04899
-79.5	80.	8.923239
-79.	80.	3.605698
-78.5	80.	0.3680018
-78.	80.	0.8106104
-77.5	80.	1.653446
-77.	80.	2.690258
-76.5	80.	0.9546961
-76.	80.	-9999
-75.5	80.	-9999
-75.	80.	-9999
-74.5	80.	-9999
-74.	80.	-9999
-73.5	80.	-9999
-73.	80.	-9999
-72.5	80.	-9999
-72.	80.	-9999
-65.	80.	-9999
-64.5	80.	-9999
-64.	80.	-9999
-63.5	80.	-9999
-63.	80.	-9999
-62.5	80.	-9999
-62.	80.	-9999
-61.5	80.	7.886197
-61.	80.	3.634551
-60.5	80.	0.060967542
-60.	80.	-9999
-59.5	80.	-9999
-59.	80.	-9999
-58.5	80.	-9999
-58.	80.	-9999
-57.5	80.	-9999
-57.	80.	-9999
-56.5	80.	-9999
-56.	80.	-9999
-55.5	80.	-9999
-55.	80.	-9999
-54.5	80.	-9999
-54.	80.	-9999
-53.5	80.	-9999
-53.	80.	-9999
-52.5	80.	-9999
-52.	80.	-9999
-51.5	80.	-9999
-51.	80.	-9999
-50.5	80.	-9999
-50.	80.	-9999
-49.5	80.	-9999
-49.	80.	-9999
-48.5	80.	-9999
-48.	80.	-9999
-47.5	80.	-9999
-47.	80.	-9999
-46.5	80.	-9999
-46.	80.	-9999
-45.5	80.	-9999
-45.	80.	-9999
-44.5	80.	-9999
-44.	80.	-9999
-43.5	80.	-9999
-43.	80.	-9999
-42.5	80.	-9999
-42.	80.	-9999
-41.5	80.	-9999
-41.	80.	-9999
-40.5	80.	-9999
-40.	80.	-9999
-39.5	80.	-9999
-39.	80.	-9999
-38.5	80.	-9999
-38.	80.	-9999
-37.5	80.	-9999
-37.	80.	-9999
-36.5	80.	-9999
-36.	80.	-9999
-35.5	80.	-9999
-35.	80.	-9999
-34.5	80.	-9999
-34.	80.	-9999
-33.5	80.	-9999
-33.	80.	-9999
-32.5	80.	-9999
-32.	80.	-9999
-31.5	80.	-9999
-31.	80.	-9999
-30.5	80.	-9999
-30.	80.	-9999
-29.5	80.	-9999
-29.	80.	-9999
-28.5	80.	-9999
-28.	80.	-9999
-27.5	80.	-9999
-27.	80.	-9999
-26.5	80.	-9999
-26.	80.	-9999
-25.5	80.	-9999
-25.	80.	1.765538
-24.5	80.	11.65639
-24.	80.	-9999
-23.5	80.	-9999
-23.	80.	-9999
-22.5	80.	-9999
-22.	80.	-9999
-21.5	80.	-9999
-21.	80.	-9999
-20.5	80.	3.481452
-20.	80.	-9999
-19.5	80.	-9999
-19.	80.	-9999
-18.5	80.	-9999
11.	80.	0.002333951
11.5	80.	0.0105787038
12.	80.	0.13813018
12.5	80.	1.8700119999999998
13.	80.	3.644574
13.5	80.	1.9697318
14.	80.	3.78339
14.5	80.	4.150846
16.	80.	-9999
16.5	80.	-9999
17.	80.	0.20629
17.5	80.	0.2754494
18.	80.	0.10515906
18.5	80.	0.03565698
19.	80.	-9999
19.5	80.	-9999
20.	80.	-9999
20.5	80.	-9999
21.	80.	-9999
21.5	80.	-9999
22.	80.	-9999
22.5	80.	-9999
23.	80.	-9999
23.5	80.	-9999
24.	80.	-9999
24.5	80.	-9999
25.	80.	-9999
25.5	80.	-9999
26.	80.	-9999
26.5	80.	-9999
91.5	80.	-9999
92.	80.	-9999
92.5	80.	-9999
93.	80.	-9999
94.	80.	0.9831856
94.5	80.	3.846654
95.	80.	19.98615
95.5	80.	28.53848
96.	80.	27.33546
96.5	80.	14.22804
97.	80.	7.260067
97.5	80.	4.072284
98.	80.	2.605084
98.5	80.	0.443042
99.	80.	2.838322
99.5	80.	0.8738388
-105.5	79.5	1.2875014
-105.	79.5	1.9431623999999998
-104.5	79.5	3.334286
-104.	79.5	4.29253
-103.5	79.5	3.7607419999999996
-94.5	79.5	-9999
-94.	79.5	-9999
-93.5	79.5	35.5051
-93.	79.5	66.07648
-92.5	79.5	70.42036
-92.	79.5	80.10033
-91.5	79.5	80.4706
-91.	79.5	71.94693
-90.5	79.5	64.03275
-90.	79.5	41.73658
-89.5	79.5	26.96455
-89.	79.5	45.03725
-88.5	79.5	53.75634
-88.	79.5	82.21784
-87.5	79.5	94.46169
-87.	79.5	77.48786
-86.5	79.5	81.1356
-86.	79.5	13.819358
-85.5	79.5	3.701104
-85.	79.5	5.823062
-84.5	79.5	100.5013
-84.	79.5	115.1542
-83.5	79.5	130.9895
-83.	79.5	114.8866
-82.5	79.5	106.725
-82.	79.5	115.7578
-81.5	79.5	102.9028
-81.	79.5	67.19302
-80.5	79.5	37.88123
-80.	79.5	24.47905
-79.5	79.5	11.80908
-79.	79.5	-9999
-78.5	79.5	21.64521
-78.	79.5	-9999
-77.5	79.5	-9999
-77.	79.5	0.8575566
-76.5	79.5	0.3107476
-76.	79.5	-9999
-75.5	79.5	-9999
-75.	79.5	-9999
-66.	79.5	2.9956240000000003
-65.5	79.5	0.213072
-65.	79.5	0.
-64.5	79.5	-9999
-64.	79.5	-9999
-63.5	79.5	-9999
-63.	79.5	-9999
-62.5	79.5	-9999
-62.	79.5	-9999
-61.5	79.5	-9999
-61.	79.5	-9999
-60.5	79.5	-9999
-60.	79.5	-9999
-59.5	79.5	-9999
-59.	79.5	-9999
-58.5	79.5	-9999
-58.	79.5	-9999
-57.5	79.5	-9999
-57.	79.5	-9999
-56.5	79.5	-9999
-56.	79.5	-9999
-55.5	79.5	-9999
-55.	79.5	-9999
-54.5	79.5	-9999
-54.	79.5	-9999
-53.5	79.5	-9999
-53.	79.5	-9999
-52.5	79.5	-9999
-52.	79.5	-9999
-51.5	79.5	-9999
-51.	79.5	-9999
-50.5	79.5	-9999
-50.	79.5	-9999
-49.5	79.5	-9999
-49.	79.5	-9999
-48.5	79.5	-9999
-48.	79.5	-9999
-47.5	79.5	-9999
-47.	79.5	-9999
-46.5	79.5	-9999
-46.	79.5	-9999
-45.5	79.5	-9999
-45.	79.5	-9999
-44.5	79.5	-9999
-44.	79.5	-9999
-43.5	79.5	-9999
-43.	79.5	-9999
-42.5	79.5	-9999
-42.	79.5	-9999
-41.5	79.5	-9999
-41.	79.5	-9999
-40.5	79.5	-9999
-40.	79.5	-9999
-39.5	79.5	-9999
-39.	79.5	-9999
-38.5	79.5	-9999
-38.	79.5	-9999
-37.5	79.5	-9999
-37.	79.5	-9999
-36.5	79.5	-9999
-36.	79.5	-9999
-35.5	79.5	-9999
-35.	79.5	-9999
-34.5	79.5	-9999
-34.	79.5	-9999
-33.5	79.5	-9999
-33.	79.5	-9999
-32.5	79.5	-9999
-32.	79.5	-9999
-31.5	79.5	-9999
-31.	79.5	-9999
-30.5	79.5	-9999
-30.	79.5	-9999
-29.5	79.5	-9999
-29.	79.5	-9999
-28.5	79.5	-9999
-28.	79.5	-9999
-27.5	79.5	-9999
-27.	79.5	-9999
-26.5	79.5	-9999
-26.	79.5	-9999
-25.5	79.5	-9999
-25.	79.5	-9999
-24.5	79.5	-9999
-24.	79.5	0.1577124
-23.5	79.5	-9999
-23.	79.5	-9999
-22.5	79.5	-9999
-22.	79.5	-9999
-21.5	79.5	-9999
-21.	79.5	-9999
-20.5	79.5	-9999
-20.	79.5	-9999
11.	79.5	-9999
11.5	79.5	-9999
12.	79.5	0.283027
12.5	79.5	1.082866
13.	79.5	9.364344
13.5	79.5	3.1184439999999998
14.	79.5	-9999
14.5	79.5	26.89799
15.	79.5	-9999
15.5	79.5	6.512403999999999
16.	79.5	-9999
16.5	79.5	-9999
17.	79.5	-9999
17.5	79.5	-9999
18.	79.5	0.0019379224600000002
18.5	79.5	-9999
22.5	79.5	-9999
23.	79.5	-9999
23.5	79.5	-9999
24.	79.5	-9999
94.5	79.5	-9999
95.	79.5	2.515344
95.5	79.5	4.731328
96.	79.5	-9999
96.5	79.5	-9999
97.	79.5	-9999
97.5	79.5	-9999
98.	79.5	3.938625
98.5	79.5	0.2779272
99.	79.5	0.8600818
99.5	79.5	-9999
101.5	79.5	0.6496176
102.	79.5	4.4541699999999995
102.5	79.5	-9999
-111.	79.	2.53437
-105.	79.	1.2881048
-104.5	79.	-9999
-104.	79.	-9999
-103.5	79.	-9999
-103.	79.	-9999
-102.5	79.	8.333688145276522
-102.	79.	47.53268
-101.5	79.	12.0844125
-101.	79.	10.384323787987558
-100.5	79.	0.905247234984448
-98.	79.	0.
-97.5	79.	0.
-97.	79.	0.01764673151467976
-94.	79.	-9999
-93.5	79.	53.51419
-93.	79.	59.43164
-92.5	79.	54.02505
-92.	79.	25.38305970465409
-91.5	79.	16.81390970465409
-91.	79.	11.953299920471594
-90.5	79.	28.43005
-90.	79.	39.16598
-89.5	79.	52.94593
-89.	79.	64.50136
-88.5	79.	41.80344
-88.	79.	5.290778
-87.5	79.	43.89932
-87.	79.	73.11091
-86.5	79.	20.7577375
-86.	79.	22.586665
-85.5	79.	21.146245
-85.	79.	19.497805
-84.5	79.	75.61602
-84.	79.	68.74761
-83.5	79.	95.06738
-83.	79.	112.4231
-82.5	79.	135.3702
-82.	79.	22.085900000000002
-81.5	79.	68.08369
-81.	79.	25.74243
-80.5	79.	0.352777
-80.	79.	2.116662
-79.5	79.	-9999
-79.	79.	9.452383
-78.5	79.	13.22865
-78.	79.	1.458791
-77.5	79.	0.30907680000000004
-77.	79.	-9999
-76.5	79.	-9999
-76.	79.	2.191628
-75.5	79.	0.2891382
-71.	79.	0.
-70.5	79.	11.903325
-70.	79.	17.38997
-69.5	79.	21.226383333333334
-69.	79.	28.13428
-68.5	79.	101.2632
-68.	79.	93.14745
-67.5	79.	64.12534
-67.	79.	39.75195
-66.5	79.	-9999
-66.	79.	9.772707
-65.5	79.	-9999
-65.	79.	-9999
-64.5	79.	-9999
-64.	79.	-9999
-63.5	79.	-9999
-63.	79.	-9999
-62.5	79.	-9999
-62.	79.	-9999
-61.5	79.	-9999
-61.	79.	-9999
-60.5	79.	-9999
-60.	79.	-9999
-59.5	79.	-9999
-59.	79.	-9999
-58.5	79.	-9999
-58.	79.	-9999
-57.5	79.	-9999
-57.	79.	-9999
-56.5	79.	-9999
-56.	79.	-9999
-55.5	79.	-9999
-55.	79.	-9999
-54.5	79.	-9999
-54.	79.	-9999
-53.5	79.	-9999
-53.	79.	-9999
-52.5	79.	-9999
-52.	79.	-9999
-51.5	79.	-9999
-51.	79.	-9999
-50.5	79.	-9999
-50.	79.	-9999
-49.5	79.	-9999
-49.	79.	-9999
-48.5	79.	-9999
-48.	79.	-9999
-47.5	79.	-9999
-47.	79.	-9999
-46.5	79.	-9999
-46.	79.	-9999
-45.5	79.	-9999
-45.	79.	-9999
-44.5	79.	-9999
-44.	79.	-9999
-43.5	79.	-9999
-43.	79.	-9999
-42.5	79.	-9999
-42.	79.	-9999
-41.5	79.	-9999
-41.	79.	-9999
-40.5	79.	-9999
-40.	79.	-9999
-39.5	79.	-9999
-39.	79.	-9999
-38.5	79.	-9999
-38.	79.	-9999
-37.5	79.	-9999
-37.	79.	-9999
-36.5	79.	-9999
-36.	79.	-9999
-35.5	79.	-9999
-35.	79.	-9999
-34.5	79.	-9999
-34.	79.	-9999
-33.5	79.	-9999
-33.	79.	-9999
-32.5	79.	-9999
-32.	79.	-9999
-31.5	79.	-9999
-31.	79.	-9999
-30.5	79.	-9999
-30.	79.	-9999
-29.5	79.	-9999
-29.	79.	-9999
-28.5	79.	-9999
-28.	79.	-9999
-27.5	79.	-9999
-27.	79.	-9999
-26.5	79.	-9999
-26.	79.	-9999
-25.5	79.	-9999
-25.	79.	-9999
-24.5	79.	-9999
-24.	79.	-9999
-23.5	79.	-9999
-23.	79.	-9999
-22.5	79.	0.1616146
-22.	79.	-9999
-21.5	79.	-9999
10.5	79.	0.0159594864
11.5	79.	0.10641252000000001
12.	79.	0.028521980000000002
12.5	79.	-9999
13.	79.	0.0040283878
13.5	79.	4.275858
14.	79.	-9999
14.5	79.	-9999
15.	79.	-9999
15.5	79.	-9999
16.	79.	0.43102756377897766
16.5	79.	-9999
17.	79.	-9999
17.5	79.	-9999
18.	79.	-9999
18.5	79.	-9999
19.	79.	-9999
19.5	79.	-9999
20.	79.	-9999
20.5	79.	1.9511804000000001
21.	79.	2.0244679999999997
97.5	79.	-9999
98.	79.	-9999
98.5	79.	-9999
99.	79.	-9999
100.5	79.	0.
101.	79.	-9999
101.5	79.	-9999
102.	79.	3.460898
102.5	79.	8.891007
103.	79.	6.980971
103.5	79.	-9999
104.	79.	-9999
104.5	79.	0.
-112.	78.5	2.320154
-111.5	78.5	-9999
-111.	78.5	-9999
-110.5	78.5	-9999
-110.	78.5	-9999
-103.5	78.5	0.
-103.	78.5	-9999
-102.5	78.5	-9999
-102.	78.5	-9999
-101.5	78.5	-9999
-101.	78.5	56.62369
-100.5	78.5	57.25899
-100.	78.5	40.31757
-99.5	78.5	1.3397109999999999
-98.	78.5	-9999
-97.5	78.5	52.91764
-97.	78.5	56.41635
-96.5	78.5	57.29264
-96.	78.5	8.589942
-95.5	78.5	2.390426
-92.5	78.5	1.0580888155259585
-92.	78.5	-9999
-91.5	78.5	-9999
-91.	78.5	-9999
-90.5	78.5	-9999
-90.	78.5	1.888928
-89.5	78.5	-9999
-89.	78.5	-9999
-87.5	78.5	8.768736
-87.	78.5	68.34033
-86.5	78.5	59.91574
-86.	78.5	-9999
-85.5	78.5	-9999
-85.	78.5	-9999
-84.5	78.5	-9999
-84.	78.5	79.12066
-83.5	78.5	136.2502
-83.	78.5	155.3989
-82.5	78.5	39.721925
-82.	78.5	94.76863
-81.5	78.5	-9999
-81.	78.5	5.759754
-80.5	78.5	-9999
-80.	78.5	-9999
-79.5	78.5	-9999
-79.	78.5	-9999
-78.5	78.5	-9999
-78.	78.5	-9999
-77.5	78.5	-9999
-77.	78.5	-9999
-76.5	78.5	-9999
-76.	78.5	-9999
-73.	78.5	7.016406000000001
-72.5	78.5	8.477638
-72.	78.5	0.
-71.5	78.5	-9999
-71.	78.5	43.67944
-70.5	78.5	-9999
-70.	78.5	-9999
-69.5	78.5	-9999
-69.	78.5	-9999
-68.5	78.5	-9999
-68.	78.5	0.1850609
-67.5	78.5	-9999
-67.	78.5	-9999
-66.5	78.5	-9999
-66.	78.5	-9999
-65.5	78.5	-9999
-65.	78.5	-9999
-64.5	78.5	-9999
-64.	78.5	-9999
-63.5	78.5	-9999
-63.	78.5	-9999
-62.5	78.5	-9999
-62.	78.5	-9999
-61.5	78.5	-9999
-61.	78.5	-9999
-60.5	78.5	-9999
-60.	78.5	-9999
-59.5	78.5	-9999
-59.	78.5	-9999
-58.5	78.5	-9999
-58.	78.5	-9999
-57.5	78.5	-9999
-57.	78.5	-9999
-56.5	78.5	-9999
-56.	78.5	-9999
-55.5	78.5	-9999
-55.	78.5	-9999
-54.5	78.5	-9999
-54.	78.5	-9999
-53.5	78.5	-9999
-53.	78.5	-9999
-52.5	78.5	-9999
-52.	78.5	-9999
-51.5	78.5	-9999
-51.	78.5	-9999
-50.5	78.5	-9999
-50.	78.5	-9999
-49.5	78.5	-9999
-49.	78.5	-9999
-48.5	78.5	-9999
-48.	78.5	-9999
-47.5	78.5	-9999
-47.	78.5	-9999
-46.5	78.5	-9999
-46.	78.5	-9999
-45.5	78.5	-9999
-45.	78.5	-9999
-44.5	78.5	-9999
-44.	78.5	-9999
-43.5	78.5	-9999
-43.	78.5	-9999
-42.5	78.5	-9999
-42.	78.5	-9999
-41.5	78.5	-9999
-41.	78.5	-9999
-40.5	78.5	-9999
-40.	78.5	-9999
-39.5	78.5	-9999
-39.	78.5	-9999
-38.5	78.5	-9999
-38.	78.5	-9999
-37.5	78.5	-9999
-37.	78.5	-9999
-36.5	78.5	-9999
-36.	78.5	-9999
-35.5	78.5	-9999
-35.	78.5	-9999
-34.5	78.5	-9999
-34.	78.5	-9999
-33.5	78.5	-9999
-33.	78.5	-9999
-32.5	78.5	-9999
-32.	78.5	-9999
-31.5	78.5	-9999
-31.	78.5	-9999
-30.5	78.5	-9999
-30.	78.5	-9999
-29.5	78.5	-9999
-29.	78.5	-9999
-28.5	78.5	-9999
-28.	78.5	-9999
-27.5	78.5	-9999
-27.	78.5	-9999
-26.5	78.5	-9999
-26.	78.5	-9999
-25.5	78.5	-9999
-25.	78.5	-9999
-24.5	78.5	-9999
-24.	78.5	0.7982658
-23.5	78.5	1.234209
-23.	78.5	2.462341
-22.5	78.5	-9999
-22.	78.5	-9999
-19.5	78.5	0.
13.	78.5	-9999
13.5	78.5	-9999
14.	78.5	-9999
15.	78.5	0.2405626389541124
15.5	78.5	-9999
16.	78.5	-9999
16.5	78.5	0.43102756377897766
17.	78.5	-9999
17.5	78.5	-9999
18.	78.5	-9999
18.5	78.5	-9999
20.5	78.5	0.9232466
21.	78.5	5.43799
21.5	78.5	6.507752000000001
22.	78.5	9.937154
22.5	78.5	9.486962
99.5	78.5	0.
100.	78.5	1.36853475
100.5	78.5	-9999
101.	78.5	-9999
101.5	78.5	-9999
102.	78.5	-9999
102.5	78.5	-9999
103.	78.5	-9999
103.5	78.5	-9999
104.	78.5	-9999
-114.5	78.	0.
-113.	78.	18.333285
-112.5	78.	15.15303
-112.	78.	53.86741
-111.5	78.	-9999
-111.	78.	-9999
-110.5	78.	-9999
-105.5	78.	1.6339580000000002
-102.	78.	0.
-100.	78.	-9999
-96.5	78.	-9999
-95.5	78.	-9999
-95.	78.	7.802266
-94.5	78.	0.
-94.	78.	1.2221502
-88.	78.	22.974825247136167
-87.5	78.	25.43355
-87.	78.	15.111016000000001
-86.5	78.	0.
-85.5	78.	5.051268
-85.	78.	-9999
-84.5	78.	90.48853
-84.	78.	101.1195
-83.5	78.	83.68732
-83.	78.	95.62153
-82.5	78.	83.8563
-82.	78.	64.83845
-81.5	78.	-9999
-81.	78.	-9999
-80.5	78.	-9999
-80.	78.	-9999
-79.5	78.	-9999
-79.	78.	-9999
-78.5	78.	-9999
-71.5	78.	-9999
-71.	78.	-9999
-70.5	78.	-9999
-70.	78.	-9999
-69.5	78.	-9999
-69.	78.	-9999
-68.5	78.	-9999
-68.	78.	-9999
-67.5	78.	-9999
-67.	78.	-9999
-66.5	78.	7.944225
-66.	78.	4.903803
-65.5	78.	0.5143524
-65.	78.	-9999
-64.5	78.	-9999
-64.	78.	-9999
-63.5	78.	-9999
-63.	78.	-9999
-62.5	78.	-9999
-62.	78.	-9999
-61.5	78.	-9999
-61.	78.	-9999
-60.5	78.	-9999
-60.	78.	-9999
-59.5	78.	-9999
-59.	78.	-9999
-58.5	78.	-9999
-58.	78.	-9999
-57.5	78.	-9999
-57.	78.	-9999
-56.5	78.	-9999
-56.	78.	-9999
-55.5	78.	-9999
-55.	78.	-9999
-54.5	78.	-9999
-54.	78.	-9999
-53.5	78.	-9999
-53.	78.	-9999
-52.5	78.	-9999
-52.	78.	-9999
-51.5	78.	-9999
-51.	78.	-9999
-50.5	78.	-9999
-50.	78.	-9999
-49.5	78.	-9999
-49.	78.	-9999
-48.5	78.	-9999
-48.	78.	-9999
-47.5	78.	-9999
-47.	78.	-9999
-46.5	78.	-9999
-46.	78.	-9999
-45.5	78.	-9999
-45.	78.	-9999
-44.5	78.	-9999
-44.	78.	-9999
-43.5	78.	-9999
-43.	78.	-9999
-42.5	78.	-9999
-42.	78.	-9999
-41.5	78.	-9999
-41.	78.	-9999
-40.5	78.	-9999
-40.	78.	-9999
-39.5	78.	-9999
-39.	78.	-9999
-38.5	78.	-9999
-38.	78.	-9999
-37.5	78.	-9999
-37.	78.	-9999
-36.5	78.	-9999
-36.	78.	-9999
-35.5	78.	-9999
-35.	78.	-9999
-34.5	78.	-9999
-34.	78.	-9999
-33.5	78.	-9999
-33.	78.	-9999
-32.5	78.	-9999
-32.	78.	-9999
-31.5	78.	-9999
-31.	78.	-9999
-30.5	78.	-9999
-30.	78.	-9999
-29.5	78.	-9999
-29.	78.	-9999
-28.5	78.	-9999
-28.	78.	-9999
-27.5	78.	-9999
-27.	78.	-9999
-26.5	78.	-9999
-26.	78.	-9999
-25.5	78.	-9999
-25.	78.	-9999
-24.5	78.	-9999
-24.	78.	0.010443265
-23.5	78.	0.58808
-23.	78.	-9999
-22.5	78.	-9999
-22.	78.	-9999
-21.5	78.	0.
-21.	78.	0.
-20.5	78.	0.1235503
-20.	78.	0.06481348
-19.5	78.	0.00024823264
-18.	78.	0.
13.5	78.	0.8850172000000001
14.	78.	-9999
14.5	78.	-9999
15.	78.	-9999
15.5	78.	-9999
16.	78.	-9999
16.5	78.	-9999
17.	78.	-9999
17.5	78.	-9999
18.	78.	-9999
21.	78.	9.37269
21.5	78.	-9999
22.	78.	-9999
22.5	78.	-9999
23.	78.	5.228296
23.5	78.	0.4698352
104.	78.	0.
-119.	77.5	0.
-118.5	77.5	0.
-118.	77.5	3.949566
-117.5	77.5	4.078965999999999
-117.	77.5	4.199972000000001
-116.5	77.5	-9999
-106.5	77.5	0.
-105.5	77.5	-9999
-105.	77.5	2.543826
-96.	77.5	-9999
-95.5	77.5	-9999
-91.	77.5	41.55046
-90.5	77.5	-9999
-88.	77.5	0.
-87.5	77.5	-9999
-87.	77.5	61.24821
-86.5	77.5	68.51505
-86.	77.5	67.55155
-85.5	77.5	12.192274000000001
-85.	77.5	12.102711892556442
-84.5	77.5	17.955441892556443
-84.	77.5	18.127465
-83.5	77.5	14.506575
-83.	77.5	66.63542
-82.5	77.5	-9999
-82.	77.5	-9999
-81.5	77.5	0.9579428183405023
-81.	77.5	-9999
-80.5	77.5	-9999
-80.	77.5	-9999
-79.5	77.5	-9999
-71.	77.5	0.7362364
-70.5	77.5	5.25016
-70.	77.5	2.636732
-69.5	77.5	-9999
-69.	77.5	-9999
-68.5	77.5	5.3076039999999995
-68.	77.5	0.
-67.5	77.5	0.
-67.	77.5	0.
-66.5	77.5	0.
-66.	77.5	-9999
-65.5	77.5	-9999
-65.	77.5	0.8270567
-64.5	77.5	-9999
-64.	77.5	-9999
-63.5	77.5	-9999
-63.	77.5	-9999
-62.5	77.5	-9999
-62.	77.5	-9999
-61.5	77.5	-9999
-61.	77.5	-9999
-60.5	77.5	-9999
-60.	77.5	-9999
-59.5	77.5	-9999
-59.	77.5	-9999
-58.5	77.5	-9999
-58.	77.5	-9999
-57.5	77.5	-9999
-57.	77.5	-9999
-56.5	77.5	-9999
-56.	77.5	-9999
-55.5	77.5	-9999
-55.	77.5	-9999
-54.5	77.5	-9999
-54.	77.5	-9999
-53.5	77.5	-9999
-53.	77.5	-9999
-52.5	77.5	-9999
-52.	77.5	-9999
-51.5	77.5	-9999
-51.	77.5	-9999
-50.5	77.5	-9999
-50.	77.5	-9999
-49.5	77.5	-9999
-49.	77.5	-9999
-48.5	77.5	-9999
-48.	77.5	-9999
-47.5	77.5	-9999
-47.	77.5	-9999
-46.5	77.5	-9999
-46.	77.5	-9999
-45.5	77.5	-9999
-45.	77.5	-9999
-44.5	77.5	-9999
-44.	77.5	-9999
-43.5	77.5	-9999
-43.	77.5	-9999
-42.5	77.5	-9999
-42.	77.5	-9999
-41.5	77.5	-9999
-41.	77.5	-9999
-40.5	77.5	-9999
-40.	77.5	-9999
-39.5	77.5	-9999
-39.	77.5	-9999
-38.5	77.5	-9999
-38.	77.5	-9999
-37.5	77.5	-9999
-37.	77.5	-9999
-36.5	77.5	-9999
-36.	77.5	-9999
-35.5	77.5	-9999
-35.	77.5	-9999
-34.5	77.5	-9999
-34.	77.5	-9999
-33.5	77.5	-9999
-33.	77.5	-9999
-32.5	77.5	-9999
-32.	77.5	-9999
-31.5	77.5	-9999
-31.	77.5	-9999
-30.5	77.5	-9999
-30.	77.5	-9999
-29.5	77.5	-9999
-29.	77.5	-9999
-28.5	77.5	-9999
-28.	77.5	-9999
-27.5	77.5	-9999
-27.	77.5	-9999
-26.5	77.5	-9999
-26.	77.5	-9999
-25.5	77.5	0.041822258
-25.	77.5	0.2126699
-24.5	77.5	1.483529
-24.	77.5	4.393203
-23.5	77.5	-9999
-23.	77.5	-9999
-22.5	77.5	-9999
-22.	77.5	-9999
-21.5	77.5	-9999
-21.	77.5	-9999
-20.5	77.5	0.
-20.	77.5	0.
-19.5	77.5	7.806684
-19.	77.5	2.630684
-18.5	77.5	0.02503648
14.	77.5	-9999
14.5	77.5	0.6953578
15.	77.5	-9999
15.5	77.5	-9999
16.	77.5	-9999
16.5	77.5	-9999
17.	77.5	-9999
101.5	77.5	3.759238
102.	77.5	13.555162000000001
102.5	77.5	17.278764000000002
103.	77.5	90.35746
103.5	77.5	91.24687
104.	77.5	88.74816
104.5	77.5	-9999
105.	77.5	-9999
105.5	77.5	-9999
-121.	77.	0.
-120.5	77.	0.
-120.	77.	3.580952380952381
-119.5	77.	-9999
-119.	77.	-9999
-118.5	77.	-9999
-118.	77.	-9999
-117.5	77.	-9999
-117.	77.	-9999
-116.5	77.	0.9053824
-115.	77.	0.
-114.5	77.	0.
-109.5	77.	9.10445
-109.	77.	1.2814146
-101.	77.	4.6361
-100.	77.	1.1855710948768414
-97.	77.	0.9368234
-96.5	77.	3.031888
-96.	77.	0.
-95.5	77.	0.
-95.	77.	0.
-94.5	77.	11.193238
-94.	77.	0.
-92.	77.	0.9051581197663358
-90.5	77.	5.057652982980828
-90.	77.	1.6075475999999997
-89.5	77.	6.0758719999999995
-89.	77.	0.
-88.5	77.	0.
-88.	77.	-9999
-87.5	77.	-9999
-87.	77.	-9999
-86.5	77.	-9999
-86.	77.	-9999
-85.5	77.	-9999
-85.	77.	-9999
-84.5	77.	-9999
-84.	77.	-9999
-83.5	77.	-9999
-83.	77.	-9999
-82.5	77.	-9999
-82.	77.	-9999
-81.5	77.	-9999
-81.	77.	-9999
-80.5	77.	0.
-80.	77.	-9999
-79.5	77.	-9999
-79.	77.	0.
-78.5	77.	0.
-70.5	77.	-9999
-70.	77.	-9999
[truncated: 60,483 more rows]
