# Supplementary material for: Normative productivity of the global vegetation
Source: Carbon Balance Manag. 2008 Dec 24;3:8. doi: 10.1186/1750-0680-3-8 (PMC2654439; doi:10.1186/1750-0680-3-8)
Supplement: Additional file 16 — Gridded alternative NPP, version 1.12.0. The file can be viewed with a spreadsheet. It stores tabular data: 3 columns separated by tabs and 62483 rows. Each row corresponds to a cell of the geographic grid of half-degree resolution. First two columns contain longitude and latitude for the north-west corner a cell in decimal degrees. West longitudes and south latitudes are negative. The third column contains NPP estimate in gC m-2 y-1 formed from the alternative ensemble of estimates underlying Alternative NPP 1.11.0. and outputs of Sim-CYCLE2. Missing values are denoted by -9999. [file 1750-0680-3-8-S16.txt]

-44.	83.5	0.5807975
-43.5	83.5	1.6926066666666666
-43.	83.5	1.8840016666666666
-39.5	83.5	0.2197325
-39.	83.5	0.35125483333333335
-38.5	83.5	0.575727
-38.	83.5	0.9270505
-37.5	83.5	1.7974266666666667
-37.	83.5	2.1722033333333335
-36.5	83.5	16.47874
-36.	83.5	22.45321
-35.5	83.5	18.17728
-35.	83.5	8.991266
-34.5	83.5	9.757166
-34.	83.5	1.8906933333333333
-33.5	83.5	11.70886
-33.	83.5	17.00866
-32.5	83.5	21.17911
-32.	83.5	22.2026
-31.5	83.5	23.7575
-31.	83.5	25.87999
-30.5	83.5	30.71174
-30.	83.5	35.62661
-29.5	83.5	6.1961949999999995
-29.	83.5	30.24541
-28.5	83.5	3.9223383333333337
-28.	83.5	3.0240983333333333
-27.5	83.5	2.3299066666666666
-82.5	83.	0.0017757076666666666
-82.	83.	0.2546635
-81.5	83.	0.7285166666666667
-81.	83.	0.8330383333333334
-80.5	83.	0.
-80.	83.	0.
-79.5	83.	2.845425
-79.	83.	0.
-78.5	83.	3.435268333333333
-78.	83.	2.1137133333333336
-77.5	83.	1.0948798333333334
-77.	83.	-9999
-76.5	83.	-9999
-76.	83.	26.68033
-75.5	83.	25.77123
-75.	83.	25.68402
-74.5	83.	-9999
-74.	83.	0.
-73.5	83.	0.
-73.	83.	-9999
-72.5	83.	9.845919
-72.	83.	4.239186
-71.5	83.	0.5127430000000001
-71.	83.	4.278192
-70.5	83.	-9999
-70.	83.	-9999
-69.5	83.	-9999
-69.	83.	4.434671666666667
-68.5	83.	-9999
-68.	83.	4.854896666666667
-67.5	83.	6.462213333333334
-67.	83.	1.93361
-66.5	83.	3.01332
-66.	83.	3.8540533333333333
-65.5	83.	0.
-65.	83.	0.
-64.5	83.	0.
-64.	83.	0.
-48.	83.	0.
-47.5	83.	0.19440166666666667
-47.	83.	0.8265655000000001
-46.5	83.	4.06543
-46.	83.	-9999
-45.5	83.	-9999
-45.	83.	0.7359316666666667
-44.5	83.	7.582246
-44.	83.	13.98849
-43.5	83.	16.0477
-43.	83.	15.65526
-42.5	83.	10.26957
-42.	83.	6.786777
-41.5	83.	0.5618067
-41.	83.	3.757578
-40.5	83.	0.14168978333333335
-40.	83.	0.05359033333333333
-39.5	83.	0.35942216666666665
-39.	83.	2.709515
-38.5	83.	2.324158
-38.	83.	1.47299
-37.5	83.	3.389141
-37.	83.	7.125484
-36.5	83.	13.98223
-36.	83.	24.36395
-35.5	83.	20.15101
-35.	83.	17.48261
-34.5	83.	18.30183
-34.	83.	22.76981
-33.5	83.	22.93846
-33.	83.	3.4117933333333332
-32.5	83.	3.1425283333333334
-32.	83.	3.2055450000000003
-31.5	83.	18.06737
-31.	83.	22.41202
-30.5	83.	25.27227
-30.	83.	25.90464
-29.5	83.	25.63217
-29.	83.	22.91799
-28.5	83.	24.04786
-28.	83.	29.00494
-27.5	83.	31.04987
-27.	83.	33.92915
-26.5	83.	36.06193
-26.	83.	37.27261
-25.5	83.	39.76646
-25.	83.	41.99467
-24.5	83.	5.91476
-24.	83.	4.44762
-23.5	83.	2.1912833333333332
-23.	83.	0.4733941666666666
-87.	82.5	2.07818
-86.5	82.5	2.3312466666666665
-86.	82.5	0.
-85.5	82.5	2.1408033333333334
-85.	82.5	2.4331183333333333
-84.5	82.5	1.7800033333333334
-84.	82.5	1.0746390000000001
-83.5	82.5	1.4619981666666666
-83.	82.5	0.
-82.5	82.5	0.
-82.	82.5	-9999
-81.5	82.5	-9999
-81.	82.5	3.0654683333333335
-80.5	82.5	-9999
-80.	82.5	-9999
-79.5	82.5	1.594819
-79.	82.5	-9999
-78.5	82.5	-9999
-78.	82.5	-9999
-77.5	82.5	-9999
-77.	82.5	-9999
-76.5	82.5	0.2503074
-76.	82.5	0.33838583333333333
-75.5	82.5	0.7115065
-75.	82.5	0.00045693878
-74.5	82.5	-9999
-74.	82.5	0.082664944
-73.5	82.5	0.5004707
-73.	82.5	0.5654616
-72.5	82.5	0.037689917
-72.	82.5	0.6833132
-71.5	82.5	11.59364
-71.	82.5	19.46327
-70.5	82.5	7.610798
-70.	82.5	34.31125
-69.5	82.5	47.31687
-69.	82.5	59.40503
-68.5	82.5	81.63265
-68.	82.5	74.68734
-67.5	82.5	63.33597
-67.	82.5	57.68892
-66.5	82.5	61.63824
-66.	82.5	51.79661
-65.5	82.5	45.08218
-65.	82.5	35.07971
-64.5	82.5	31.58541
-64.	82.5	-9999
-63.5	82.5	-9999
-63.	82.5	0.
-62.5	82.5	0.
-62.	82.5	0.5788628333333333
-57.5	82.5	1.6114861666666667
-57.	82.5	1.7421816666666665
-56.5	82.5	0.
-56.	82.5	2.9146983333333334
-55.5	82.5	0.
-55.	82.5	0.
-54.	82.5	0.
-53.5	82.5	0.5862706666666667
-51.5	82.5	0.22879166666666664
-51.	82.5	-9999
-50.5	82.5	0.
-50.	82.5	3.833391666666667
-49.5	82.5	6.0750150000000005
-49.	82.5	5.77949
-48.5	82.5	4.718898333333333
-48.	82.5	3.6397633333333332
-47.5	82.5	-9999
-47.	82.5	-9999
-46.5	82.5	-9999
-46.	82.5	-9999
-45.5	82.5	0.11042506666666667
-45.	82.5	0.4698971666666667
-44.5	82.5	2.329977
-44.	82.5	1.119964
-43.5	82.5	3.353681
-43.	82.5	1.471563
-42.5	82.5	2.336588
-42.	82.5	0.6731029999999999
-41.5	82.5	2.843921
-41.	82.5	0.4867304
-40.5	82.5	0.012514585
-40.	82.5	0.49158383333333333
-39.5	82.5	6.528431
-39.	82.5	12.00187
-38.5	82.5	19.98989
-38.	82.5	23.4598
-37.5	82.5	22.38688
-37.	82.5	26.55606
-36.5	82.5	28.21161
-36.	82.5	23.26416
-35.5	82.5	24.47659
-35.	82.5	26.17069
-34.5	82.5	23.38341
-34.	82.5	26.1744
-33.5	82.5	20.61137
-33.	82.5	13.8174
-32.5	82.5	13.59818
-32.	82.5	11.30068
-31.5	82.5	15.13603
-31.	82.5	14.07751
-30.5	82.5	10.09544
-30.	82.5	15.17195
-29.5	82.5	25.79186
-29.	82.5	18.25458
-28.5	82.5	12.44889
-28.	82.5	-9999
-27.5	82.5	-9999
-27.	82.5	-9999
-26.5	82.5	-9999
-26.	82.5	-9999
-25.5	82.5	-9999
-25.	82.5	-9999
-24.5	82.5	-9999
-24.	82.5	-9999
-23.5	82.5	-9999
-91.5	82.	0.00015039455833333333
-91.	82.	0.27899066666666666
-90.5	82.	1.3860901666666667
-90.	82.	3.101898333333333
-89.5	82.	0.
-89.	82.	5.133096666666667
-88.5	82.	22.18885
-88.	82.	22.15606
-87.5	82.	25.85337
-87.	82.	5.627846666666667
-86.5	82.	42.59359
-86.	82.	7.336668333333333
-85.5	82.	6.079101666666666
-85.	82.	3.6946133333333333
-84.5	82.	12.4044
-84.	82.	9.475943
-83.5	82.	6.879904
-83.	82.	11.66372
-82.5	82.	14.52911
-82.	82.	4.424023
-81.5	82.	2.490609
-81.	82.	1.915708
-80.5	82.	0.09573858333333334
-80.	82.	0.12728713333333333
-79.5	82.	-9999
-79.	82.	0.2711818
-78.5	82.	3.028199
-78.	82.	7.707101
-77.5	82.	10.02747
-77.	82.	18.66658
-76.5	82.	12.20224
-76.	82.	6.482554
-75.5	82.	12.00726
-75.	82.	10.05368
-74.5	82.	15.97669
-74.	82.	19.55895
-73.5	82.	22.05363
-73.	82.	34.27071
-72.5	82.	31.76338
-72.	82.	26.00596
-71.5	82.	56.34073
-71.	82.	65.37708
-70.5	82.	66.92161
-70.	82.	58.34916
-69.5	82.	58.89621
-69.	82.	65.42823
-68.5	82.	71.51253
-68.	82.	67.7075
-67.5	82.	43.5674
-67.	82.	-9999
-66.5	82.	-9999
-66.	82.	-9999
-65.5	82.	-9999
-65.	82.	-9999
-64.5	82.	-9999
-61.5	82.	0.29057533333333335
-61.	82.	0.
-60.5	82.	0.
-60.	82.	3.1122833333333335
-59.5	82.	3.155298333333333
-59.	82.	-9999
-58.5	82.	-9999
-58.	82.	-9999
-57.5	82.	28.48042
-57.	82.	29.87532
-56.5	82.	27.22754
-56.	82.	-9999
-55.5	82.	-9999
-55.	82.	-9999
-54.5	82.	-9999
-54.	82.	-9999
-53.5	82.	-9999
-53.	82.	-9999
-52.5	82.	1.9954683333333334
-52.	82.	-9999
-51.5	82.	-9999
-51.	82.	4.166033333333334
-50.5	82.	4.896303333333333
-50.	82.	5.0477533333333335
-49.5	82.	24.81269
-49.	82.	22.86368
-48.5	82.	21.72279
-48.	82.	19.57539
-47.5	82.	29.66182
-47.	82.	38.07518
-46.5	82.	41.70818
-46.	82.	27.21308
-45.5	82.	3.9170433333333334
-45.	82.	3.64123
-44.5	82.	6.771935
-44.	82.	1.155986
-43.5	82.	0.029166361
-43.	82.	-9999
-42.5	82.	0.2230071
-42.	82.	0.1338043
-41.5	82.	-9999
-41.	82.	-9999
-40.5	82.	-9999
-40.	82.	-9999
-39.5	82.	-9999
-39.	82.	-9999
-38.5	82.	-9999
-38.	82.	1.536104
-37.5	82.	1.633867
-37.	82.	2.37194
-36.5	82.	6.592802
-36.	82.	14.2848
-35.5	82.	21.48713
-35.	82.	14.51547
-34.5	82.	18.66429
-34.	82.	27.73769
-33.5	82.	23.57352
-33.	82.	20.23847
-32.5	82.	17.18551
-32.	82.	15.97344
-31.5	82.	17.82459
-31.	82.	4.272906666666667
-30.5	82.	5.636935
-30.	82.	5.842558333333333
-29.5	82.	5.281285
-29.	82.	3.6265516666666664
-28.5	82.	18.0014
-28.	82.	19.94897
-27.5	82.	19.75668
-27.	82.	-9999
-26.5	82.	-9999
-25.5	82.	3.442525
-25.	82.	2.88706
-24.5	82.	3.2356883333333335
-24.	82.	4.485773333333333
-23.5	82.	31.77207
-23.	82.	-9999
-21.	82.	0.38285316666666663
-20.5	82.	-9999
-18.	82.	0.23514733333333335
-17.5	82.	0.08781725
-17.	82.	0.17751366666666668
-16.5	82.	0.028022500000000002
-16.	82.	0.
-15.5	82.	0.
-15.	82.	0.
-14.5	82.	0.
-14.	82.	0.
-94.	81.5	1.8141416666666668
-93.5	81.5	3.31522
-93.	81.5	0.
-92.5	81.5	2.8674700000000004
-92.	81.5	0.
-90.	81.5	-9999
-89.5	81.5	-9999
-89.	81.5	6.508108333333333
-88.5	81.5	42.84423
-88.	81.5	51.34258
-87.5	81.5	62.81562
-87.	81.5	38.57441
-86.5	81.5	19.49659
-86.	81.5	69.16103
-85.5	81.5	92.76446
-85.	81.5	74.35123
-84.5	81.5	28.22273
-84.	81.5	11.87462
-83.5	81.5	15.78223
-83.	81.5	17.68684
-82.5	81.5	20.37739
-82.	81.5	17.65973
-81.5	81.5	16.40948
-81.	81.5	19.56041
-80.5	81.5	17.86676
-80.	81.5	21.12153
-79.5	81.5	7.612012
-79.	81.5	27.96305
-78.5	81.5	41.0328
-78.	81.5	36.03698
-77.5	81.5	51.65981
-77.	81.5	46.10479
-76.5	81.5	38.3119
-76.	81.5	35.652
-75.5	81.5	40.93439
-75.	81.5	43.54015
-74.5	81.5	40.6289
-74.	81.5	35.72046
-73.5	81.5	23.27417
-73.	81.5	30.60116
-72.5	81.5	30.44618
-72.	81.5	30.61963
-71.5	81.5	31.79767
-71.	81.5	-9999
-70.5	81.5	-9999
-70.	81.5	-9999
-69.5	81.5	-9999
-69.	81.5	-9999
-68.5	81.5	-9999
-68.	81.5	-9999
-67.5	81.5	-9999
-67.	81.5	-9999
-66.5	81.5	1.3576658333333331
-63.5	81.5	0.24056133333333332
-63.	81.5	0.48875700000000005
-62.	81.5	0.4212956666666667
-61.5	81.5	1.5607698333333333
-61.	81.5	2.0539616666666665
-60.5	81.5	10.01146
-60.	81.5	8.639117
-59.5	81.5	9.827635
-59.	81.5	9.765501
-58.5	81.5	9.224225
-58.	81.5	8.753936
-57.5	81.5	9.611928
-57.	81.5	10.15371
-56.5	81.5	9.968158
-56.	81.5	10.67924
-55.5	81.5	9.350076
-55.	81.5	-9999
-54.5	81.5	8.058322
-54.	81.5	7.718837
-53.5	81.5	4.189293
-53.	81.5	4.913514
-52.5	81.5	3.101509
-52.	81.5	4.454793
-51.5	81.5	9.326621
-51.	81.5	14.91622
-50.5	81.5	12.55692
-50.	81.5	16.97147
-49.5	81.5	21.95242
-49.	81.5	13.67587
-48.5	81.5	8.798725
-48.	81.5	9.103909
-47.5	81.5	4.355612
-47.	81.5	4.458888
-46.5	81.5	3.34815
-46.	81.5	0.6477551
-45.5	81.5	0.6293908
-45.	81.5	0.1222766
-44.5	81.5	-9999
-44.	81.5	-9999
-43.5	81.5	-9999
-43.	81.5	-9999
-42.5	81.5	-9999
-42.	81.5	-9999
-41.5	81.5	-9999
-41.	81.5	-9999
-40.5	81.5	-9999
-40.	81.5	-9999
-39.5	81.5	-9999
-39.	81.5	-9999
-38.5	81.5	-9999
-38.	81.5	-9999
-37.5	81.5	-9999
-37.	81.5	-9999
-36.5	81.5	-9999
-36.	81.5	-9999
-35.5	81.5	-9999
-35.	81.5	0.732671
-34.5	81.5	2.340727
-34.	81.5	2.998524
-33.5	81.5	3.010773
-33.	81.5	3.640342
-32.5	81.5	4.272374
-32.	81.5	4.986015
-31.5	81.5	5.994073
-31.	81.5	9.160422
-30.5	81.5	9.074619
-30.	81.5	11.22302
-29.5	81.5	16.12411
-29.	81.5	21.66551
-28.5	81.5	25.27056
-28.	81.5	29.05206
-27.5	81.5	4.40644
-27.	81.5	4.438178333333333
-26.5	81.5	4.624295
-26.	81.5	28.86127
-25.5	81.5	34.14193
-25.	81.5	37.29007
-24.5	81.5	24.37115
-24.	81.5	-9999
-23.5	81.5	-9999
-23.	81.5	-9999
-22.5	81.5	-9999
-22.	81.5	0.
-21.5	81.5	2.09658
-21.	81.5	-9999
-20.5	81.5	-9999
-20.	81.5	1.9381316666666668
-19.5	81.5	-9999
-19.	81.5	1.114009
-18.5	81.5	0.44463499999999995
-18.	81.5	2.594567
-17.5	81.5	1.89733
-17.	81.5	1.782371
-16.5	81.5	-9999
-16.	81.5	-9999
-15.5	81.5	-9999
-15.	81.5	-9999
-14.5	81.5	-9999
-14.	81.5	-9999
56.5	81.5	-9999
57.	81.5	0.
57.5	81.5	-9999
64.	81.5	0.
64.5	81.5	0.08613281666666667
90.5	81.5	0.
95.	81.5	0.5500026666666666
95.5	81.5	0.6265768333333334
-95.	81.	18.44254
-94.5	81.	35.80801
-94.	81.	50.88255
-93.5	81.	55.4846
-93.	81.	61.95164
-92.5	81.	83.05237
-92.	81.	98.68116
-91.5	81.	11.415591666666666
-91.	81.	0.
-89.	81.	-9999
-88.5	81.	51.65523
-88.	81.	60.0921
-87.5	81.	33.60535
-87.	81.	58.4374
-86.5	81.	11.858218333333333
-86.	81.	11.948551666666667
-85.5	81.	78.7655
-85.	81.	86.02892
-84.5	81.	63.28276
-84.	81.	-9999
-83.5	81.	46.46635
-83.	81.	45.82336
-82.5	81.	71.52606
-82.	81.	61.29721
-81.5	81.	47.31878
-81.	81.	41.67839
-80.5	81.	24.33298
-80.	81.	-9999
-79.5	81.	0.
-79.	81.	4.891898333333333
-78.5	81.	29.83227
-78.	81.	30.23423
-77.5	81.	17.95755
-77.	81.	14.49121
-76.5	81.	18.36699
-76.	81.	12.24704
-75.5	81.	9.517039
-75.	81.	7.963992
-74.5	81.	0.033689685
-74.	81.	-9999
-73.5	81.	-9999
-73.	81.	0.1341571
-72.5	81.	0.5667757
-72.	81.	0.2648469
-71.5	81.	-9999
-71.	81.	4.724801
-70.5	81.	0.4524655
-70.	81.	2.172303
-69.5	81.	2.969562
-69.	81.	-9999
-68.5	81.	-9999
-66.	81.	1.5390076666666666
-65.5	81.	2.1420066666666666
-65.	81.	0.
-64.5	81.	-9999
-64.	81.	-9999
-63.5	81.	-9999
-63.	81.	-9999
-62.5	81.	-9999
-62.	81.	15.75455
-61.5	81.	-9999
-61.	81.	-9999
-60.5	81.	-9999
-60.	81.	-9999
-59.5	81.	-9999
-59.	81.	0.1149309
-58.5	81.	-9999
-58.	81.	-9999
-57.5	81.	-9999
-57.	81.	-9999
-56.5	81.	-9999
-56.	81.	-9999
-55.5	81.	-9999
-55.	81.	-9999
-54.5	81.	-9999
-54.	81.	-9999
-53.5	81.	-9999
-53.	81.	-9999
-52.5	81.	-9999
-52.	81.	-9999
-51.5	81.	-9999
-51.	81.	-9999
-50.5	81.	-9999
-50.	81.	-9999
-49.5	81.	-9999
-49.	81.	-9999
-48.5	81.	-9999
-48.	81.	-9999
-47.5	81.	-9999
-47.	81.	-9999
-46.5	81.	-9999
-46.	81.	-9999
-45.5	81.	-9999
-45.	81.	-9999
-44.5	81.	-9999
-44.	81.	-9999
-43.5	81.	-9999
-43.	81.	-9999
-42.5	81.	-9999
-42.	81.	-9999
-41.5	81.	-9999
-41.	81.	-9999
-40.5	81.	-9999
-40.	81.	-9999
-39.5	81.	-9999
-39.	81.	-9999
-38.5	81.	-9999
-38.	81.	-9999
-37.5	81.	-9999
-37.	81.	-9999
-36.5	81.	-9999
-36.	81.	-9999
-35.5	81.	-9999
-35.	81.	-9999
-34.5	81.	-9999
-34.	81.	-9999
-33.5	81.	-9999
-33.	81.	-9999
-32.5	81.	-9999
-32.	81.	-9999
-31.5	81.	-9999
-31.	81.	-9999
-30.5	81.	-9999
-30.	81.	-9999
-29.5	81.	-9999
-29.	81.	0.9052615
-28.5	81.	3.49366
-28.	81.	8.898081
-27.5	81.	14.15739
-27.	81.	24.12389
-26.5	81.	39.75767
-26.	81.	50.1582
-25.5	81.	48.9842
-25.	81.	-9999
-24.5	81.	33.24031
-24.	81.	5.595131666666667
-23.5	81.	5.728333333333333
-23.	81.	32.28119
-22.5	81.	25.85428
-22.	81.	20.65524
-21.5	81.	17.01959
-21.	81.	-9999
-20.5	81.	12.39672
-20.	81.	9.315831
-19.5	81.	6.781476
-19.	81.	0.031752057
-18.5	81.	-9999
-18.	81.	-9999
-17.5	81.	-9999
-17.	81.	-9999
-16.5	81.	-9999
47.	81.	2.1333333333333333
48.	81.	2.1384615384615384
49.	81.	0.
49.5	81.	0.5860047726291026
50.	81.	0.5893480589115385
50.5	81.	0.1221662084948718
55.	81.	0.
55.5	81.	-9999
56.	81.	-9999
56.5	81.	-9999
57.	81.	0.
57.5	81.	-9999
58.	81.	-9999
58.5	81.	0.
59.5	81.	0.
60.	81.	0.
60.5	81.	0.
61.	81.	0.
61.5	81.	0.
63.	81.	-9999
63.5	81.	-9999
64.	81.	-9999
64.5	81.	-9999
93.	81.	0.2389185
93.5	81.	2.76968
94.	81.	5.887355
94.5	81.	4.143026
95.	81.	4.236544
95.5	81.	3.42298
96.	81.	4.217019
96.5	81.	3.394674
97.	81.	0.3984332820512821
-96.	80.5	6.1231366666666664
-95.5	80.5	44.33102
-95.	80.5	50.43175
-94.5	80.5	49.42319
-94.	80.5	37.78415
-93.5	80.5	-9999
-93.	80.5	0.2329085
-92.5	80.5	18.06602
-92.	80.5	57.83398
-91.5	80.5	86.51507
-91.	80.5	111.1943
-90.5	80.5	133.2805
-90.	80.5	22.779866666666667
-89.5	80.5	74.44829
-89.	80.5	13.403388333333334
-88.5	80.5	13.720934999999999
-88.	80.5	0.
-86.5	80.5	10.940714999999999
-86.	80.5	13.866156666666667
-85.5	80.5	12.77746
-85.	80.5	14.346895000000002
-84.5	80.5	14.363199999999999
-84.	80.5	11.613768333333333
-83.5	80.5	0.
-83.	80.5	14.737778333333333
-82.5	80.5	14.501091666666667
-82.	80.5	14.66936
-81.5	80.5	13.001281666666666
-81.	80.5	10.760638333333333
-80.5	80.5	8.993143333333334
-80.	80.5	33.00151
-79.5	80.5	28.1353
-79.	80.5	15.4773
-78.5	80.5	2.911029
-78.	80.5	3.921499
-77.5	80.5	0.3627824
-77.	80.5	-9999
-76.5	80.5	-9999
-76.	80.5	-9999
-75.5	80.5	-9999
-75.	80.5	-9999
-74.5	80.5	-9999
-74.	80.5	-9999
-73.5	80.5	1.769946
-73.	80.5	7.766827
-72.5	80.5	-9999
-72.	80.5	-9999
-71.5	80.5	-9999
-71.	80.5	-9999
-70.5	80.5	0.46336116666666666
-67.5	80.5	0.9730031666666666
-67.	80.5	1.6955099999999999
-66.5	80.5	-9999
-66.	80.5	-9999
-65.5	80.5	-9999
-65.	80.5	-9999
-64.5	80.5	-9999
-64.	80.5	-9999
-63.5	80.5	31.69346
-63.	80.5	36.42059
-62.5	80.5	36.06898
-62.	80.5	34.09014
-61.5	80.5	-9999
-61.	80.5	-9999
-60.5	80.5	-9999
-60.	80.5	-9999
-59.5	80.5	-9999
-59.	80.5	-9999
-58.5	80.5	-9999
-58.	80.5	-9999
-57.5	80.5	-9999
-57.	80.5	-9999
-56.5	80.5	-9999
-56.	80.5	-9999
-55.5	80.5	-9999
-55.	80.5	-9999
-54.5	80.5	-9999
-54.	80.5	-9999
-53.5	80.5	-9999
-53.	80.5	-9999
-52.5	80.5	-9999
-52.	80.5	-9999
-51.5	80.5	-9999
-51.	80.5	-9999
-50.5	80.5	-9999
-50.	80.5	-9999
-49.5	80.5	-9999
-49.	80.5	-9999
-48.5	80.5	-9999
-48.	80.5	-9999
-47.5	80.5	-9999
-47.	80.5	-9999
-46.5	80.5	-9999
-46.	80.5	-9999
-45.5	80.5	-9999
-45.	80.5	-9999
-44.5	80.5	-9999
-44.	80.5	-9999
-43.5	80.5	-9999
-43.	80.5	-9999
-42.5	80.5	-9999
-42.	80.5	-9999
-41.5	80.5	-9999
-41.	80.5	-9999
-40.5	80.5	-9999
-40.	80.5	-9999
-39.5	80.5	-9999
-39.	80.5	-9999
-38.5	80.5	-9999
-38.	80.5	-9999
-37.5	80.5	-9999
-37.	80.5	-9999
-36.5	80.5	-9999
-36.	80.5	-9999
-35.5	80.5	-9999
-35.	80.5	-9999
-34.5	80.5	-9999
-34.	80.5	-9999
-33.5	80.5	-9999
-33.	80.5	-9999
-32.5	80.5	-9999
-32.	80.5	-9999
-31.5	80.5	-9999
-31.	80.5	-9999
-30.5	80.5	-9999
-30.	80.5	-9999
-29.5	80.5	-9999
-29.	80.5	-9999
-28.5	80.5	-9999
-28.	80.5	-9999
-27.5	80.5	0.4760792
-27.	80.5	2.305405
-26.5	80.5	11.52847
-26.	80.5	21.52363
-25.5	80.5	40.42266
-25.	80.5	56.90535
-24.5	80.5	58.78104
-24.	80.5	50.69072
-23.5	80.5	42.57349
-23.	80.5	38.29392
-22.5	80.5	31.75118
-22.	80.5	32.27697
-21.5	80.5	37.34742
-21.	80.5	20.73864
-20.5	80.5	-9999
-20.	80.5	-9999
-19.5	80.5	-9999
-19.	80.5	-9999
-18.5	80.5	-9999
-18.	80.5	-9999
-17.5	80.5	-9999
18.	80.5	0.0010519591166666667
18.5	80.5	0.0007573367000000001
19.	80.5	0.
19.5	80.5	0.
20.	80.5	0.003661673166666667
20.5	80.5	0.021950016666666666
21.	80.5	0.017919233333333333
21.5	80.5	0.7666209884615385
22.5	80.5	0.02281265
23.	80.5	0.0013468499833333332
23.5	80.5	6.3639455e-6
24.	80.5	0.
24.5	80.5	0.
25.	80.5	0.
25.5	80.5	0.
47.	80.5	2.1858974358974357
47.5	80.5	2.1705128205128204
48.	80.5	-9999
48.5	80.5	-9999
49.5	80.5	-9999
50.	80.5	0.
53.	80.5	0.05128205128205129
56.	80.5	0.
56.5	80.5	0.
57.5	80.5	0.
59.5	80.5	-9999
92.	80.5	0.08930909999999999
92.5	80.5	-9999
93.	80.5	2.433974
93.5	80.5	2.072599
94.	80.5	1.0696
94.5	80.5	0.1394276
95.	80.5	0.8469028
95.5	80.5	4.372927
96.	80.5	5.058611
96.5	80.5	1.899311
97.	80.5	-9999
-99.5	80.	-9999
-99.	80.	0.
-96.5	80.	32.68641
-96.	80.	45.64904
-95.5	80.	60.3516
-95.	80.	55.84238
-94.5	80.	10.520721007163734
-94.	80.	32.33682
-93.5	80.	17.85718
-93.	80.	16.6452
-92.5	80.	14.01509
-92.	80.	-9999
-91.5	80.	-9999
-91.	80.	13.73113
-90.5	80.	31.15692
-90.	80.	60.37519
-89.5	80.	79.36327
-89.	80.	119.8688
-88.5	80.	136.8289
-88.	80.	126.3768
-87.5	80.	55.75033
-87.	80.	0.
-86.5	80.	9.16338
-86.	80.	84.06577
-85.5	80.	84.4172
-85.	80.	114.6939
-84.5	80.	152.9442
-84.	80.	164.8806
-83.5	80.	147.273
-83.	80.	123.8858
-82.5	80.	11.682025000000001
-82.	80.	59.49042
-81.5	80.	54.9235
-81.	80.	50.88584
-80.5	80.	33.3934
-80.	80.	18.04899
-79.5	80.	8.923239
-79.	80.	3.605698
-78.5	80.	0.3680018
-78.	80.	0.8106104
-77.5	80.	1.653446
-77.	80.	2.690258
-76.5	80.	0.9546961
-76.	80.	-9999
-75.5	80.	-9999
-75.	80.	-9999
-74.5	80.	-9999
-74.	80.	-9999
-73.5	80.	-9999
-73.	80.	-9999
-72.5	80.	-9999
-72.	80.	-9999
-65.	80.	-9999
-64.5	80.	-9999
-64.	80.	-9999
-63.5	80.	-9999
-63.	80.	-9999
-62.5	80.	-9999
-62.	80.	-9999
-61.5	80.	7.886197
-61.	80.	3.634551
-60.5	80.	0.060967542
-60.	80.	-9999
-59.5	80.	-9999
-59.	80.	-9999
-58.5	80.	-9999
-58.	80.	-9999
-57.5	80.	-9999
-57.	80.	-9999
-56.5	80.	-9999
-56.	80.	-9999
-55.5	80.	-9999
-55.	80.	-9999
-54.5	80.	-9999
-54.	80.	-9999
-53.5	80.	-9999
-53.	80.	-9999
-52.5	80.	-9999
-52.	80.	-9999
-51.5	80.	-9999
-51.	80.	-9999
-50.5	80.	-9999
-50.	80.	-9999
-49.5	80.	-9999
-49.	80.	-9999
-48.5	80.	-9999
-48.	80.	-9999
-47.5	80.	-9999
-47.	80.	-9999
-46.5	80.	-9999
-46.	80.	-9999
-45.5	80.	-9999
-45.	80.	-9999
-44.5	80.	-9999
-44.	80.	-9999
-43.5	80.	-9999
-43.	80.	-9999
-42.5	80.	-9999
-42.	80.	-9999
-41.5	80.	-9999
-41.	80.	-9999
-40.5	80.	-9999
-40.	80.	-9999
-39.5	80.	-9999
-39.	80.	-9999
-38.5	80.	-9999
-38.	80.	-9999
-37.5	80.	-9999
-37.	80.	-9999
-36.5	80.	-9999
-36.	80.	-9999
-35.5	80.	-9999
-35.	80.	-9999
-34.5	80.	-9999
-34.	80.	-9999
-33.5	80.	-9999
-33.	80.	-9999
-32.5	80.	-9999
-32.	80.	-9999
-31.5	80.	-9999
-31.	80.	-9999
-30.5	80.	-9999
-30.	80.	-9999
-29.5	80.	-9999
-29.	80.	-9999
-28.5	80.	-9999
-28.	80.	-9999
-27.5	80.	-9999
-27.	80.	-9999
-26.5	80.	-9999
-26.	80.	-9999
-25.5	80.	-9999
-25.	80.	1.765538
-24.5	80.	11.65639
-24.	80.	-9999
-23.5	80.	-9999
-23.	80.	-9999
-22.5	80.	-9999
-22.	80.	-9999
-21.5	80.	-9999
-21.	80.	-9999
-20.5	80.	2.9012100000000003
-20.	80.	-9999
-19.5	80.	-9999
-19.	80.	-9999
-18.5	80.	-9999
11.	80.	0.0019449591666666668
11.5	80.	0.0088155865
12.	80.	0.11510848333333333
12.5	80.	1.5583433333333332
13.	80.	3.037145
13.5	80.	1.6414431666666667
14.	80.	3.152825
14.5	80.	3.4590383333333334
16.	80.	-9999
16.5	80.	-9999
17.	80.	0.17190833333333333
17.5	80.	0.22954116666666669
18.	80.	0.08763254999999999
18.5	80.	0.029714149999999998
19.	80.	-9999
19.5	80.	-9999
20.	80.	-9999
20.5	80.	-9999
21.	80.	-9999
21.5	80.	-9999
22.	80.	-9999
22.5	80.	-9999
23.	80.	-9999
23.5	80.	-9999
24.	80.	-9999
24.5	80.	-9999
25.	80.	-9999
25.5	80.	-9999
26.	80.	-9999
26.5	80.	-9999
91.5	80.	-9999
92.	80.	-9999
92.5	80.	-9999
93.	80.	-9999
94.	80.	0.8193213333333333
94.5	80.	3.2055450000000003
95.	80.	19.98615
95.5	80.	28.53848
96.	80.	27.33546
96.5	80.	14.22804
97.	80.	7.260067
97.5	80.	4.072284
98.	80.	2.1709033333333334
98.5	80.	0.36920166666666665
99.	80.	2.838322
99.5	80.	0.728199
-105.5	79.5	1.0729178333333333
-105.	79.5	1.619302
-104.5	79.5	2.7785716666666667
-104.	79.5	3.5771083333333333
-103.5	79.5	3.1339516666666665
-94.5	79.5	-9999
-94.	79.5	-9999
-93.5	79.5	35.5051
-93.	79.5	66.07648
-92.5	79.5	70.42036
-92.	79.5	80.10033
-91.5	79.5	80.4706
-91.	79.5	71.94693
-90.5	79.5	64.03275
-90.	79.5	41.73658
-89.5	79.5	26.96455
-89.	79.5	45.03725
-88.5	79.5	53.75634
-88.	79.5	82.21784
-87.5	79.5	94.46169
-87.	79.5	77.48786
-86.5	79.5	81.1356
-86.	79.5	11.516131666666666
-85.5	79.5	3.0842533333333333
-85.	79.5	4.852551666666667
-84.5	79.5	100.5013
-84.	79.5	115.1542
-83.5	79.5	130.9895
-83.	79.5	114.8866
-82.5	79.5	106.725
-82.	79.5	115.7578
-81.5	79.5	102.9028
-81.	79.5	67.19302
-80.5	79.5	37.88123
-80.	79.5	24.47905
-79.5	79.5	11.80908
-79.	79.5	-9999
-78.5	79.5	21.64521
-78.	79.5	-9999
-77.5	79.5	-9999
-77.	79.5	0.7146305000000001
-76.5	79.5	0.25895633333333334
-76.	79.5	-9999
-75.5	79.5	-9999
-75.	79.5	-9999
-66.	79.5	2.4963533333333334
-65.5	79.5	0.17756000000000002
-65.	79.5	0.
-64.5	79.5	-9999
-64.	79.5	-9999
-63.5	79.5	-9999
-63.	79.5	-9999
-62.5	79.5	-9999
-62.	79.5	-9999
-61.5	79.5	-9999
-61.	79.5	-9999
-60.5	79.5	-9999
-60.	79.5	-9999
-59.5	79.5	-9999
-59.	79.5	-9999
-58.5	79.5	-9999
-58.	79.5	-9999
-57.5	79.5	-9999
-57.	79.5	-9999
-56.5	79.5	-9999
-56.	79.5	-9999
-55.5	79.5	-9999
-55.	79.5	-9999
-54.5	79.5	-9999
-54.	79.5	-9999
-53.5	79.5	-9999
-53.	79.5	-9999
-52.5	79.5	-9999
-52.	79.5	-9999
-51.5	79.5	-9999
-51.	79.5	-9999
-50.5	79.5	-9999
-50.	79.5	-9999
-49.5	79.5	-9999
-49.	79.5	-9999
-48.5	79.5	-9999
-48.	79.5	-9999
-47.5	79.5	-9999
-47.	79.5	-9999
-46.5	79.5	-9999
-46.	79.5	-9999
-45.5	79.5	-9999
-45.	79.5	-9999
-44.5	79.5	-9999
-44.	79.5	-9999
-43.5	79.5	-9999
-43.	79.5	-9999
-42.5	79.5	-9999
-42.	79.5	-9999
-41.5	79.5	-9999
-41.	79.5	-9999
-40.5	79.5	-9999
-40.	79.5	-9999
-39.5	79.5	-9999
-39.	79.5	-9999
-38.5	79.5	-9999
-38.	79.5	-9999
-37.5	79.5	-9999
-37.	79.5	-9999
-36.5	79.5	-9999
-36.	79.5	-9999
-35.5	79.5	-9999
-35.	79.5	-9999
-34.5	79.5	-9999
-34.	79.5	-9999
-33.5	79.5	-9999
-33.	79.5	-9999
-32.5	79.5	-9999
-32.	79.5	-9999
-31.5	79.5	-9999
-31.	79.5	-9999
-30.5	79.5	-9999
-30.	79.5	-9999
-29.5	79.5	-9999
-29.	79.5	-9999
-28.5	79.5	-9999
-28.	79.5	-9999
-27.5	79.5	-9999
-27.	79.5	-9999
-26.5	79.5	-9999
-26.	79.5	-9999
-25.5	79.5	-9999
-25.	79.5	-9999
-24.5	79.5	-9999
-24.	79.5	0.1577124
-23.5	79.5	-9999
-23.	79.5	-9999
-22.5	79.5	-9999
-22.	79.5	-9999
-21.5	79.5	-9999
-21.	79.5	-9999
-20.5	79.5	-9999
-20.	79.5	-9999
11.	79.5	-9999
11.5	79.5	-9999
12.	79.5	0.283027
12.5	79.5	1.082866
13.	79.5	9.364344
13.5	79.5	2.5987033333333334
14.	79.5	-9999
14.5	79.5	26.89799
15.	79.5	-9999
15.5	79.5	5.4270033333333325
16.	79.5	-9999
16.5	79.5	-9999
17.	79.5	-9999
17.5	79.5	-9999
18.	79.5	0.0016149353833333335
18.5	79.5	-9999
22.5	79.5	-9999
23.	79.5	-9999
23.5	79.5	-9999
24.	79.5	-9999
94.5	79.5	-9999
95.	79.5	2.515344
95.5	79.5	4.731328
96.	79.5	-9999
96.5	79.5	-9999
97.	79.5	-9999
97.5	79.5	-9999
98.	79.5	3.938625
98.5	79.5	0.2779272
99.	79.5	0.8600818
99.5	79.5	-9999
101.5	79.5	2.0541685128205134
102.	79.5	5.034885256410257
102.5	79.5	-9999
-111.	79.	2.1119749999999997
-105.	79.	1.0734206666666666
-104.5	79.	-9999
-104.	79.	-9999
-103.5	79.	-9999
-103.	79.	-9999
-102.5	79.	6.944740121063767
-102.	79.	47.53268
-101.5	79.	9.66753
-101.	79.	8.653603156656297
-100.5	79.	0.7241977879875584
-98.	79.	0.
-97.5	79.	0.
-97.	79.	0.014117385211743808
-94.	79.	-9999
-93.5	79.	53.51419
-93.	79.	59.43164
-92.5	79.	54.02505
-92.	79.	25.38305970465409
-91.5	79.	16.81390970465409
-91.	79.	11.953299920471594
-90.5	79.	28.43005
-90.	79.	39.16598
-89.5	79.	52.94593
-89.	79.	64.50136
-88.5	79.	41.80344
-88.	79.	4.408981666666667
-87.5	79.	43.89932
-87.	79.	73.11091
-86.5	79.	16.60619
-86.	79.	18.069332
-85.5	79.	16.916996
-85.	79.	15.598244
-84.5	79.	75.61602
-84.	79.	68.74761
-83.5	79.	95.06738
-83.	79.	112.4231
-82.5	79.	135.3702
-82.	79.	18.40491666666667
-81.5	79.	68.08369
-81.	79.	25.74243
-80.5	79.	0.352777
-80.	79.	2.116662
-79.5	79.	-9999
-79.	79.	9.452383
-78.5	79.	13.22865
-78.	79.	1.458791
-77.5	79.	0.257564
-77.	79.	-9999
-76.5	79.	-9999
-76.	79.	1.8263566666666666
-75.5	79.	0.2409485
-71.	79.	0.
-70.5	79.	9.52266
-70.	79.	13.0424775
-69.5	79.	15.9197875
-69.	79.	21.10071
-68.5	79.	101.2632
-68.	79.	93.14745
-67.5	79.	64.12534
-67.	79.	39.75195
-66.5	79.	-9999
-66.	79.	9.772707
-65.5	79.	-9999
-65.	79.	-9999
-64.5	79.	-9999
-64.	79.	-9999
-63.5	79.	-9999
-63.	79.	-9999
-62.5	79.	-9999
-62.	79.	-9999
-61.5	79.	-9999
-61.	79.	-9999
-60.5	79.	-9999
-60.	79.	-9999
-59.5	79.	-9999
-59.	79.	-9999
-58.5	79.	-9999
-58.	79.	-9999
-57.5	79.	-9999
-57.	79.	-9999
-56.5	79.	-9999
-56.	79.	-9999
-55.5	79.	-9999
-55.	79.	-9999
-54.5	79.	-9999
-54.	79.	-9999
-53.5	79.	-9999
-53.	79.	-9999
-52.5	79.	-9999
-52.	79.	-9999
-51.5	79.	-9999
-51.	79.	-9999
-50.5	79.	-9999
-50.	79.	-9999
-49.5	79.	-9999
-49.	79.	-9999
-48.5	79.	-9999
-48.	79.	-9999
-47.5	79.	-9999
-47.	79.	-9999
-46.5	79.	-9999
-46.	79.	-9999
-45.5	79.	-9999
-45.	79.	-9999
-44.5	79.	-9999
-44.	79.	-9999
-43.5	79.	-9999
-43.	79.	-9999
-42.5	79.	-9999
-42.	79.	-9999
-41.5	79.	-9999
-41.	79.	-9999
-40.5	79.	-9999
-40.	79.	-9999
-39.5	79.	-9999
-39.	79.	-9999
-38.5	79.	-9999
-38.	79.	-9999
-37.5	79.	-9999
-37.	79.	-9999
-36.5	79.	-9999
-36.	79.	-9999
-35.5	79.	-9999
-35.	79.	-9999
-34.5	79.	-9999
-34.	79.	-9999
-33.5	79.	-9999
-33.	79.	-9999
-32.5	79.	-9999
-32.	79.	-9999
-31.5	79.	-9999
-31.	79.	-9999
-30.5	79.	-9999
-30.	79.	-9999
-29.5	79.	-9999
-29.	79.	-9999
-28.5	79.	-9999
-28.	79.	-9999
-27.5	79.	-9999
-27.	79.	-9999
-26.5	79.	-9999
-26.	79.	-9999
-25.5	79.	-9999
-25.	79.	-9999
-24.5	79.	-9999
-24.	79.	-9999
-23.5	79.	-9999
-23.	79.	-9999
-22.5	79.	0.1616146
-22.	79.	-9999
-21.5	79.	-9999
10.5	79.	0.013299572
11.5	79.	0.08867710000000001
12.	79.	0.023768316666666667
12.5	79.	-9999
13.	79.	0.0040283878
13.5	79.	4.275858
14.	79.	-9999
14.5	79.	-9999
15.	79.	-9999
15.5	79.	-9999
16.	79.	0.42328358948472056
16.5	79.	-9999
17.	79.	-9999
17.5	79.	-9999
18.	79.	-9999
18.5	79.	-9999
19.	79.	-9999
19.5	79.	-9999
20.	79.	-9999
20.5	79.	4.2657272564102575
21.	79.	1.6870566666666666
97.5	79.	-9999
98.	79.	-9999
98.5	79.	-9999
99.	79.	-9999
100.5	79.	0.
101.	79.	-9999
101.5	79.	-9999
102.	79.	2.399679769230769
102.5	79.	6.487811192307692
103.	79.	5.717408576923077
103.5	79.	-9999
104.	79.	-9999
104.5	79.	0.
-112.	78.5	1.9334616666666669
-111.5	78.5	-9999
-111.	78.5	-9999
-110.5	78.5	-9999
-110.	78.5	-9999
-103.5	78.5	0.
-103.	78.5	-9999
-102.5	78.5	-9999
-102.	78.5	-9999
-101.5	78.5	-9999
-101.	78.5	56.62369
-100.5	78.5	57.25899
-100.	78.5	40.31757
-99.5	78.5	1.1164258333333332
-98.	78.5	-9999
-97.5	78.5	52.91764
-97.	78.5	56.41635
-96.5	78.5	57.29264
-96.	78.5	7.158285
-95.5	78.5	1.9920216666666668
-92.5	78.5	0.8464710524207668
-92.	78.5	-9999
-91.5	78.5	-9999
-91.	78.5	-9999
-90.5	78.5	-9999
-90.	78.5	1.5741066666666665
-89.5	78.5	-9999
-89.	78.5	-9999
-87.5	78.5	7.3072799999999996
-87.	78.5	68.34033
-86.5	78.5	59.91574
-86.	78.5	-9999
-85.5	78.5	-9999
-85.	78.5	-9999
-84.5	78.5	-9999
-84.	78.5	79.12066
-83.5	78.5	136.2502
-83.	78.5	155.3989
-82.5	78.5	31.77754
-82.	78.5	94.76863
-81.5	78.5	-9999
-81.	78.5	5.759754
-80.5	78.5	-9999
-80.	78.5	-9999
-79.5	78.5	-9999
-79.	78.5	-9999
-78.5	78.5	-9999
-78.	78.5	-9999
-77.5	78.5	-9999
-77.	78.5	-9999
-76.5	78.5	-9999
-76.	78.5	-9999
-73.	78.5	5.847005
-72.5	78.5	7.064698333333333
-72.	78.5	0.
-71.5	78.5	-9999
-71.	78.5	43.67944
-70.5	78.5	-9999
-70.	78.5	-9999
-69.5	78.5	-9999
-69.	78.5	-9999
-68.5	78.5	-9999
-68.	78.5	0.1850609
-67.5	78.5	-9999
-67.	78.5	-9999
-66.5	78.5	-9999
-66.	78.5	-9999
-65.5	78.5	-9999
-65.	78.5	-9999
-64.5	78.5	-9999
-64.	78.5	-9999
-63.5	78.5	-9999
-63.	78.5	-9999
-62.5	78.5	-9999
-62.	78.5	-9999
-61.5	78.5	-9999
-61.	78.5	-9999
-60.5	78.5	-9999
-60.	78.5	-9999
-59.5	78.5	-9999
-59.	78.5	-9999
-58.5	78.5	-9999
-58.	78.5	-9999
-57.5	78.5	-9999
-57.	78.5	-9999
-56.5	78.5	-9999
-56.	78.5	-9999
-55.5	78.5	-9999
-55.	78.5	-9999
-54.5	78.5	-9999
-54.	78.5	-9999
-53.5	78.5	-9999
-53.	78.5	-9999
-52.5	78.5	-9999
-52.	78.5	-9999
-51.5	78.5	-9999
-51.	78.5	-9999
-50.5	78.5	-9999
-50.	78.5	-9999
-49.5	78.5	-9999
-49.	78.5	-9999
-48.5	78.5	-9999
-48.	78.5	-9999
-47.5	78.5	-9999
-47.	78.5	-9999
-46.5	78.5	-9999
-46.	78.5	-9999
-45.5	78.5	-9999
-45.	78.5	-9999
-44.5	78.5	-9999
-44.	78.5	-9999
-43.5	78.5	-9999
-43.	78.5	-9999
-42.5	78.5	-9999
-42.	78.5	-9999
-41.5	78.5	-9999
-41.	78.5	-9999
-40.5	78.5	-9999
-40.	78.5	-9999
-39.5	78.5	-9999
-39.	78.5	-9999
-38.5	78.5	-9999
-38.	78.5	-9999
-37.5	78.5	-9999
-37.	78.5	-9999
-36.5	78.5	-9999
-36.	78.5	-9999
-35.5	78.5	-9999
-35.	78.5	-9999
-34.5	78.5	-9999
-34.	78.5	-9999
-33.5	78.5	-9999
-33.	78.5	-9999
-32.5	78.5	-9999
-32.	78.5	-9999
-31.5	78.5	-9999
-31.	78.5	-9999
-30.5	78.5	-9999
-30.	78.5	-9999
-29.5	78.5	-9999
-29.	78.5	-9999
-28.5	78.5	-9999
-28.	78.5	-9999
-27.5	78.5	-9999
-27.	78.5	-9999
-26.5	78.5	-9999
-26.	78.5	-9999
-25.5	78.5	-9999
-25.	78.5	-9999
-24.5	78.5	-9999
-24.	78.5	0.7982658
-23.5	78.5	1.234209
-23.	78.5	2.462341
-22.5	78.5	-9999
-22.	78.5	-9999
-19.5	78.5	0.
13.	78.5	-9999
13.5	78.5	-9999
14.	78.5	-9999
15.	78.5	0.19245011116328992
15.5	78.5	-9999
16.	78.5	-9999
16.5	78.5	0.34482205102318214
17.	78.5	-9999
17.5	78.5	-9999
18.	78.5	-9999
18.5	78.5	-9999
20.5	78.5	4.4757824230769225
21.	78.5	4.531658333333334
21.5	78.5	5.4231266666666675
22.	78.5	10.901474487179486
22.5	78.5	7.905801666666666
99.5	78.5	1.8794871794871792
100.	78.5	3.527135492307692
100.5	78.5	-9999
101.	78.5	-9999
101.5	78.5	-9999
102.	78.5	-9999
102.5	78.5	-9999
103.	78.5	-9999
103.5	78.5	-9999
104.	78.5	-9999
-114.5	78.	0.
-113.	78.	14.666628
-112.5	78.	12.122423999999999
-112.	78.	53.86741
-111.5	78.	-9999
-111.	78.	-9999
-110.5	78.	-9999
-105.5	78.	1.3616316666666668
-102.	78.	0.
-100.	78.	-9999
-96.5	78.	-9999
-95.5	78.	-9999
-95.	78.	6.5018883333333335
-94.5	78.	0.
-94.	78.	1.0184585
-88.	78.	19.145687705946806
-87.5	78.	20.34684
-87.	78.	12.592513333333335
-86.5	78.	0.
-85.5	78.	4.20939
-85.	78.	-9999
-84.5	78.	90.48853
-84.	78.	101.1195
-83.5	78.	83.68732
-83.	78.	95.62153
-82.5	78.	83.8563
-82.	78.	64.83845
-81.5	78.	-9999
-81.	78.	-9999
-80.5	78.	-9999
-80.	78.	-9999
-79.5	78.	-9999
-79.	78.	-9999
-78.5	78.	-9999
-71.5	78.	-9999
-71.	78.	-9999
-70.5	78.	-9999
-70.	78.	-9999
-69.5	78.	-9999
-69.	78.	-9999
-68.5	78.	-9999
-68.	78.	-9999
-67.5	78.	-9999
-67.	78.	-9999
-66.5	78.	7.944225
-66.	78.	4.903803
-65.5	78.	0.5143524
-65.	78.	-9999
-64.5	78.	-9999
-64.	78.	-9999
-63.5	78.	-9999
-63.	78.	-9999
-62.5	78.	-9999
-62.	78.	-9999
-61.5	78.	-9999
-61.	78.	-9999
-60.5	78.	-9999
-60.	78.	-9999
-59.5	78.	-9999
-59.	78.	-9999
-58.5	78.	-9999
-58.	78.	-9999
-57.5	78.	-9999
-57.	78.	-9999
-56.5	78.	-9999
-56.	78.	-9999
-55.5	78.	-9999
-55.	78.	-9999
-54.5	78.	-9999
-54.	78.	-9999
-53.5	78.	-9999
-53.	78.	-9999
-52.5	78.	-9999
-52.	78.	-9999
-51.5	78.	-9999
-51.	78.	-9999
-50.5	78.	-9999
-50.	78.	-9999
-49.5	78.	-9999
-49.	78.	-9999
-48.5	78.	-9999
-48.	78.	-9999
-47.5	78.	-9999
-47.	78.	-9999
-46.5	78.	-9999
-46.	78.	-9999
-45.5	78.	-9999
-45.	78.	-9999
-44.5	78.	-9999
-44.	78.	-9999
-43.5	78.	-9999
-43.	78.	-9999
-42.5	78.	-9999
-42.	78.	-9999
-41.5	78.	-9999
-41.	78.	-9999
-40.5	78.	-9999
-40.	78.	-9999
-39.5	78.	-9999
-39.	78.	-9999
-38.5	78.	-9999
-38.	78.	-9999
-37.5	78.	-9999
-37.	78.	-9999
-36.5	78.	-9999
-36.	78.	-9999
-35.5	78.	-9999
-35.	78.	-9999
-34.5	78.	-9999
-34.	78.	-9999
-33.5	78.	-9999
-33.	78.	-9999
-32.5	78.	-9999
-32.	78.	-9999
-31.5	78.	-9999
-31.	78.	-9999
-30.5	78.	-9999
-30.	78.	-9999
-29.5	78.	-9999
-29.	78.	-9999
-28.5	78.	-9999
-28.	78.	-9999
-27.5	78.	-9999
-27.	78.	-9999
-26.5	78.	-9999
-26.	78.	-9999
-25.5	78.	-9999
-25.	78.	-9999
-24.5	78.	-9999
-24.	78.	0.010443265
-23.5	78.	0.58808
-23.	78.	-9999
-22.5	78.	-9999
-22.	78.	-9999
-21.5	78.	0.
-21.	78.	0.
-20.5	78.	0.10295858333333334
-20.	78.	0.05401123333333333
-19.5	78.	0.00020686053333333334
-18.	78.	0.
13.5	78.	0.7375143333333334
14.	78.	-9999
14.5	78.	-9999
15.	78.	-9999
15.5	78.	-9999
16.	78.	-9999
16.5	78.	-9999
17.	78.	-9999
17.5	78.	-9999
18.	78.	-9999
21.	78.	7.810575
21.5	78.	-9999
22.	78.	-9999
22.5	78.	-9999
23.	78.	4.574862051282051
23.5	78.	2.671016512820513
104.	78.	0.
-119.	77.5	0.
-118.5	77.5	0.
-118.	77.5	3.291305
-117.5	77.5	3.399138333333333
-117.	77.5	3.499976666666667
-116.5	77.5	-9999
-106.5	77.5	0.
-105.5	77.5	-9999
-105.	77.5	2.119855
-96.	77.5	-9999
-95.5	77.5	-9999
-91.	77.5	41.55046
-90.5	77.5	-9999
-88.	77.5	0.
-87.5	77.5	-9999
-87.	77.5	61.24821
-86.5	77.5	68.51505
-86.	77.5	67.55155
-85.5	77.5	10.160228333333334
-85.	77.5	10.085593243797035
-84.5	77.5	14.962868243797034
-84.	77.5	14.501972
-83.5	77.5	11.60526
-83.	77.5	66.63542
-82.5	77.5	-9999
-82.	77.5	-9999
-81.5	77.5	0.7663542546724018
-81.	77.5	-9999
-80.5	77.5	-9999
-80.	77.5	-9999
-79.5	77.5	-9999
-71.	77.5	0.6135303333333334
-70.5	77.5	4.375133333333333
-70.	77.5	2.1972766666666668
-69.5	77.5	-9999
-69.	77.5	-9999
-68.5	77.5	4.423003333333333
-68.	77.5	0.
-67.5	77.5	0.
-67.	77.5	0.
-66.5	77.5	0.
-66.	77.5	-9999
-65.5	77.5	-9999
-65.	77.5	0.8270567
-64.5	77.5	-9999
-64.	77.5	-9999
-63.5	77.5	-9999
-63.	77.5	-9999
-62.5	77.5	-9999
-62.	77.5	-9999
-61.5	77.5	-9999
-61.	77.5	-9999
-60.5	77.5	-9999
-60.	77.5	-9999
-59.5	77.5	-9999
-59.	77.5	-9999
-58.5	77.5	-9999
-58.	77.5	-9999
-57.5	77.5	-9999
-57.	77.5	-9999
-56.5	77.5	-9999
-56.	77.5	-9999
-55.5	77.5	-9999
-55.	77.5	-9999
-54.5	77.5	-9999
-54.	77.5	-9999
-53.5	77.5	-9999
-53.	77.5	-9999
-52.5	77.5	-9999
-52.	77.5	-9999
-51.5	77.5	-9999
-51.	77.5	-9999
-50.5	77.5	-9999
-50.	77.5	-9999
-49.5	77.5	-9999
-49.	77.5	-9999
-48.5	77.5	-9999
-48.	77.5	-9999
-47.5	77.5	-9999
-47.	77.5	-9999
-46.5	77.5	-9999
-46.	77.5	-9999
-45.5	77.5	-9999
-45.	77.5	-9999
-44.5	77.5	-9999
-44.	77.5	-9999
-43.5	77.5	-9999
-43.	77.5	-9999
-42.5	77.5	-9999
-42.	77.5	-9999
-41.5	77.5	-9999
-41.	77.5	-9999
-40.5	77.5	-9999
-40.	77.5	-9999
-39.5	77.5	-9999
-39.	77.5	-9999
-38.5	77.5	-9999
-38.	77.5	-9999
-37.5	77.5	-9999
-37.	77.5	-9999
-36.5	77.5	-9999
-36.	77.5	-9999
-35.5	77.5	-9999
-35.	77.5	-9999
-34.5	77.5	-9999
-34.	77.5	-9999
-33.5	77.5	-9999
-33.	77.5	-9999
-32.5	77.5	-9999
-32.	77.5	-9999
-31.5	77.5	-9999
-31.	77.5	-9999
-30.5	77.5	-9999
-30.	77.5	-9999
-29.5	77.5	-9999
-29.	77.5	-9999
-28.5	77.5	-9999
-28.	77.5	-9999
-27.5	77.5	-9999
-27.	77.5	-9999
-26.5	77.5	-9999
-26.	77.5	-9999
-25.5	77.5	0.041822258
-25.	77.5	0.2126699
-24.5	77.5	1.483529
-24.	77.5	4.393203
-23.5	77.5	-9999
-23.	77.5	-9999
-22.5	77.5	-9999
-22.	77.5	-9999
-21.5	77.5	-9999
-21.	77.5	-9999
-20.5	77.5	0.
-20.	77.5	0.
-19.5	77.5	6.50557
-19.	77.5	2.1922366666666666
-18.5	77.5	0.020863733333333332
14.	77.5	-9999
14.5	77.5	0.5807468846153846
15.	77.5	-9999
15.5	77.5	-9999
16.	77.5	-9999
16.5	77.5	-9999
17.	77.5	-9999
101.5	77.5	3.1326983333333334
102.	77.5	12.835711923076923
102.5	77.5	16.147687948717948
103.	77.5	90.35746
103.5	77.5	91.24687
104.	77.5	88.74816
104.5	77.5	-9999
105.	77.5	-9999
105.5	77.5	-9999
-121.	77.	0.
-120.5	77.	0.
-120.	77.	2.685714285714286
-119.5	77.	-9999
-119.	77.	-9999
-118.5	77.	-9999
-118.	77.	-9999
-117.5	77.	-9999
-117.	77.	-9999
-116.5	77.	0.7544853333333333
-115.	77.	0.
-114.5	77.	0.
-109.5	77.	7.587041666666667
-109.	77.	1.0678455
-101.	77.	3.8634166666666663
-100.	77.	0.9484568759014731
-97.	77.	0.7806861666666666
-96.5	77.	2.5265733333333333
-96.	77.	0.
-95.5	77.	0.
-95.	77.	0.
-94.5	77.	9.327698333333332
-94.	77.	0.
-92.	77.	0.7241264958130686
-90.5	77.	4.21471081915069
-90.	77.	1.3396229999999998
-89.5	77.	5.063226666666666
-89.	77.	0.
-88.5	77.	0.
-88.	77.	-9999
-87.5	77.	-9999
-87.	77.	-9999
-86.5	77.	-9999
-86.	77.	-9999
-85.5	77.	-9999
-85.	77.	-9999
-84.5	77.	-9999
-84.	77.	-9999
-83.5	77.	-9999
-83.	77.	-9999
-82.5	77.	-9999
-82.	77.	-9999
-81.5	77.	-9999
-81.	77.	-9999
-80.5	77.	0.
-80.	77.	-9999
-79.5	77.	-9999
-79.	77.	0.
-78.5	77.	0.
-70.5	77.	-9999
-70.	77.	-9999
[truncated: 60,483 more rows]
