# Supplementary material for: Normative productivity of the global vegetation
Source: Carbon Balance Manag. 2008 Dec 24;3:8. doi: 10.1186/1750-0680-3-8 (PMC2654439; doi:10.1186/1750-0680-3-8)
Supplement: Additional file 17 — Gridded alternative NPP, version 1.13.0. The file can be viewed with a spreadsheet. It stores tabular data: 3 columns separated by tabs and 62483 rows. Each row corresponds to a cell of the geographic grid of half-degree resolution. First two columns contain longitude and latitude for the north-west corner a cell in decimal degrees. West longitudes and south latitudes are negative. The third column contains NPP estimate in gC m-2 y-1 formed from the alternative ensemble of estimates underlying Alternative NPP 1.12.0. and outputs of VEGAS. Missing values are denoted by -9999. [file 1750-0680-3-8-S17.txt]

-44.	83.5	0.497989789820452
-43.5	83.5	1.4509690755347378
-43.	83.5	1.6817171843118408
-39.5	83.5	0.18834214285714285
-39.	83.5	0.30107557142857144
-38.5	83.5	0.49348028571428576
-38.	83.5	0.7946147142857143
-37.5	83.5	1.5406514285714288
-37.	83.5	1.8618885714285713
-36.5	83.5	16.47874
-36.	83.5	22.45321
-35.5	83.5	18.17728
-35.	83.5	8.991266
-34.5	83.5	9.757166
-34.	83.5	1.6205942857142859
-33.5	83.5	11.70886
-33.	83.5	17.00866
-32.5	83.5	21.17911
-32.	83.5	22.2026
-31.5	83.5	23.7575
-31.	83.5	25.87999
-30.5	83.5	30.71174
-30.	83.5	35.62661
-29.5	83.5	5.311024285714285
-29.	83.5	30.24541
-28.5	83.5	3.362004285714286
-28.	83.5	2.592084285714286
-27.5	83.5	1.9970628571428573
-82.5	83.	0.0015220351428571427
-82.	83.	0.218283
-81.5	83.	0.6244428571428572
-81.	83.	0.7140328571428572
-80.5	83.	0.
-80.	83.	0.
-79.5	83.	2.4389357142857144
-79.	83.	0.
-78.5	83.	2.944515714285714
-78.	83.	1.8117542857142859
-77.5	83.	0.9384684285714285
-77.	83.	-9999
-76.5	83.	-9999
-76.	83.	26.68033
-75.5	83.	25.77123
-75.	83.	25.68402
-74.5	83.	-9999
-74.	83.	0.
-73.5	83.	0.
-73.	83.	-9999
-72.5	83.	9.845919
-72.	83.	4.239186
-71.5	83.	0.439494
-71.	83.	4.278192
-70.5	83.	-9999
-70.	83.	-9999
-69.5	83.	-9999
-69.	83.	3.801147142857143
-68.5	83.	-9999
-68.	83.	4.161654239377985
-67.5	83.	5.539354239377985
-67.	83.	1.664128426259102
-66.5	83.	2.589594140544816
-66.	83.	3.358085781399445
-65.5	83.	0.06371341163268578
-65.	83.	0.
-64.5	83.	0.
-64.	83.	0.
-48.	83.	0.
-47.5	83.	0.16663
-47.	83.	0.7084847142857144
-46.5	83.	4.06543
-46.	83.	-9999
-45.5	83.	-9999
-45.	83.	0.6307985714285714
-44.5	83.	7.582246
-44.	83.	13.98849
-43.5	83.	16.0477
-43.	83.	15.65526
-42.5	83.	10.26957
-42.	83.	6.786777
-41.5	83.	0.5618067
-41.	83.	3.757578
-40.5	83.	0.12144838571428572
-40.	83.	0.04593457142857143
-39.5	83.	0.30807614285714285
-39.	83.	2.709515
-38.5	83.	2.324158
-38.	83.	1.47299
-37.5	83.	3.389141
-37.	83.	7.125484
-36.5	83.	13.98223
-36.	83.	24.36395
-35.5	83.	20.15101
-35.	83.	17.48261
-34.5	83.	18.30183
-34.	83.	22.76981
-33.5	83.	22.93846
-33.	83.	2.9243942857142855
-32.5	83.	2.6935957142857143
-32.	83.	2.7476100000000003
-31.5	83.	18.06737
-31.	83.	22.41202
-30.5	83.	25.27227
-30.	83.	25.90464
-29.5	83.	25.63217
-29.	83.	22.91799
-28.5	83.	24.04786
-28.	83.	29.00494
-27.5	83.	31.04987
-27.	83.	23.203187964807544
-26.5	83.	24.269577964807542
-26.	83.	28.502334371187324
-25.5	83.	29.749259371187325
-25.	83.	36.15340364122674
-24.5	83.	9.40009961177907
-24.	83.	11.083989046421339
-23.5	83.	9.149986189278481
-23.	83.	10.143912662875142
-87.	82.5	1.781297142857143
-86.5	82.5	1.9982114285714285
-86.	82.5	6.843108376779128
-85.5	82.5	7.700495751524967
-85.	82.5	8.874512432460346
-84.5	82.5	8.314699575317489
-84.	82.5	8.633562541967153
-83.5	82.5	8.965584684824297
-83.	82.5	0.
-82.5	82.5	0.
-82.	82.5	-9999
-81.5	82.5	-9999
-81.	82.5	2.627544285714286
-80.5	82.5	-9999
-80.	82.5	-9999
-79.5	82.5	1.594819
-79.	82.5	-9999
-78.5	82.5	-9999
-78.	82.5	-9999
-77.5	82.5	-9999
-77.	82.5	-9999
-76.5	82.5	0.2503074
-76.	82.5	0.290045
-75.5	82.5	0.7115065
-75.	82.5	0.00045693878
-74.5	82.5	-9999
-74.	82.5	0.082664944
-73.5	82.5	0.5004707
-73.	82.5	0.5654616
-72.5	82.5	0.037689917
-72.	82.5	0.6833132
-71.5	82.5	11.59364
-71.	82.5	19.46327
-70.5	82.5	7.610798
-70.	82.5	34.31125
-69.5	82.5	47.31687
-69.	82.5	59.40503
-68.5	82.5	81.63265
-68.	82.5	37.34476983782295
-67.5	82.5	31.66908483782295
-67.	82.5	28.868079491906858
-66.5	82.5	30.84273949190686
-66.	82.5	26.089445234898058
-65.5	82.5	22.732230234898058
-65.	82.5	35.07971
-64.5	82.5	31.58541
-64.	82.5	-9999
-63.5	82.5	-9999
-63.	82.5	4.8391678419041755
-62.5	82.5	4.8391678419041755
-62.	82.5	5.555378960918482
-57.5	82.5	2.847397521470422
-57.	82.5	2.7120871660747885
-56.5	82.5	0.
-56.	82.5	4.9054050871948505
-55.5	82.5	0.
-55.	82.5	0.
-54.	82.5	0.6543035189073029
-53.5	82.5	1.0633493019205453
-51.5	82.5	0.23095781532465207
-51.	82.5	-9999
-50.5	82.5	0.2054956655302457
-50.	82.5	3.5430000687799064
-49.5	82.5	5.464391497351335
-49.	82.5	5.150892526261186
-48.5	82.5	4.241813954832614
-48.	82.5	3.1197971428571427
-47.5	82.5	-9999
-47.	82.5	-9999
-46.5	82.5	-9999
-46.	82.5	-9999
-45.5	82.5	0.09465005714285714
-45.	82.5	0.40276900000000004
-44.5	82.5	2.329977
-44.	82.5	1.119964
-43.5	82.5	3.353681
-43.	82.5	1.471563
-42.5	82.5	2.336588
-42.	82.5	0.5769454285714285
-41.5	82.5	2.843921
-41.	82.5	0.4867304
-40.5	82.5	0.010726787142857143
-40.	82.5	0.42135757142857144
-39.5	82.5	6.528431
-39.	82.5	12.00187
-38.5	82.5	19.98989
-38.	82.5	23.4598
-37.5	82.5	22.38688
-37.	82.5	26.55606
-36.5	82.5	28.21161
-36.	82.5	23.26416
-35.5	82.5	24.47659
-35.	82.5	26.17069
-34.5	82.5	23.38341
-34.	82.5	26.1744
-33.5	82.5	20.61137
-33.	82.5	13.8174
-32.5	82.5	13.59818
-32.	82.5	11.30068
-31.5	82.5	15.13603
-31.	82.5	14.07751
-30.5	82.5	10.09544
-30.	82.5	15.17195
-29.5	82.5	25.79186
-29.	82.5	18.25458
-28.5	82.5	12.44889
-28.	82.5	-9999
-27.5	82.5	-9999
-27.	82.5	-9999
-26.5	82.5	-9999
-26.	82.5	-9999
-25.5	82.5	-9999
-25.	82.5	30.312137282453477
-24.5	82.5	30.312137282453477
-24.	82.5	50.90220332494937
-23.5	82.5	50.90220332494937
-91.5	82.	0.0001289096214285714
-91.	82.	1.869768776077226
-90.5	82.	2.8187112046486544
-90.	82.	3.8391090100145147
-89.5	82.	1.3770621783502672
-89.	82.	5.029495616689455
-88.5	82.	22.18885
-88.	82.	22.15606
-87.5	82.	25.85337
-87.	82.	5.192089840478004
-86.5	82.	42.59359
-86.	82.	6.288572857142857
-85.5	82.	5.210658571428572
-85.	82.	3.1668114285714286
-84.5	82.	12.4044
-84.	82.	9.475943
-83.5	82.	6.879904
-83.	82.	11.66372
-82.5	82.	14.52911
-82.	82.	4.424023
-81.5	82.	2.490609
-81.	82.	1.915708
-80.5	82.	0.08206164285714286
-80.	82.	0.10910325714285715
-79.5	82.	-9999
-79.	82.	0.2711818
-78.5	82.	3.028199
-78.	82.	7.707101
-77.5	82.	10.02747
-77.	82.	18.66658
-76.5	82.	12.20224
-76.	82.	6.482554
-75.5	82.	12.00726
-75.	82.	10.05368
-74.5	82.	15.97669
-74.	82.	19.55895
-73.5	82.	22.05363
-73.	82.	34.27071
-72.5	82.	31.76338
-72.	82.	26.00596
-71.5	82.	56.34073
-71.	82.	65.37708
-70.5	82.	66.92161
-70.	82.	58.34916
-69.5	82.	58.89621
-69.	82.	65.42823
-68.5	82.	71.51253
-68.	82.	67.7075
-67.5	82.	43.5674
-67.	82.	-9999
-66.5	82.	-9999
-66.	82.	-9999
-65.5	82.	-9999
-65.	82.	-9999
-64.5	82.	-9999
-61.5	82.	0.24906457142857144
-61.	82.	0.
-60.5	82.	0.
-60.	82.	2.6676714285714285
-59.5	82.	2.7045414285714284
-59.	82.	-9999
-58.5	82.	-9999
-58.	82.	-9999
-57.5	82.	28.48042
-57.	82.	29.87532
-56.5	82.	27.22754
-56.	82.	-9999
-55.5	82.	-9999
-55.	82.	-9999
-54.5	82.	-9999
-54.	82.	-9999
-53.5	82.	-9999
-53.	82.	-9999
-52.5	82.	1.7104014285714286
-52.	82.	-9999
-51.5	82.	-9999
-51.	82.	3.5708857142857147
-50.5	82.	4.1968314285714285
-50.	82.	4.326645714285714
-49.5	82.	24.81269
-49.	82.	22.86368
-48.5	82.	21.72279
-48.	82.	19.57539
-47.5	82.	29.66182
-47.	82.	38.07518
-46.5	82.	41.70818
-46.	82.	27.21308
-45.5	82.	3.357465714285714
-45.	82.	3.121054285714286
-44.5	82.	6.771935
-44.	82.	1.155986
-43.5	82.	0.029166361
-43.	82.	-9999
-42.5	82.	0.2230071
-42.	82.	0.1338043
-41.5	82.	-9999
-41.	82.	-9999
-40.5	82.	-9999
-40.	82.	-9999
-39.5	82.	-9999
-39.	82.	-9999
-38.5	82.	-9999
-38.	82.	1.536104
-37.5	82.	1.633867
-37.	82.	2.37194
-36.5	82.	6.592802
-36.	82.	14.2848
-35.5	82.	21.48713
-35.	82.	14.51547
-34.5	82.	18.66429
-34.	82.	27.73769
-33.5	82.	23.57352
-33.	82.	20.23847
-32.5	82.	17.18551
-32.	82.	15.97344
-31.5	82.	17.82459
-31.	82.	3.6624914285714287
-30.5	82.	4.831658571428571
-30.	82.	5.0079071428571424
-29.5	82.	4.526815714285714
-29.	82.	3.108472857142857
-28.5	82.	18.0014
-28.	82.	19.94897
-27.5	82.	19.75668
-27.	82.	29.553382616722956
-26.5	82.	29.553382616722956
-25.5	82.	6.600866833268478
-25.	82.	6.184969390560825
-24.5	82.	6.483793676275111
-24.	82.	10.129980391893051
-23.5	82.	37.88364637162568
-23.	82.	57.594047067686915
-21.	82.	5.779162472713347
-20.5	82.	38.15701830899343
-18.	82.	0.6855061830126311
-17.5	82.	0.5592232544412025
-17.	82.	0.5480367686147497
-16.5	82.	0.419901482900464
-16.	82.	0.
-15.5	82.	0.
-15.	82.	3.9012522191894408
-14.5	82.	3.9012522191894408
-14.	82.	5.497931748063171
-94.	81.5	7.640581344249845
-93.5	81.5	8.927219915678416
-93.	81.5	7.099869901624818
-92.5	81.5	8.543434201392701
-92.	81.5	0.
-90.	81.5	-9999
-89.5	81.5	-9999
-89.	81.5	6.208077045260884
-88.5	81.5	42.84423
-88.	81.5	51.34258
-87.5	81.5	62.81562
-87.	81.5	38.57441
-86.5	81.5	19.49659
-86.	81.5	69.16103
-85.5	81.5	92.76446
-85.	81.5	74.35123
-84.5	81.5	28.22273
-84.	81.5	11.87462
-83.5	81.5	15.78223
-83.	81.5	17.68684
-82.5	81.5	20.37739
-82.	81.5	17.65973
-81.5	81.5	16.40948
-81.	81.5	19.56041
-80.5	81.5	17.86676
-80.	81.5	21.12153
-79.5	81.5	7.612012
-79.	81.5	27.96305
-78.5	81.5	41.0328
-78.	81.5	36.03698
-77.5	81.5	51.65981
-77.	81.5	46.10479
-76.5	81.5	38.3119
-76.	81.5	35.652
-75.5	81.5	40.93439
-75.	81.5	43.54015
-74.5	81.5	40.6289
-74.	81.5	35.72046
-73.5	81.5	23.27417
-73.	81.5	30.60116
-72.5	81.5	30.44618
-72.	81.5	30.61963
-71.5	81.5	31.79767
-71.	81.5	-9999
-70.5	81.5	-9999
-70.	81.5	-9999
-69.5	81.5	-9999
-69.	81.5	-9999
-68.5	81.5	-9999
-68.	81.5	-9999
-67.5	81.5	-9999
-67.	81.5	-9999
-66.5	81.5	1.1637135714285713
-63.5	81.5	1.0003031341589497
-63.	81.5	0.41893457142857143
-62.	81.5	0.36111057142857145
-61.5	81.5	1.3378027142857143
-61.	81.5	1.7605385714285713
-60.5	81.5	10.01146
-60.	81.5	8.639117
-59.5	81.5	9.827635
-59.	81.5	9.765501
-58.5	81.5	9.224225
-58.	81.5	8.753936
-57.5	81.5	9.611928
-57.	81.5	10.15371
-56.5	81.5	9.968158
-56.	81.5	10.67924
-55.5	81.5	9.350076
-55.	81.5	-9999
-54.5	81.5	8.058322
-54.	81.5	7.718837
-53.5	81.5	4.189293
-53.	81.5	4.913514
-52.5	81.5	3.101509
-52.	81.5	4.454793
-51.5	81.5	9.326621
-51.	81.5	14.91622
-50.5	81.5	12.55692
-50.	81.5	16.97147
-49.5	81.5	21.95242
-49.	81.5	13.67587
-48.5	81.5	8.798725
-48.	81.5	9.103909
-47.5	81.5	4.355612
-47.	81.5	4.458888
-46.5	81.5	3.34815
-46.	81.5	0.6477551
-45.5	81.5	0.6293908
-45.	81.5	0.1222766
-44.5	81.5	-9999
-44.	81.5	-9999
-43.5	81.5	-9999
-43.	81.5	-9999
-42.5	81.5	-9999
-42.	81.5	-9999
-41.5	81.5	-9999
-41.	81.5	-9999
-40.5	81.5	-9999
-40.	81.5	-9999
-39.5	81.5	-9999
-39.	81.5	-9999
-38.5	81.5	-9999
-38.	81.5	-9999
-37.5	81.5	-9999
-37.	81.5	-9999
-36.5	81.5	-9999
-36.	81.5	-9999
-35.5	81.5	-9999
-35.	81.5	0.732671
-34.5	81.5	2.340727
-34.	81.5	2.998524
-33.5	81.5	3.010773
-33.	81.5	3.640342
-32.5	81.5	4.272374
-32.	81.5	4.986015
-31.5	81.5	5.994073
-31.	81.5	9.160422
-30.5	81.5	9.074619
-30.	81.5	11.22302
-29.5	81.5	16.12411
-29.	81.5	21.66551
-28.5	81.5	25.27056
-28.	81.5	29.05206
-27.5	81.5	3.7769485714285715
-27.	81.5	8.026064659531851
-26.5	81.5	8.185593230960423
-26.	81.5	27.206093916439677
-25.5	81.5	29.846423916439676
-25.	81.5	31.631247866962887
-24.5	81.5	25.171787866962887
-24.	81.5	43.99522274325136
-23.5	81.5	43.99522274325136
-23.	81.5	57.594047067686915
-22.5	81.5	57.594047067686915
-22.	81.5	5.59036775957793
-21.5	81.5	6.588812365352512
-21.	81.5	38.15701830899343
-20.5	81.5	38.15701830899343
-20.	81.5	7.228371773449034
-19.5	81.5	38.969812414143234
-19.	81.5	3.7743249327289807
-18.5	81.5	3.200575789871838
-18.	81.5	2.9911131405442086
-17.5	81.5	2.642494640544209
-17.	81.5	2.2767731901516237
-16.5	81.5	-9999
-16.	81.5	-9999
-15.5	81.5	-9999
-15.	81.5	27.308765534326085
-14.5	81.5	-9999
-14.	81.5	38.48552223644219
56.5	81.5	-9999
57.	81.5	0.
57.5	81.5	-9999
64.	81.5	0.
64.5	81.5	0.08613281666666667
90.5	81.5	0.
95.	81.5	0.4714308571428571
95.5	81.5	0.5370658571428572
-95.	81.	18.44254
-94.5	81.	35.80801
-94.	81.	50.88255
-93.5	81.	55.4846
-93.	81.	30.97988890773512
-92.5	81.	41.53025390773512
-92.	81.	98.68116
-91.5	81.	9.879011927742125
-91.	81.	2.1460969118682747
-89.	81.	-9999
-88.5	81.	51.65523
-88.	81.	47.276539250505344
-87.5	81.	34.033164250505344
-87.	81.	44.99005366969742
-86.5	81.	11.858218333333333
-86.	81.	11.948551666666667
-85.5	81.	50.98992755556107
-85.	81.	53.92415677316025
-84.5	81.	42.55107677316025
-84.	81.	15.87057742945035
-83.5	81.	31.168463714725174
-83.	81.	45.82336
-82.5	81.	71.52606
-82.	81.	61.29721
-81.5	81.	47.31878
-81.	81.	41.67839
-80.5	81.	24.33298
-80.	81.	-9999
-79.5	81.	0.
-79.	81.	4.193055714285714
-78.5	81.	29.83227
-78.	81.	30.23423
-77.5	81.	17.95755
-77.	81.	14.49121
-76.5	81.	18.36699
-76.	81.	12.24704
-75.5	81.	9.517039
-75.	81.	7.963992
-74.5	81.	0.033689685
-74.	81.	-9999
-73.5	81.	-9999
-73.	81.	0.1341571
-72.5	81.	0.5667757
-72.	81.	0.2648469
-71.5	81.	-9999
-71.	81.	2.4449412374620114
-70.5	81.	0.3087734874620113
-70.	81.	7.931155946133629
-69.5	81.	8.329785446133629
-69.	81.	27.214936309610493
-68.5	81.	-9999
-66.	81.	1.3191494285714285
-65.5	81.	1.8360057142857145
-65.	81.	0.
-64.5	81.	-9999
-64.	81.	-9999
-63.5	81.	-9999
-63.	81.	-9999
-62.5	81.	-9999
-62.	81.	15.75455
-61.5	81.	-9999
-61.	81.	-9999
-60.5	81.	-9999
-60.	81.	-9999
-59.5	81.	-9999
-59.	81.	0.1149309
-58.5	81.	-9999
-58.	81.	-9999
-57.5	81.	-9999
-57.	81.	-9999
-56.5	81.	-9999
-56.	81.	-9999
-55.5	81.	-9999
-55.	81.	-9999
-54.5	81.	-9999
-54.	81.	-9999
-53.5	81.	-9999
-53.	81.	-9999
-52.5	81.	-9999
-52.	81.	-9999
-51.5	81.	-9999
-51.	81.	-9999
-50.5	81.	-9999
-50.	81.	-9999
-49.5	81.	-9999
-49.	81.	-9999
-48.5	81.	-9999
-48.	81.	-9999
-47.5	81.	-9999
-47.	81.	-9999
-46.5	81.	-9999
-46.	81.	-9999
-45.5	81.	-9999
-45.	81.	-9999
-44.5	81.	-9999
-44.	81.	-9999
-43.5	81.	-9999
-43.	81.	-9999
-42.5	81.	-9999
-42.	81.	-9999
-41.5	81.	-9999
-41.	81.	-9999
-40.5	81.	-9999
-40.	81.	-9999
-39.5	81.	-9999
-39.	81.	-9999
-38.5	81.	-9999
-38.	81.	-9999
-37.5	81.	-9999
-37.	81.	-9999
-36.5	81.	-9999
-36.	81.	-9999
-35.5	81.	-9999
-35.	81.	-9999
-34.5	81.	-9999
-34.	81.	-9999
-33.5	81.	-9999
-33.	81.	-9999
-32.5	81.	-9999
-32.	81.	-9999
-31.5	81.	-9999
-31.	81.	-9999
-30.5	81.	-9999
-30.	81.	-9999
-29.5	81.	-9999
-29.	81.	0.9052615
-28.5	81.	3.49366
-28.	81.	8.898081
-27.5	81.	14.15739
-27.	81.	24.12389
-26.5	81.	39.75767
-26.	81.	44.97917599815726
-25.5	81.	44.39217599815726
-25.	81.	35.925179001060314
-24.5	81.	34.582744500530154
-24.	81.	5.595131666666667
-23.5	81.	7.688506110527294
-23.	81.	21.178365102444484
-22.5	81.	17.964910102444485
-22.	81.	16.194931505971883
-21.5	81.	14.377106505971884
-21.	81.	-9999
-20.5	81.	9.690121193936328
-20.	81.	8.38031301940242
-19.5	81.	7.11313551940242
-19.	81.	8.763697019254462
-18.5	81.	-9999
-18.	81.	31.519988481886685
-17.5	81.	31.519988481886685
-17.	81.	57.32739289815072
-16.5	81.	57.32739289815072
47.	81.	18.52037541980057
48.	81.	15.707448885657257
49.	81.	13.972773497100986
49.5	81.	14.475063302211646
50.	81.	15.834859238369287
50.5	81.	15.434417652297855
55.	81.	8.427396983461222
55.5	81.	58.99177888422855
56.	81.	46.93883669751813
56.5	81.	46.93883669751813
57.	81.	5.694319703304375
57.5	81.	39.860237923130626
58.	81.	-9999
58.5	81.	5.4230353855278475
59.5	81.	0.
60.	81.	3.8301131362719127
60.5	81.	3.8301131362719127
61.	81.	4.167016480745848
61.5	81.	4.167016480745848
63.	81.	-9999
63.5	81.	-9999
64.	81.	-9999
64.5	81.	-9999
93.	81.	2.8717531724194747
93.5	81.	10.719220603468163
94.	81.	10.4484838412396
94.5	81.	9.5763193412396
95.	81.	10.559834652296853
95.5	81.	10.153052652296852
96.	81.	13.891695351527378
96.5	81.	13.480522851527379
97.	81.	4.5038452753228135
-96.	80.5	5.248402857142857
-95.5	80.5	44.33102
-95.	80.5	50.43175
-94.5	80.5	24.8107989366011
-94.	80.5	37.78415
-93.5	80.5	-9999
-93.	80.5	0.12052315773512126
-92.5	80.5	9.037078907735122
-92.	80.5	29.246756747097436
-91.5	80.5	43.587301747097435
-91.	80.5	62.03544073560482
-90.5	80.5	73.07854073560482
-90.	80.5	23.30538540823928
-89.5	80.5	50.45339392883748
-89.	80.5	13.403388333333334
-88.5	80.5	13.720934999999999
-88.	80.5	0.
-86.5	80.5	10.940714999999999
-86.	80.5	13.866156666666667
-85.5	80.5	12.77746
-85.	80.5	14.346895000000002
-84.5	80.5	14.363199999999999
-84.	80.5	12.221883918492907
-83.5	80.5	2.645096238241725
-83.	80.5	13.376585653663328
-82.5	80.5	13.173711367949043
-82.	80.5	12.85341454801747
-81.5	80.5	11.423633119446041
-81.	80.5	9.223404285714285
-80.5	80.5	7.7084085714285715
-80.	80.5	33.00151
-79.5	80.5	28.1353
-79.	80.5	15.4773
-78.5	80.5	2.911029
-78.	80.5	3.921499
-77.5	80.5	0.3627824
-77.	80.5	-9999
-76.5	80.5	-9999
-76.	80.5	-9999
-75.5	80.5	-9999
-75.	80.5	-9999
-74.5	80.5	-9999
-74.	80.5	-9999
-73.5	80.5	1.769946
-73.	80.5	7.766827
-72.5	80.5	-9999
-72.	80.5	-9999
-71.5	80.5	-9999
-71.	80.5	-9999
-70.5	80.5	0.42074978213200326
-67.5	80.5	6.840736401614156
-67.	80.5	7.460027973042727
-66.5	80.5	42.047135811299086
-66.	80.5	-9999
-65.5	80.5	-9999
-65.	80.5	-9999
-64.5	80.5	-9999
-64.	80.5	-9999
-63.5	80.5	31.69346
-63.	80.5	36.42059
-62.5	80.5	36.06898
-62.	80.5	34.09014
-61.5	80.5	-9999
-61.	80.5	-9999
-60.5	80.5	-9999
-60.	80.5	-9999
-59.5	80.5	-9999
-59.	80.5	-9999
-58.5	80.5	-9999
-58.	80.5	-9999
-57.5	80.5	-9999
-57.	80.5	-9999
-56.5	80.5	-9999
-56.	80.5	-9999
-55.5	80.5	-9999
-55.	80.5	-9999
-54.5	80.5	-9999
-54.	80.5	-9999
-53.5	80.5	-9999
-53.	80.5	-9999
-52.5	80.5	-9999
-52.	80.5	-9999
-51.5	80.5	-9999
-51.	80.5	-9999
-50.5	80.5	-9999
-50.	80.5	-9999
-49.5	80.5	-9999
-49.	80.5	-9999
-48.5	80.5	-9999
-48.	80.5	-9999
-47.5	80.5	-9999
-47.	80.5	-9999
-46.5	80.5	-9999
-46.	80.5	-9999
-45.5	80.5	-9999
-45.	80.5	-9999
-44.5	80.5	-9999
-44.	80.5	-9999
-43.5	80.5	-9999
-43.	80.5	-9999
-42.5	80.5	-9999
-42.	80.5	-9999
-41.5	80.5	-9999
-41.	80.5	-9999
-40.5	80.5	-9999
-40.	80.5	-9999
-39.5	80.5	-9999
-39.	80.5	-9999
-38.5	80.5	-9999
-38.	80.5	-9999
-37.5	80.5	-9999
-37.	80.5	-9999
-36.5	80.5	-9999
-36.	80.5	-9999
-35.5	80.5	-9999
-35.	80.5	-9999
-34.5	80.5	-9999
-34.	80.5	-9999
-33.5	80.5	-9999
-33.	80.5	-9999
-32.5	80.5	-9999
-32.	80.5	-9999
-31.5	80.5	-9999
-31.	80.5	-9999
-30.5	80.5	-9999
-30.	80.5	-9999
-29.5	80.5	-9999
-29.	80.5	-9999
-28.5	80.5	-9999
-28.	80.5	-9999
-27.5	80.5	0.4760792
-27.	80.5	2.305405
-26.5	80.5	11.52847
-26.	80.5	30.66189099815726
-25.5	80.5	40.11140599815727
-25.	80.5	46.41526450053016
-24.5	80.5	47.35310950053015
-24.	80.5	35.07013138684553
-23.5	80.5	31.011516386845532
-23.	80.5	24.184730102444483
-22.5	80.5	20.913360102444486
-22.	80.5	22.005796505971883
-21.5	80.5	24.541021505971884
-21.	80.5	13.861081193936327
-20.5	80.5	-9999
-20.	80.5	-9999
-19.5	80.5	-9999
-19.	80.5	-9999
-18.5	80.5	-9999
-18.	80.5	31.519988481886685
-17.5	80.5	31.519988481886685
18.	80.5	24.956583467179673
18.5	80.5	24.956330933679673
19.	80.5	23.65275687022534
19.5	80.5	23.65275687022534
20.	80.5	24.805702027118343
20.5	80.5	24.82137775011834
21.	80.5	24.115960003222035
21.5	80.5	24.757704364760496
22.5	80.5	24.343792733740013
23.	80.5	26.84246537507732
23.5	80.5	26.84131638704489
24.	80.5	25.588665072739655
24.5	80.5	25.588665072739655
25.	80.5	0.
25.5	80.5	0.
47.	80.5	18.565430364855512
47.5	80.5	18.552243551668703
48.	80.5	97.12137296883157
48.5	80.5	97.12137296883157
49.5	80.5	97.8094144797069
50.	80.5	15.329703759302252
53.	80.5	10.826065453626523
56.	80.5	6.705548099645447
56.5	80.5	6.705548099645447
57.5	80.5	5.694319703304375
59.5	80.5	-9999
92.	80.5	5.48621269287745
92.5	80.5	-9999
93.	80.5	10.551367603468162
93.5	80.5	10.370680103468162
94.	80.5	8.039606341239601
94.5	80.5	7.5745201412396
95.	80.5	8.865014052296852
95.5	80.5	10.628026152296853
96.	80.5	14.312491351527378
96.5	80.5	12.732841351527378
97.	80.5	29.136317234952003
-99.5	80.	67.99960774369538
-99.	80.	9.714229677670769
-96.5	80.	32.68641
-96.	80.	45.64904
-95.5	80.	60.3516
-95.	80.	55.84238
-94.5	80.	9.0177608632832
-94.	80.	32.33682
-93.5	80.	17.85718
-93.	80.	16.6452
-92.5	80.	14.01509
-92.	80.	-9999
-91.5	80.	-9999
-91.	80.	13.73113
-90.5	80.	31.15692
-90.	80.	33.66479768582634
-89.5	80.	43.15883768582634
-89.	80.	119.8688
-88.5	80.	136.8289
-88.	80.	79.58505771945147
-87.5	80.	44.271822719451464
-87.	80.	8.983881790967038
-86.5	80.	15.554795820828888
-86.	80.	69.18642258540004
-85.5	80.	69.36213758540003
-85.	80.	114.6939
-84.5	80.	152.9442
-84.	80.	164.8806
-83.5	80.	147.273
-83.	80.	123.8858
-82.5	80.	12.443482187105158
-82.	80.	59.49042
-81.5	80.	54.9235
-81.	80.	50.88584
-80.5	80.	33.3934
-80.	80.	18.04899
-79.5	80.	8.923239
-79.	80.	3.605698
-78.5	80.	0.3680018
-78.	80.	0.8106104
-77.5	80.	1.653446
-77.	80.	2.690258
-76.5	80.	0.9546961
-76.	80.	-9999
-75.5	80.	-9999
-75.	80.	-9999
-74.5	80.	-9999
-74.	80.	-9999
-73.5	80.	-9999
-73.	80.	38.72438705802779
-72.5	80.	38.72438705802779
-72.	80.	58.53169143520063
-65.	80.	-9999
-64.5	80.	-9999
-64.	80.	-9999
-63.5	80.	-9999
-63.	80.	-9999
-62.5	80.	-9999
-62.	80.	-9999
-61.5	80.	7.886197
-61.	80.	3.634551
-60.5	80.	0.060967542
-60.	80.	-9999
-59.5	80.	-9999
-59.	80.	-9999
-58.5	80.	-9999
-58.	80.	-9999
-57.5	80.	-9999
-57.	80.	-9999
-56.5	80.	-9999
-56.	80.	-9999
-55.5	80.	-9999
-55.	80.	-9999
-54.5	80.	-9999
-54.	80.	-9999
-53.5	80.	-9999
-53.	80.	-9999
-52.5	80.	-9999
-52.	80.	-9999
-51.5	80.	-9999
-51.	80.	-9999
-50.5	80.	-9999
-50.	80.	-9999
-49.5	80.	-9999
-49.	80.	-9999
-48.5	80.	-9999
-48.	80.	-9999
-47.5	80.	-9999
-47.	80.	-9999
-46.5	80.	-9999
-46.	80.	-9999
-45.5	80.	-9999
-45.	80.	-9999
-44.5	80.	-9999
-44.	80.	-9999
-43.5	80.	-9999
-43.	80.	-9999
-42.5	80.	-9999
-42.	80.	-9999
-41.5	80.	-9999
-41.	80.	-9999
-40.5	80.	-9999
-40.	80.	-9999
-39.5	80.	-9999
-39.	80.	-9999
-38.5	80.	-9999
-38.	80.	-9999
-37.5	80.	-9999
-37.	80.	-9999
-36.5	80.	-9999
-36.	80.	-9999
-35.5	80.	-9999
-35.	80.	-9999
-34.5	80.	-9999
-34.	80.	-9999
-33.5	80.	-9999
-33.	80.	-9999
-32.5	80.	-9999
-32.	80.	-9999
-31.5	80.	-9999
-31.	80.	-9999
-30.5	80.	-9999
-30.	80.	-9999
-29.5	80.	-9999
-29.	80.	-9999
-28.5	80.	-9999
-28.	80.	-9999
-27.5	80.	-9999
-27.	80.	-9999
-26.5	80.	-9999
-26.	80.	-9999
-25.5	80.	-9999
-25.	80.	1.765538
-24.5	80.	11.65639
-24.	80.	-9999
-23.5	80.	-9999
-23.	80.	-9999
-22.5	80.	-9999
-22.	80.	-9999
-21.5	80.	-9999
-21.	80.	-9999
-20.5	80.	2.4867514285714285
-20.	80.	-9999
-19.5	80.	-9999
-19.	80.	-9999
-18.5	80.	-9999
11.	80.	0.0016671078571428573
11.5	80.	0.007556217
12.	80.	0.09866441428571428
12.5	80.	1.335722857142857
13.	80.	2.603267142857143
13.5	80.	1.4069512857142856
14.	80.	2.7024214285714288
14.5	80.	2.96489
16.	80.	-9999
16.5	80.	-9999
17.	80.	0.14735
17.5	80.	0.19674957142857144
18.	80.	0.07511361428571428
18.5	80.	0.025469271428571427
19.	80.	-9999
19.5	80.	-9999
20.	80.	97.45246737002162
20.5	80.	-9999
21.	80.	127.20104505642666
21.5	80.	127.20104505642666
22.	80.	164.04289312195033
22.5	80.	164.04289312195033
23.	80.	131.82510506449034
23.5	80.	131.82510506449034
24.	80.	94.04466363921529
24.5	80.	94.04466363921529
25.	80.	157.0963997975923
25.5	80.	157.0963997975923
26.	80.	218.6175189446658
26.5	80.	218.6175189446658
91.5	80.	89.8937669582665
92.	80.	65.96846353713772
92.5	80.	65.96846353713772
93.	80.	46.12027221955941
94.	80.	6.351615154940791
94.5	80.	8.396949726369362
95.	80.	28.78006721924762
95.5	80.	33.05623221924762
96.	80.	38.64466185941898
96.5	80.	32.09095185941898
97.	80.	23.99863931501969
97.5	80.	22.40474781501969
98.	80.	7.091745084506337
98.5	80.	5.547429370220622
99.	80.	24.125310164878297
99.5	80.	7.111641761393799
-105.5	79.5	6.829667677446636
-105.	79.5	7.541866621728799
-104.5	79.5	8.535526336014513
-104.	79.5	9.463855994582389
-103.5	79.5	9.084007423153817
-94.5	79.5	-9999
-94.	79.5	-9999
-93.5	79.5	35.5051
-93.	79.5	66.07648
-92.5	79.5	70.42036
-92.	79.5	80.10033
-91.5	79.5	80.4706
-91.	79.5	71.94693
-90.5	79.5	64.03275
-90.	79.5	24.34549268582634
-89.5	79.5	16.959477685826343
-89.	79.5	28.887796111691685
-88.5	79.5	53.75634
-88.	79.5	57.505577719451466
-87.5	79.5	63.62750271945147
-87.	79.5	65.69557537290112
-86.5	79.5	67.51944537290112
-86.	79.5	11.516131666666666
-85.5	79.5	3.0842533333333333
-85.	79.5	4.852551666666667
-84.5	79.5	100.5013
-84.	79.5	115.1542
-83.5	79.5	130.9895
-83.	79.5	114.8866
-82.5	79.5	106.725
-82.	79.5	115.7578
-81.5	79.5	102.9028
-81.	79.5	67.19302
-80.5	79.5	37.88123
-80.	79.5	24.47905
-79.5	79.5	11.80908
-79.	79.5	-9999
-78.5	79.5	21.64521
-78.	79.5	-9999
-77.5	79.5	-9999
-77.	79.5	0.6125404285714285
-76.5	79.5	0.22196257142857143
-76.	79.5	-9999
-75.5	79.5	-9999
-75.	79.5	-9999
-66.	79.5	2.139731428571429
-65.5	79.5	0.15219428571428573
-65.	79.5	0.
-64.5	79.5	-9999
-64.	79.5	-9999
-63.5	79.5	-9999
-63.	79.5	-9999
-62.5	79.5	-9999
-62.	79.5	-9999
-61.5	79.5	-9999
-61.	79.5	-9999
-60.5	79.5	-9999
-60.	79.5	-9999
-59.5	79.5	-9999
-59.	79.5	-9999
-58.5	79.5	-9999
-58.	79.5	-9999
-57.5	79.5	-9999
-57.	79.5	-9999
-56.5	79.5	-9999
-56.	79.5	-9999
-55.5	79.5	-9999
-55.	79.5	-9999
-54.5	79.5	-9999
-54.	79.5	-9999
-53.5	79.5	-9999
-53.	79.5	-9999
-52.5	79.5	-9999
-52.	79.5	-9999
-51.5	79.5	-9999
-51.	79.5	-9999
-50.5	79.5	-9999
-50.	79.5	-9999
-49.5	79.5	-9999
-49.	79.5	-9999
-48.5	79.5	-9999
-48.	79.5	-9999
-47.5	79.5	-9999
-47.	79.5	-9999
-46.5	79.5	-9999
-46.	79.5	-9999
-45.5	79.5	-9999
-45.	79.5	-9999
-44.5	79.5	-9999
-44.	79.5	-9999
-43.5	79.5	-9999
-43.	79.5	-9999
-42.5	79.5	-9999
-42.	79.5	-9999
-41.5	79.5	-9999
-41.	79.5	-9999
-40.5	79.5	-9999
-40.	79.5	-9999
-39.5	79.5	-9999
-39.	79.5	-9999
-38.5	79.5	-9999
-38.	79.5	-9999
-37.5	79.5	-9999
-37.	79.5	-9999
-36.5	79.5	-9999
-36.	79.5	-9999
-35.5	79.5	-9999
-35.	79.5	-9999
-34.5	79.5	-9999
-34.	79.5	-9999
-33.5	79.5	-9999
-33.	79.5	-9999
-32.5	79.5	-9999
-32.	79.5	-9999
-31.5	79.5	-9999
-31.	79.5	-9999
-30.5	79.5	-9999
-30.	79.5	-9999
-29.5	79.5	-9999
-29.	79.5	-9999
-28.5	79.5	-9999
-28.	79.5	-9999
-27.5	79.5	-9999
-27.	79.5	-9999
-26.5	79.5	-9999
-26.	79.5	-9999
-25.5	79.5	-9999
-25.	79.5	-9999
-24.5	79.5	-9999
-24.	79.5	0.1577124
-23.5	79.5	-9999
-23.	79.5	-9999
-22.5	79.5	-9999
-22.	79.5	-9999
-21.5	79.5	-9999
-21.	79.5	-9999
-20.5	79.5	-9999
-20.	79.5	-9999
11.	79.5	-9999
11.5	79.5	-9999
12.	79.5	0.283027
12.5	79.5	1.082866
13.	79.5	9.364344
13.5	79.5	2.2274599999999998
14.	79.5	-9999
14.5	79.5	26.89799
15.	79.5	-9999
15.5	79.5	4.651717142857143
16.	79.5	-9999
16.5	79.5	-9999
17.	79.5	-9999
17.5	79.5	-9999
18.	79.5	0.0013842303285714287
18.5	79.5	-9999
22.5	79.5	164.04289312195033
23.	79.5	131.82510506449034
23.5	79.5	131.82510506449034
24.	79.5	-9999
94.5	79.5	39.545378084585536
95.	79.5	20.044664219247622
95.5	79.5	21.15265621924762
96.	79.5	49.953863718837965
96.5	79.5	49.953863718837965
97.	79.5	-9999
97.5	79.5	-9999
98.	79.5	20.27771029577218
98.5	79.5	18.44736139577218
99.	79.5	23.1361900648783
99.5	79.5	45.412298329756595
101.5	79.5	18.301909217285736
102.	79.5	14.70591758339991
102.5	79.5	72.73211154533783
-111.	79.	4.634412020151922
-105.	79.	3.1626059307551513
-104.5	79.	-9999
-104.	79.	-9999
-103.5	79.	-9999
-103.	79.	-9999
-102.5	79.	6.944740121063767
-102.	79.	47.53268
-101.5	79.	9.66753
-101.	79.	8.653603156656297
-100.5	79.	0.7241977879875584
-98.	79.	0.
-97.5	79.	0.
-97.	79.	0.014117385211743808
-94.	79.	-9999
-93.5	79.	53.51419
-93.	79.	59.43164
-92.5	79.	54.02505
-92.	79.	25.38305970465409
-91.5	79.	16.81390970465409
-91.	79.	11.953299920471594
-90.5	79.	28.43005
-90.	79.	39.16598
-89.5	79.	52.94593
-89.	79.	58.39593218959898
-88.5	79.	47.046972189598975
-88.	79.	10.672021707186657
-87.5	79.	46.0747909751533
-87.	79.	55.650474082305955
-86.5	79.	20.20349802743532
-86.	79.	21.097284607931947
-85.5	79.	16.916996
-85.	79.	19.348481125785856
-84.5	79.	56.857843377357575
-84.	79.	51.224904347695706
-83.5	79.	95.06738
-83.	79.	112.4231
-82.5	79.	135.3702
-82.	79.	18.083242459642836
-81.5	79.	68.08369
-81.	79.	25.74243
-80.5	79.	0.352777
-80.	79.	2.116662
-79.5	79.	-9999
-79.	79.	9.452383
-78.5	79.	13.22865
-78.	79.	1.458791
-77.5	79.	0.22076914285714286
-77.	79.	-9999
-76.5	79.	-9999
-76.	79.	1.5654485714285715
-75.5	79.	0.20652728571428572
-71.	79.	0.
-70.5	79.	9.52266
-70.	79.	10.433982
-69.5	79.	12.73583
-69.	79.	16.880568
-68.5	79.	101.2632
-68.	79.	93.14745
-67.5	79.	64.12534
-67.	79.	39.75195
-66.5	79.	-9999
-66.	79.	9.772707
-65.5	79.	-9999
-65.	79.	-9999
-64.5	79.	-9999
-64.	79.	-9999
-63.5	79.	-9999
-63.	79.	-9999
-62.5	79.	-9999
-62.	79.	-9999
-61.5	79.	-9999
-61.	79.	-9999
-60.5	79.	-9999
-60.	79.	-9999
-59.5	79.	-9999
-59.	79.	-9999
-58.5	79.	-9999
-58.	79.	-9999
-57.5	79.	-9999
-57.	79.	-9999
-56.5	79.	-9999
-56.	79.	-9999
-55.5	79.	-9999
-55.	79.	-9999
-54.5	79.	-9999
-54.	79.	-9999
-53.5	79.	-9999
-53.	79.	-9999
-52.5	79.	-9999
-52.	79.	-9999
-51.5	79.	-9999
-51.	79.	-9999
-50.5	79.	-9999
-50.	79.	-9999
-49.5	79.	-9999
-49.	79.	-9999
-48.5	79.	-9999
-48.	79.	-9999
-47.5	79.	-9999
-47.	79.	-9999
-46.5	79.	-9999
-46.	79.	-9999
-45.5	79.	-9999
-45.	79.	-9999
-44.5	79.	-9999
-44.	79.	-9999
-43.5	79.	-9999
-43.	79.	-9999
-42.5	79.	-9999
-42.	79.	-9999
-41.5	79.	-9999
-41.	79.	-9999
-40.5	79.	-9999
-40.	79.	-9999
-39.5	79.	-9999
-39.	79.	-9999
-38.5	79.	-9999
-38.	79.	-9999
-37.5	79.	-9999
-37.	79.	-9999
-36.5	79.	-9999
-36.	79.	-9999
-35.5	79.	-9999
-35.	79.	-9999
-34.5	79.	-9999
-34.	79.	-9999
-33.5	79.	-9999
-33.	79.	-9999
-32.5	79.	-9999
-32.	79.	-9999
-31.5	79.	-9999
-31.	79.	-9999
-30.5	79.	-9999
-30.	79.	-9999
-29.5	79.	-9999
-29.	79.	-9999
-28.5	79.	-9999
-28.	79.	-9999
-27.5	79.	-9999
-27.	79.	-9999
-26.5	79.	-9999
-26.	79.	-9999
-25.5	79.	-9999
-25.	79.	-9999
-24.5	79.	-9999
-24.	79.	-9999
-23.5	79.	-9999
-23.	79.	-9999
-22.5	79.	0.1616146
-22.	79.	-9999
-21.5	79.	-9999
10.5	79.	0.011399633142857144
11.5	79.	0.08867710000000001
12.	79.	11.120799998971828
12.5	79.	77.70299009280279
13.	79.	40.22187918891509
13.5	79.	42.357793995015086
14.	79.	140.33109655283624
14.5	79.	140.33109655283624
15.	79.	151.34540868984914
15.5	79.	151.34540868984914
16.	79.	0.42328358948472056
16.5	79.	105.46079205178103
17.	79.	86.70159181492636
17.5	79.	86.70159181492636
18.	79.	125.16206225991482
18.5	79.	125.16206225991482
19.	79.	190.99729211302474
19.5	79.	190.99729211302474
20.	79.	197.48590969275028
20.5	79.	31.868610461601687
21.	79.	29.815539862699957
97.5	79.	-9999
98.	79.	-9999
98.5	79.	-9999
99.	79.	101.3992269829032
100.5	79.	23.673794937531056
101.	79.	81.11673707608134
101.5	79.	81.11673707608134
102.	79.	29.451855849528062
102.5	79.	32.17727679824601
103.	79.	29.972527389250388
103.5	79.	78.48276501390501
104.	79.	64.09545564238215
104.5	79.	12.81909112847643
-112.	78.5	2.4430785468933065
-111.5	78.5	-9999
-111.	78.5	-9999
-110.5	78.5	-9999
-110.	78.5	-9999
-103.5	78.5	0.
-103.	78.5	-9999
-102.5	78.5	-9999
-102.	78.5	-9999
-101.5	78.5	-9999
-101.	78.5	56.62369
-100.5	78.5	57.25899
-100.	78.5	40.31757
-99.5	78.5	6.2191484501970296
-98.	78.5	-9999
-97.5	78.5	52.91764
-97.	78.5	49.24782816418907
-96.5	78.5	49.68597316418908
-96.	78.5	15.957763657129643
-95.5	78.5	11.529537942843927
-92.5	78.5	0.7053925436839723
-92.	78.5	-9999
-91.5	78.5	-9999
-91.	78.5	-9999
-90.5	78.5	-9999
-90.	78.5	1.3492342857142856
-89.5	78.5	-9999
-89.	78.5	52.290504379197955
-87.5	78.5	13.156277421472371
-87.	78.5	68.34033
-86.5	78.5	49.05288908230595
-86.	78.5	-9999
-85.5	78.5	-9999
-85.	78.5	-9999
-84.5	78.5	-9999
-84.	78.5	79.12066
-83.5	78.5	136.2502
-83.	78.5	155.3989
-82.5	78.5	31.77754
-82.	78.5	94.76863
-81.5	78.5	-9999
-81.	78.5	5.759754
-80.5	78.5	-9999
-80.	78.5	-9999
-79.5	78.5	-9999
-79.	78.5	-9999
-78.5	78.5	-9999
-78.	78.5	-9999
-77.5	78.5	-9999
-77.	78.5	-9999
-76.5	78.5	-9999
-76.	78.5	-9999
-73.	78.5	10.211849965264586
-72.5	78.5	11.255587108121729
-72.	78.5	0.
-71.5	78.5	35.097733812290244
-71.	78.5	43.67944
-70.5	78.5	-9999
-70.	78.5	-9999
-69.5	78.5	-9999
-69.	78.5	-9999
-68.5	78.5	-9999
-68.	78.5	0.1850609
-67.5	78.5	-9999
-67.	78.5	-9999
-66.5	78.5	-9999
-66.	78.5	-9999
-65.5	78.5	-9999
-65.	78.5	-9999
-64.5	78.5	-9999
-64.	78.5	-9999
-63.5	78.5	-9999
-63.	78.5	-9999
-62.5	78.5	-9999
-62.	78.5	-9999
-61.5	78.5	-9999
-61.	78.5	-9999
-60.5	78.5	-9999
-60.	78.5	-9999
-59.5	78.5	-9999
-59.	78.5	-9999
-58.5	78.5	-9999
-58.	78.5	-9999
-57.5	78.5	-9999
-57.	78.5	-9999
-56.5	78.5	-9999
-56.	78.5	-9999
-55.5	78.5	-9999
-55.	78.5	-9999
-54.5	78.5	-9999
-54.	78.5	-9999
-53.5	78.5	-9999
-53.	78.5	-9999
-52.5	78.5	-9999
-52.	78.5	-9999
-51.5	78.5	-9999
-51.	78.5	-9999
-50.5	78.5	-9999
-50.	78.5	-9999
-49.5	78.5	-9999
-49.	78.5	-9999
-48.5	78.5	-9999
-48.	78.5	-9999
-47.5	78.5	-9999
-47.	78.5	-9999
-46.5	78.5	-9999
-46.	78.5	-9999
-45.5	78.5	-9999
-45.	78.5	-9999
-44.5	78.5	-9999
-44.	78.5	-9999
-43.5	78.5	-9999
-43.	78.5	-9999
-42.5	78.5	-9999
-42.	78.5	-9999
-41.5	78.5	-9999
-41.	78.5	-9999
-40.5	78.5	-9999
-40.	78.5	-9999
-39.5	78.5	-9999
-39.	78.5	-9999
-38.5	78.5	-9999
-38.	78.5	-9999
-37.5	78.5	-9999
-37.	78.5	-9999
-36.5	78.5	-9999
-36.	78.5	-9999
-35.5	78.5	-9999
-35.	78.5	-9999
-34.5	78.5	-9999
-34.	78.5	-9999
-33.5	78.5	-9999
-33.	78.5	-9999
-32.5	78.5	-9999
-32.	78.5	-9999
-31.5	78.5	-9999
-31.	78.5	-9999
-30.5	78.5	-9999
-30.	78.5	-9999
-29.5	78.5	-9999
-29.	78.5	-9999
-28.5	78.5	-9999
-28.	78.5	-9999
-27.5	78.5	-9999
-27.	78.5	-9999
-26.5	78.5	-9999
-26.	78.5	-9999
-25.5	78.5	-9999
-25.	78.5	-9999
-24.5	78.5	-9999
-24.	78.5	0.7982658
-23.5	78.5	1.234209
-23.	78.5	2.462341
-22.5	78.5	-9999
-22.	78.5	-9999
-19.5	78.5	0.
13.	78.5	-9999
13.5	78.5	80.43972999003017
14.	78.5	140.33109655283624
15.	78.5	25.384609874277597
15.5	78.5	151.34540868984914
16.	78.5	105.46079205178103
16.5	78.5	0.34482205102318214
17.	78.5	-9999
17.5	78.5	-9999
18.	78.5	125.16206225991482
18.5	78.5	125.16206225991482
20.5	78.5	32.04865774731597
21.	78.5	32.25376986269996
21.5	78.5	33.01788557698567
22.	78.5	41.19711876859109
22.5	78.5	38.629399208151526
99.5	78.5	16.09659286568947
100.	78.5	18.721809535277114
100.5	78.5	94.69517975012423
101.	78.5	81.11673707608134
101.5	78.5	81.11673707608134
102.	78.5	83.55620801012265
102.5	78.5	83.55620801012265
103.	78.5	78.48276501390501
103.5	78.5	78.48276501390501
104.	78.5	64.09545564238215
-114.5	78.	0.
-113.	78.	13.545098714246295
-112.5	78.	11.424928714246297
-112.	78.	53.86741
-111.5	78.	-9999
-111.	78.	-9999
-110.5	78.	-9999
-105.5	78.	10.837636880216982
-102.	78.	0.
-100.	78.	-9999
-96.5	78.	-9999
-95.5	78.	-9999
-95.	78.	9.049495600135119
-94.5	78.	4.055856533490972
-94.	78.	6.6907309344636845
-88.	78.	19.145687705946806
-87.5	78.	28.000229701272644
-87.	78.	12.592513333333335
-86.5	78.	0.
-85.5	78.	4.20939
-85.	78.	48.90794362872839
-84.5	78.	69.6982368143642
-84.	78.	75.15498179568351
-83.5	78.	83.68732
-83.	78.	95.62153
-82.5	78.	83.8563
-82.	78.	64.83845
-81.5	78.	-9999
-81.	78.	-9999
-80.5	78.	-9999
-80.	78.	-9999
-79.5	78.	-9999
-79.	78.	-9999
-78.5	78.	-9999
-71.5	78.	-9999
-71.	78.	-9999
-70.5	78.	-9999
-70.	78.	-9999
-69.5	78.	-9999
-69.	78.	-9999
-68.5	78.	-9999
-68.	78.	-9999
-67.5	78.	-9999
-67.	78.	-9999
-66.5	78.	7.944225
-66.	78.	4.903803
-65.5	78.	0.5143524
-65.	78.	-9999
-64.5	78.	-9999
-64.	78.	-9999
-63.5	78.	-9999
-63.	78.	-9999
-62.5	78.	-9999
-62.	78.	-9999
-61.5	78.	-9999
-61.	78.	-9999
-60.5	78.	-9999
-60.	78.	-9999
-59.5	78.	-9999
-59.	78.	-9999
-58.5	78.	-9999
-58.	78.	-9999
-57.5	78.	-9999
-57.	78.	-9999
-56.5	78.	-9999
-56.	78.	-9999
-55.5	78.	-9999
-55.	78.	-9999
-54.5	78.	-9999
-54.	78.	-9999
-53.5	78.	-9999
-53.	78.	-9999
-52.5	78.	-9999
-52.	78.	-9999
-51.5	78.	-9999
-51.	78.	-9999
-50.5	78.	-9999
-50.	78.	-9999
-49.5	78.	-9999
-49.	78.	-9999
-48.5	78.	-9999
-48.	78.	-9999
-47.5	78.	-9999
-47.	78.	-9999
-46.5	78.	-9999
-46.	78.	-9999
-45.5	78.	-9999
-45.	78.	-9999
-44.5	78.	-9999
-44.	78.	-9999
-43.5	78.	-9999
-43.	78.	-9999
-42.5	78.	-9999
-42.	78.	-9999
-41.5	78.	-9999
-41.	78.	-9999
-40.5	78.	-9999
-40.	78.	-9999
-39.5	78.	-9999
-39.	78.	-9999
-38.5	78.	-9999
-38.	78.	-9999
-37.5	78.	-9999
-37.	78.	-9999
-36.5	78.	-9999
-36.	78.	-9999
-35.5	78.	-9999
-35.	78.	-9999
-34.5	78.	-9999
-34.	78.	-9999
-33.5	78.	-9999
-33.	78.	-9999
-32.5	78.	-9999
-32.	78.	-9999
-31.5	78.	-9999
-31.	78.	-9999
-30.5	78.	-9999
-30.	78.	-9999
-29.5	78.	-9999
-29.	78.	-9999
-28.5	78.	-9999
-28.	78.	-9999
-27.5	78.	-9999
-27.	78.	-9999
-26.5	78.	-9999
-26.	78.	-9999
-25.5	78.	-9999
-25.	78.	-9999
-24.5	78.	-9999
-24.	78.	0.010443265
-23.5	78.	0.58808
-23.	78.	-9999
-22.5	78.	-9999
-22.	78.	-9999
-21.5	78.	0.
-21.	78.	0.
-20.5	78.	0.08825021428571429
-20.	78.	16.03497617461252
-19.5	78.	15.98885814078395
-18.	78.	0.
13.5	78.	0.6321551428571429
14.	78.	169.6286503225565
14.5	78.	169.6286503225565
15.	78.	172.5613156799227
15.5	78.	172.5613156799227
16.	78.	184.85771433915943
16.5	78.	184.85771433915943
17.	78.	199.6867598645622
17.5	78.	199.6867598645622
18.	78.	205.15207208809443
21.	78.	7.810575
21.5	78.	139.07231634948403
22.	78.	159.29137986386195
22.5	78.	159.29137986386195
23.	78.	25.6428120986694
23.5	78.	24.010944494273794
104.	78.	24.05582135300695
-119.	77.5	0.
-118.5	77.5	0.
-118.	77.5	7.628038916137059
-117.5	77.5	7.72046748756563
-117.	77.5	7.7447971473141495
-116.5	77.5	-9999
-106.5	77.5	0.
-105.5	77.5	67.69366816151887
-105.	77.5	11.487542594502697
-96.	77.5	-9999
-95.5	77.5	-9999
-91.	77.5	41.55046
-90.5	77.5	-9999
-88.	77.5	0.
-87.5	77.5	66.26717820763588
-87.	77.5	61.43658476515442
-86.5	77.5	65.07000476515442
-86.	77.5	61.47087330977768
-85.5	77.5	16.621652374222194
-85.	77.5	15.631643298787228
-84.5	77.5	14.962868243797034
-84.	77.5	14.501972
-83.5	77.5	11.60526
-83.	77.5	66.63542
-82.5	77.5	-9999
-82.	77.5	-9999
-81.5	77.5	0.6386285455603349
-81.	77.5	-9999
-80.5	77.5	-9999
-80.	77.5	-9999
-79.5	77.5	-9999
-71.	77.5	0.5258831428571429
-70.5	77.5	3.750114285714286
-70.	77.5	1.88338
-69.5	77.5	-9999
-69.	77.5	-9999
-68.5	77.5	3.7911457142857143
-68.	77.5	0.
-67.5	77.5	0.
-67.	77.5	0.
-66.5	77.5	0.
-66.	77.5	-9999
-65.5	77.5	-9999
-65.	77.5	0.8270567
-64.5	77.5	-9999
-64.	77.5	-9999
-63.5	77.5	-9999
-63.	77.5	-9999
-62.5	77.5	-9999
-62.	77.5	-9999
-61.5	77.5	-9999
-61.	77.5	-9999
-60.5	77.5	-9999
-60.	77.5	-9999
-59.5	77.5	-9999
-59.	77.5	-9999
-58.5	77.5	-9999
-58.	77.5	-9999
-57.5	77.5	-9999
-57.	77.5	-9999
-56.5	77.5	-9999
-56.	77.5	-9999
-55.5	77.5	-9999
-55.	77.5	-9999
-54.5	77.5	-9999
-54.	77.5	-9999
-53.5	77.5	-9999
-53.	77.5	-9999
-52.5	77.5	-9999
-52.	77.5	-9999
-51.5	77.5	-9999
-51.	77.5	-9999
-50.5	77.5	-9999
-50.	77.5	-9999
-49.5	77.5	-9999
-49.	77.5	-9999
-48.5	77.5	-9999
-48.	77.5	-9999
-47.5	77.5	-9999
-47.	77.5	-9999
-46.5	77.5	-9999
-46.	77.5	-9999
-45.5	77.5	-9999
-45.	77.5	-9999
-44.5	77.5	-9999
-44.	77.5	-9999
-43.5	77.5	-9999
-43.	77.5	-9999
-42.5	77.5	-9999
-42.	77.5	-9999
-41.5	77.5	-9999
-41.	77.5	-9999
-40.5	77.5	-9999
-40.	77.5	-9999
-39.5	77.5	-9999
-39.	77.5	-9999
-38.5	77.5	-9999
-38.	77.5	-9999
-37.5	77.5	-9999
-37.	77.5	-9999
-36.5	77.5	-9999
-36.	77.5	-9999
-35.5	77.5	-9999
-35.	77.5	-9999
-34.5	77.5	-9999
-34.	77.5	-9999
-33.5	77.5	-9999
-33.	77.5	-9999
-32.5	77.5	-9999
-32.	77.5	-9999
-31.5	77.5	-9999
-31.	77.5	-9999
-30.5	77.5	-9999
-30.	77.5	-9999
-29.5	77.5	-9999
-29.	77.5	-9999
-28.5	77.5	-9999
-28.	77.5	-9999
-27.5	77.5	-9999
-27.	77.5	-9999
-26.5	77.5	-9999
-26.	77.5	-9999
-25.5	77.5	0.041822258
-25.	77.5	0.2126699
-24.5	77.5	1.483529
-24.	77.5	4.393203
-23.5	77.5	-9999
-23.	77.5	-9999
-22.5	77.5	-9999
-22.	77.5	-9999
-21.5	77.5	-9999
-21.	77.5	-9999
-20.5	77.5	0.
-20.	77.5	18.653460970381275
-19.5	77.5	21.564883688898238
-19.	77.5	17.867740831755377
-18.5	77.5	16.006564031755378
14.	77.5	-9999
14.5	77.5	0.5807468846153846
15.	77.5	172.5613156799227
15.5	77.5	172.5613156799227
16.	77.5	184.85771433915943
16.5	77.5	184.85771433915943
17.	77.5	199.6867598645622
101.5	77.5	2.68517
102.	77.5	25.745078816808892
102.5	77.5	28.583915410215486
103.	77.5	103.82229524689356
103.5	77.5	104.26700024689356
104.	77.5	116.54154405902085
104.5	77.5	144.33492811804172
105.	77.5	157.2968754277099
105.5	77.5	157.2968754277099
-121.	77.	0.
-120.5	77.	0.
-120.	77.	2.685714285714286
-119.5	77.	-9999
-119.	77.	-9999
-118.5	77.	-9999
-118.	77.	-9999
-117.5	77.	-9999
-117.	77.	-9999
-116.5	77.	0.7544853333333333
-115.	77.	0.
-114.5	77.	3.5609389127265394
-109.5	77.	11.269865782576746
-109.	77.	8.28131376925605
-101.	77.	8.55401210237188
-100.	77.	0.9484568759014731
-97.	77.	3.3885195256988396
-96.5	77.	4.884994239984555
-96.	77.	0.
-95.5	77.	0.
-95.	77.	0.
-94.5	77.	9.327698333333332
-94.	77.	4.649482747966734
-92.	77.	0.7241264958130686
-90.5	77.	4.21471081915069
-90.	77.	1.1482482857142855
-89.5	77.	4.3399085714285714
-89.	77.	0.
-88.5	77.	0.
-88.	77.	-9999
-87.5	77.	-9999
-87.	77.	-9999
-86.5	77.	-9999
-86.	77.	-9999
-85.5	77.	-9999
-85.	77.	-9999
-84.5	77.	-9999
-84.	77.	-9999
-83.5	77.	-9999
-83.	77.	-9999
-82.5	77.	-9999
-82.	77.	-9999
-81.5	77.	-9999
-81.	77.	-9999
-80.5	77.	0.
-80.	77.	-9999
-79.5	77.	-9999
-79.	77.	0.
-78.5	77.	0.
-70.5	77.	-9999
-70.	77.	-9999
[truncated: 60,483 more rows]
